# Supplementary material for: Repression by PRDM13 is critical for generating precision in neuronal identity
Source: eLife. 2017 Aug 29;6:e25787. doi: 10.7554/eLife.25787 (PMC5576485; doi:10.7554/eLife.25787)
Supplement: Figure 2—source data 1. — Associated with Figure 2G. Quantification of the number of dI2 (Tab LHX1/5), dI4 (Tab PAX2 LHX1/5) and dI3/dI5 (Tab TLX1/3) cells per neural tube section in WT, Prdm13 mutants, and for comparison, Ptf1aCre nulls. Cell numbers from transverse section at forelimb level were counted for each half of the neural tube and average was considered for the analysis. The numbers of embryos for each genotype are indicated. SEM was used for error bars. Student’s t-test was used to determine significant differences relative to WT. [file elife-25787-fig2-data1.xlsx]

## Sheet: Tlx1-3
Number of Tlx1/3+ cells
Genotype	Embryo	Cell number (Section 1)	Cell number (Section 2)	Average cell number
WT	1	107	113	110			Genotype	n	Average
WT	2	111	110	110.5			WT	6	114
WT	3	115	110	112.5			Ptf1a mut	6	146.5
WT	4	105	103	104			KI mut	6	147.75
WT	5	140	119	129.5			C-ter mut	6	145.75
WT	6	114	121	117.5
Ptf1a mut	1	147	142	144.5			ttest wt:ptf1a	3.05542e-05
Ptf1a mut	2	140	138	139			ttest wt:KI	0.000213161
Ptf1a mut	3	149	135	142			ttest wt:Cter	0.000216437
Ptf1a mut	4	150	141	145.5			ttest ptf1a:KI	0.826229
Ptf1a mut	5	152	147	149.5			ttest ptf1a:Cter	0.887644
Ptf1a mut	6	162	155	158.5			ttest KI:Cter	0.763705
KI mut	1	132	128	130
KI mut	2	147	130	138.5
KI mut	3	163	155	159
KI mut	4	155	164	159.5
KI mut	5	148	157	152.5
KI mut	6	151	143	147
C-ter mut	1	146	140	143
C-ter mut	2	143	140	141.5
C-ter mut	3	160	168	164
C-ter mut	4	139	141	140
C-ter mut	5	156	148	152
C-ter mut	6	132	136	134

## Sheet: Pax2-Lhx1-5
Number of Pax2+/Lhx1/5+ cells
Genotype	Embryo	Cell number (Section 1)	Cell number (Section 2)	Average cell number
WT	1	20	23	21.5			Genotype	n	Average
WT	2	46	58	52			WT	6	40.3333
WT	3	45	50	47.5			Ptf1a mut	6	0.333333
WT	4	39	46	42.5			KI mut	6	0.583333
WT	5	36	34	35			C-ter mut	6	0.25
WT	6	45	42	43.5
Ptf1a mut	1	0	0	0			ttest wt:ptf1a	3.9249e-06
Ptf1a mut	2	1	0	0.5			ttest wt:KI	4.19664e-06
Ptf1a mut	3	0	1	0.5			ttest wt:Cter	3.85328e-06
Ptf1a mut	4	0	1	0.5			ttest ptf1a:KI	0.3605
Ptf1a mut	5	0	1	0.5			ttest ptf1a:Cter	0.59947
Ptf1a mut	6	0	0	0			ttest KI:Cter	0.234585
KI mut	1	0	0	0
KI mut	2	1	2	1.5
KI mut	3	2	0	1
KI mut	4	0	0	0
KI mut	5	1	0	0.5
KI mut	6	1	0	0.5
C-ter mut	1	1	0	0.5
C-ter mut	2	0	0	0
C-ter mut	3	0	0	0
C-ter mut	4	0	1	0.5
C-ter mut	5	0	0	0
C-ter mut	6	1	0	0.5

## Sheet:  Lhx1-5
Number of Lhx1/5+ cells
Genotype	Embryo	Cell number (Section 1)	Cell number (Section 2)	Average cell number
WT	1	66	72	69			Genotype	n	Average
WT	2	61	71	66			WT	6	71.3333
WT	3	66	79	72.5			Ptf1a mut	6	65.4167
WT	4	63	71	67			KI mut	6	41.5
WT	5	79	72	75.5			C-ter mut	6	40.5833
WT	6	76	80	78
Ptf1a mut	1	65	77	71			ttest wt:ptf1a	0.149819
Ptf1a mut	2	60	70	65			ttest wt:KI	6.51354e-06
Ptf1a mut	3	71	82	76.5			ttest wt:Cter	1.01909e-06
Ptf1a mut	4	55	72	63.5			ttest ptf1a:KI	0.000257239
Ptf1a mut	5	61	66	63.5			ttest ptf1a:Cter	8.24775e-05
Ptf1a mut	6	51	55	53			ttest KI:Cter	0.804637
KI mut	1	53	45	49
KI mut	2	32	38	35
KI mut	3	28	40	34
KI mut	4	40	52	46
KI mut	5	50	47	48.5
KI mut	6	35	38	36.5
C-ter mut	1	42	45	43.5
C-ter mut	2	45	40	42.5
C-ter mut	3	46	47	46.5
C-ter mut	4	42	40	41
C-ter mut	5	32	30	31
C-ter mut	6	41	37	39
