# Supplementary material for: Repression by PRDM13 is critical for generating precision in neuronal identity
Source: eLife. 2017 Aug 29;6:e25787. doi: 10.7554/eLife.25787 (PMC5576485; doi:10.7554/eLife.25787)
Supplement: Figure 3—source data 1. — Associated with Figure 3D. Quantification of the number of dI4 (Tab E12.5 PAX2) cells per neural tube section in WT, Prdm13 mutants, and for comparison, Ptf1aCre nulls at E12.5. Associated with Figure 3H. Quantification of the number of dI4 (Tab E16.5 PAX2) cells and dI3/5 (Tab E16.5 TLX1/3) at E16.5. Cell numbers from transverse section at forelimb level were counted for each half of the embryo and average was considered for the analysis. The numbers of embryos for each genotype are indicated. SEM was used for error bars. Student’s t-test was used to determine significant differences relative to WT. [file elife-25787-fig3-data1.xlsx]

## Sheet: E125 PAX2
Number of Pax2+ cells
Genotype	Embryo	Cell number (Section 1)	Cell number (Section 2)	Average cell number			Genotype	n	Average
WT	1	401	398	399.5			WT	4	384.75
WT	2	415	422	418.5			Ptf1a mut	4	5.625
WT	3	350	338	344			KI mut	4	69
WT	4	375	379	377			C-ter mut	4	63.75
Ptf1a mut	1	10	7	8.5
Ptf1a mut	2	8	7	7.5			ttest wt:ptf1a	3.82254e-07
Ptf1a mut	3	2	2	2			ttest wt:KI	1.23621e-06
Ptf1a mut	4	5	4	4.5			ttest wt:Cter	0.000182018
KI mut	1	67	72	69.5			ttest ptf1a:KI	1.81467e-06
KI mut	2	75	78	76.5			ttest ptf1a:Cter	1.90664e-05
KI mut	3	60	62	61			ttest KI:Cter	0.341921
KI mut	4	70	68	69
C-ter mut	1	59	65	62
C-ter mut	2	67	64	65.5
C-ter mut	3	67	58	62.5
C-ter mut	4	68	62	65

## Sheet: E165 PAX2
Number of Pax2+ cells												Number of Pax2+ cells
Genotype	Embryo	Image	Section	Cell number	Image	Section	Cell number	Image	Section	Cell number	Image	Genotype	Embryo	Cell number (Section 1)	Cell number (Section 2)	Average cell number			Genotype	n	Average
WT												WT	1900-01-01	554	539	546.5			WT	4	549.875
WT												WT	1900-01-02	525	531	528			Ptf1a mut	4	10.125
WT												WT	1900-01-03	570	565	567.5			KI mut	4	431.625
WT												WT	4	561	554	557.5			C-ter mut	4	409.625
Ptf1a mut												Ptf1a mut	1	14	11	12.5
Ptf1a mut												Ptf1a mut	2	13	14	13.5			ttest wt:ptf1a	1.12945e-09
Ptf1a mut												Ptf1a mut	3	7	10	8.5			ttest wt:KI	0.000155204
Ptf1a mut												Ptf1a mut	4	5	7	6			ttest wt:Cter	1.13683e-05
KI mut												KI mut	1	410	397	403.5			ttest ptf1a:KI	2.59867e-08
KI mut												KI mut	2	420	427	423.5			ttest ptf1a:Cter	1.34819e-09
KI mut												KI mut	3	459	444	451.5			ttest KI:Cter	0.139564
KI mut												KI mut	4	445	451	448
C-ter mut												C-ter mut	1	398	390	394
C-ter mut												C-ter mut	2	405	412	408.5
C-ter mut												C-ter mut	3	421	429	425
C-ter mut												C-ter mut	4	410	412	411

## Sheet: E165 Tlx1-3
Number of Tlx1/3+ cells
Genotype	Embryo	Cell number (section 1)	Cell number (Section 2)	Average cell number			Genotype	n	Average
WT	1	552	538	545			WT	4	564.375
WT	2	541	555	548			Ptf1a mut	4	740.875
WT	3	578	569	573.5			KI mut	4	641.167
WT	4	587	595	591			C-ter mut	2	651.25
Ptf1a mut	1	745	731	738
Ptf1a mut	2	730	725	727.5			ttest wt:ptf1a	6.49704e-06
Ptf1a mut	3	751	748	749.5			ttest wt:KI	0.00389875
Ptf1a mut	4	755	742	748.5			ttest wt:Cter	0.000551624
KI mut	1	667	653	660			ttest ptf1a:KI	0.000173704
KI mut	2	628	639	633.5			ttest ptf1a:Cter	5.10862e-05
KI mut	3	633	627	630			ttest KI:Cter	0.422112
KI mut	4	660	630	645
C-ter mut	1	643	637	640
C-ter mut	2	671	665	668
C-ter mut	3	634	644	639
C-ter mut	4	650	666	658
