# Supplementary material for: Repression by PRDM13 is critical for generating precision in neuronal identity
Source: eLife. 2017 Aug 29;6:e25787. doi: 10.7554/eLife.25787 (PMC5576485; doi:10.7554/eLife.25787)
Supplement: Figure 5—source data 1. — Associated with Figure 5M. Quantification of GFP intensity from transverse sections of chick neural tubes co-electroporated with a GFP reporter driven by the 2.3kb-Ptf1a autoregulatory enhancer (Tab Ptf1a enhancer). Electroporation of the enhancer with ectopic expression of PTF1A or PRDM13 are labelled accordingly. GFP intensity was calculated using ImageJ software for both electroporated and control side of the neural tube, and the difference between these was analyzed. The numbers of embryos for each electroporation condition are indicated. SEM was used for error bars. Student’s t-test was used to determine significant differences relative to control enhancer expression. [file elife-25787-fig5-data1.xlsx]

## Sheet: Ptf1a enhancer
2.3 kb autoreg									2.3 kb autoreg + Prdm13
	Electroporation	Control		GFP intensity		GFP/average				Electroporation	Control		GFP intensity		GFP/average
Embryo1	884.481	67.98		816.501		1.13053			Embryo1	173.246	106.982		66.264		0.0917492			2.3kb autoreg	2.3kb autoreg + Prdm13	2.3kb autoreg + Ptf1a	2.3kb autoreg +Ptf1a+ Prdm13
Embryo2	812.984	78.181		734.803		1.01741			Embryo2	188.28	127.052		61.228		0.0847763		Average	1	0.181083	8.62881	0.535026
Embryo3	711.531	96.144		615.387		0.852065			Embryo3	760.773	360.496		400.277		0.554224		STDEV	0.112592	0.193355	1.38602	0.312699
																	SEM	0.0425558	0.0730813	0.523867	0.118189
Average				722.23
																	Ttest		1.99312e-05	6.01241e-06	0.00670966
Embryo4	3013.56	1221.35		1792.22		1.00142			Embryo4	2046.83	1653.21		393.624		0.219941
Embryo5	3174.28	1604.27		1570.01		0.877258			Embryo5	1547.37	1353.02		194.354		0.108597
Embryo6	3219.39	1473.03		1746.36		0.975794			Embryo6	1374.15	1325.45		48.698		0.0272105
Embryo7	3215.97	1165.82		2050.16		1.14554
Average				1789.69
Average						1									0.181083
STDEV						0.112592									0.193355
SEM						0.0425558									0.0730813
2.3 kb autoreg + Ptf1a									2.3 kb autoreg + Ptf1a + Prdm13
	Electroporation	Control		GFP intensity		GFP/average				Electroporation	Control		GFP intensity		GFP/average
Embryo1	7575.46	57.054		7518.4		10.41			Embryo1	418.346	40.5		377.846		0.523166
Embryo2	4467.83	30.69		4437.14		6.14366			Embryo2	647.84	51.388		596.452		0.825848
Embryo3	5673.24	262.944		5410.3		7.49111			Embryo3	739.479	127.856		611.623		0.846853
Embryo4	17710.4	1483.19		16227.2		9.06712			Embryo4	2001.32	1872.88		128.433		0.0717631
Embryo5	18521.2	2049.83		16471.3		9.20351			Embryo5	2147.73	1894.23		253.498		0.141644
Embryo6	17624.6	1608.68		16016		8.94907			Embryo6	2662.89	1474.43		1188.45		0.664059
Embryo7	18412.6	2059.99		16352.6		9.13719			Embryo7	3082.55	1880.16		1202.39		0.671845
Average						8.62881									0.535026
STDEV						1.38602									0.312699
SEM						0.523867									0.118189
