# Supplementary material for: Repression by PRDM13 is critical for generating precision in neuronal identity
Source: eLife. 2017 Aug 29;6:e25787. doi: 10.7554/eLife.25787 (PMC5576485; doi:10.7554/eLife.25787)
Supplement: Figure 6—source data 1. — Associated with Figure 6O,T,U,V. Quantification of GFP intensity from transverse sections of chick neural tubes co-electroporated with a GFP reporter driven by the e2Olig enhancer, e2Olig-PTF1Mut and e2Olig-allEboxMut (Tab e2Olig), e1Olig enhancer (Tab e1Olig) and e3Olig enhancer (Tab e3Olig). Electroporation of the enhancer with ectopic expression of PTF1A, ASCL1 or PRDM13 are labelled accordingly. GFP intensity was calculated using ImageJ software for both electroporated and control side of the neural tube, and the difference between these was analyzed. The numbers of embryos for each electroporation condition are indicated. SEM was used for error bars. Student’s t-test was used to determine significant differences relative to control enhancer expression. [file elife-25787-fig6-data1.xlsx]

## Sheet: e2Olig
e2Olig2									e2Olig2 + Ptf1a									e2Olig2 + Ascl1
	Electroporation	Control		GFP intensity		GFP/average				Electroporation	Control		GFP intensity		GFP/average				Electroporation	Control		GFP intensity		GFP/average
Embryo1	4385.63	2524.21		1861.43		1.27123			Embryo1	11559.3	2919.53		8639.81		5.90042			Embryo1	3199.33	1591.74		1607.59		1.09788
Embryo2	4242.73	2624.29		1618.44		1.10529			Embryo2	8492.34	2012.78		6479.57		4.42512			Embryo2	3596.14	2287.29		1308.86		0.893863
Embryo3	2747.23	2481.89		265.345		0.181213			Embryo3	12187.7	2404.51		9783.15		6.68124			Embryo3	2840.87	2084.13		756.734		0.516799
Embryo4	5004.8	2446.16		2558.64		1.74738			Embryo4	9553.69	2996.88		6556.81		4.47787			Embryo4	2618.72	1661.4		957.313		0.653782
Embryo5	3390.77	2664.35		726.418		0.496096			Embryo5	8267.16	2540.26		5726.9		3.9111			Embryo5	2383.05	1753.43		629.619		0.429988
Embryo6	4434.68	2837.45		1597.23		1.0908			Embryo6	8645.3	2277.16		6368.14		4.34902			Embryo6	3622.54	1747.88		1874.65		1.28027
Embryo7	4079.05	2541.62		1537.43		1.04996			Embryo7	11769.3	2494.43		9274.92		6.33416			Embryo7	2132.22	1598.24		533.985		0.364677
Embryo8	3537.09	2334.6		1202.49		0.821219			Embryo8	9981.93	1962.65		8019.28		5.47664			Embryo8	3180.07	2016.67		1163.4		0.794528
Embryo9	4489.33	2678.25		1811.07		1.23684			Embryo9	7898.12	2024.75		5873.37		4.01113			Embryo9	2970.05	2166.71		803.338		0.548627
Average				1464.28		1									5.06297									0.731156
STDEV						0.456393									1.04877									0.3116
SEM						0.152131									0.349589									0.103867
e2Olig2 + Prdm13									e2Olig2 + Ptf1a + Prdm13
	Electroporation	Control		GFP intensity		GFP/average				Electroporation	Control		GFP intensity		GFP/average
Embryo1	1968.39	1672.1		296.292		0.202348			Embryo1	3037.72	2137.1		900.621		0.615065
Embryo2	2529.84	2000.59		529.254		0.361446			Embryo2	3692.09	3452.07		240.02		0.163918
Embryo3	2334.04	1644.55		689.486		0.470874			Embryo3	3294.91	2789.75		505.158		0.34499
Embryo4	2376.94	1888.63		488.31		0.333484			Embryo4	4302.66	2949.23		1353.43		0.924303
Embryo5	3812.47	3801.68		10.794		0.00737159			Embryo5	3071	2138.5		932.496		0.636833
Embryo6	2915.98	2326.54		589.439		0.402548			Embryo6	4866.34	2923.19		1943.15		1.32704
Embryo7	3315.78	2056.98		1258.8		0.859675			Embryo7	3842.83	2980.66		862.172		0.588807
Embryo8	2921.63	1845.07		1076.57		0.735224			Embryo8	3345.29	2486.91		858.38		0.586217			e2Olig2	e2Olig2+Prdm13	e2Olig2+Ptf1a	e2Olig+Ascl1	e2Olig2+Ptf1a+Prdm13
Embryo9	2706.63	1848.6		858.031		0.585979											Average	1	0.439883	5.06297	0.731156	0.648397
																	SEM	0.152131	0.0872506	0.349589	0.103867	0.117657
Average						0.439883									0.648397
STDEV						0.261752									0.352971		Ttest		0.0072063	4.14191e-07	0.166308
SEM						0.0872506									0.117657							3.22779e-07
e2PTFMutOlig2									e2PTFMutOlig2 + Ptf1a
	Electroporation	Control		GFP intensity		GFP/average				Electroporation	Control		GFP intensity		GFP/average
Embryo1	2113.82	1790		323.818		0.221146			Embryo1	2667.38	2632.48		34.906		0.0238385
Embryo2	1751.46	1389.74		361.72		0.247031			Embryo2	1922.36	1667.39		254.974		0.17413			e2Olig	e2Olig-Ptf1Mut	e2Olig-PtfMut + PTF1A	e2Olig-EboxMut	e2Olig-EboxMut + Ptf1a
Embryo3	1689.18	1328.03		361.148		0.24664			Embryo3	1699.33	1680.21		19.126		0.0130618		Average	1	0.230331	0.0796636	0.247747	0.265613
Embryo4	966.877	692.406		274.471		0.187446			Embryo4	1551.58	1247.64		303.944		0.207574		SEM	0.152131	0.012592	0.0295894	0.0529155	0.0476879
Embryo5	687.39	402.48		284.91		0.194575			Embryo5	945.376	875.135		70.241		0.04797
Embryo6	1609.96	1193.68		416.28		0.284292			Embryo6	1138.87	1046.8		92.064		0.0628737		Ttest		0.000958742	0.000261292	0.000923593	0.00109275
Embryo7	2138.94	1800.42		338.521		0.231188			Embryo7	1392.82	1351.53		41.288		0.028197
Average						0.230331									0.0796636
STDEV						0.0333152									0.0782863
SEM						0.012592									0.0295894
e2EboxMutOlig									e2EboxMutOlig2 + Ptf1a
	Electroporation	Control		GFP intensity		GFP/average				Electroporation	Control		GFP intensity		GFP/average
Embryo1	4403.28	3945.35		457.937		0.312634			Embryo1	2226.63	1681.99		544.645		0.37183
Embryo2	4183.76	3773.8		409.963		0.279882			Embryo2	4632.25	3988.82		643.428		0.439269
Embryo3	5310.38	5121.48		188.895		0.128959			Embryo3	2250.59	1941.69		308.909		0.210892
Embryo4	4266.18	3980.27		285.906		0.195188			Embryo4	4100.12	3442.12		657.997		0.449215
Embryo5	4206.07	4040.59		165.483		0.112975			Embryo5	2974.42	2774.18		200.237		0.136702
Embryo6	4789.78	4120.61		669.173		0.456845			Embryo6	2756.11	2209.82		546.293		0.372955
									Embryo7	2207.25	2096.49		110.76		0.075616
									Embryo8	2033.18	1743.22		289.96		0.197956
									Embryo9	2487.73	2288.41		199.326		0.13608
Average						0.247747									0.265613
STDEV						0.129616									0.143064
SEM						0.0529155									0.0476879

## Sheet: e1Olig
e1Olig2									e1Olig2 + Ptf1a
	Control	Electroporation		GFP intensity		GFP/average				Control	Electroporation		GFP intensity		GFP/average
Embryo1	7250.62	9076.12		1825.5		0.865987			Embryo1	6119.01	7772.83		1653.82		0.784545
Embryo2	5557.64	7972.6		2414.96		1.14562			Embryo2	3345.8	3927.86		582.059		0.276119
Embryo3	6050.73	6593.26		542.533		0.257369			Embryo3	2445.46	4249.51		1804.05		0.855811
Embryo4	4417.91	6584.23		2166.32		1.02767			Embryo4	3754.23	6208.12		2453.89		1.16408
Embryo5	5519.22	8182.38		2663.15		1.26336			Embryo5	4615.88	6775.12		2159.24		1.02431
Embryo6	3124.95	5837.69		2712.75		1.28688			Embryo6	4123.25	4955.3		832.047		0.394709
Embryo7	3767.6	6040.25		2272.65		1.0781			Embryo7	2790.56	4376.09		1585.53		0.752149
Embryo8	3672.22	6027.35		2355.14		1.11724
Embryo9	6813.89	8838.12		2024.24		0.960265
Average				2108.58		1.00028									0.750246
STDEV						0.309134									0.318826
SEM						0.103045									0.120505
e1Olig2 + Prdm13									e1Olig2 + Ascl1
	Control	Electroporation		GFP intensity		GFP/average				Control	Electroporation		GFP intensity		GFP/average
Embryo1	2134.99	2507.84		372.854		0.176876			Embryo1	2205.67	4627.53		2421.86		1.14889
Embryo2	2004.36	2541.56		537.207		0.254842			Embryo2	2172.46	5841.28		3668.82		1.74042
Embryo3	2026.38	2161.25		134.864		0.0639772			Embryo3	2286.09	3069.16		783.069		0.371475
Embryo4	1599.77	1920.79		321.021		0.152287			Embryo4	2730.6	3661.74		931.14		0.441717
Embryo5	2473.07	3002.41		529.342		0.251111			Embryo5	3863.08	4469.01		605.931		0.287444
Embryo6	2007.45	2609.5		602.05		0.285602			Embryo6	3927.57	7248.61		3321.04		1.57545
Embryo7	1898.54	2356.98		458.44		0.217476			Embryo7	4801.49	9315.41		4513.92		2.14133
Average						0.20031									1.10096
STDEV						0.0759012									0.746913
SEM						0.028688									0.282306
		Control	Cntrl+Prdm13	Cntrl+Ptf1a	Cntrl+Ascl1
	Average	1.00028	0.20031	0.750246	1.10096
	SEM	0.103045	0.120505	0.028688	0.282306
	Ttest		3.32172e-05	0.139129	0.746658

## Sheet: e3Olig
e3Olig2									e3Olig2 + Ptf1a
	Electroporation	Control		GFP level		GFP/average				Electroporation	Control		GFP level		GFP/average
Embryo1	5461.17	4190.75		1270.42		0.518961			Embryo1	6476.51	4736.81		1739.7		0.710657
Embryo2	5255.69	3721.54		1534.15		0.626691			Embryo2	6415.75	4842.77		1572.98		0.642555
Embryo3	6434.12	4034.82		2399.3		0.980101			Embryo3	5453.79	4585.3		868.487		0.354773
Embryo4	7845.32	4294.76		3550.57		1.45039			Embryo4	8362.52	5784.1		2578.42		1.05327
Embryo5	8404.28	5076.82		3327.47		1.35925			Embryo5	6369.6	4968.99		1400.61		0.572141
Embryo6	7183.19	4577.04		2606.15		1.0646			Embryo6	8656	4593.36		4062.64		1.65957
									Embryo7	6289.32	4629.72		1659.59		0.677936
Average				2448.01		0.999999									0.810129
STDEV						0.376096									0.428194
SEM						0.125365									0.142731
e3Olig2 +Prdm13									e3Olig2 + Ascl1
	Electroporation	Control		GFP level		GFP/average				Electroporation	Control		GFP level		GFP/average
Embryo1	4249.96	4141.41		108.554		0.0443438			Embryo1	4656.31	3093.09		1563.22		0.638567
Embryo2	3583.81	3454.45		129.361		0.0528433			Embryo2	5238.89	3834.13		1404.76		0.573837
Embryo3	5174.42	5171.13		3.289		0.00134354			Embryo3	4148.87	2621.16		1527.71		0.624061
Embryo4	4594.14	4535.55		58.594		0.0239354			Embryo4	3727.22	2405.13		1322.09		0.540068
Embryo5	4377.44	4293.21		84.23		0.0344075			Embryo5	5496.95	4208.67		1288.28		0.526258
Embryo6	5246.12	5176.22		69.903		0.028555
Embryo7	6693.39	6593.57		99.817		0.0407748
Embryo8	5984.31	5870.47		113.836		0.0465014
Embryo9	5428.48	5248.62		179.853		0.0734691
						0.0384638									0.580558
						0.0201255									0.0497261
						0.0067085									0.0165754
	e3Olig2	e3Olig2+Prdm13	e3+Ptf1a	e3Olig2+Ascl1
Average	0.999999	0.0384638	0.810129	0.580558
SEM	0.125365	0.0067085	0.142731	0.0165754
Ttest		0.00150857	0.412881	0.0408403
