# Supplementary material for: Repression by PRDM13 is critical for generating precision in neuronal identity
Source: eLife. 2017 Aug 29;6:e25787. doi: 10.7554/eLife.25787 (PMC5576485; doi:10.7554/eLife.25787)
Supplement: Figure 7—source data 1. — Associated with Figure 7—figure supplement 7S. Quantification of GFP intensity from transverse sections of chick neural tubes co-electroporated with a GFP reporter driven by the e1Prdm12 (Tab e1Prdm12) and e2Prdm12 enhancer (Tab e2Prdm12). Electroporation of the enhancer with ectopic expression of PTF1A, NEUROG1, NEUROG2 or PRDM13 are labelled accordingly. GFP intensity was calculated using ImageJ software for both electroporated and control side of the neural tube, and the difference between these was analyzed. The numbers of embryos for each electroporation condition are indicated. SEM was used for error bars. Student’s t-test was used to determine significant differences relative to control enhancer expression. [file elife-25787-fig7-data1.xlsx]

## Sheet: e1Pdm12
e1Prdm12									e1Prdm12 +Prdm13									e1Prdm12 +Ptf1a
	Electroporation	Control		GFP intensity		GFP/average				Electroporation	Control		GFP intensity		GFP/average				Electroporation	Control		GFP intensity		GFP/average
Embryo1	2133.72	1957.86		175.861		0.402445			Embryo1	1706.95	1691.15		15.8		0.0361572			Embryo1	2123.17	1974.77		148.409		0.339623
Embryo2	2443.95	1864.7		579.252		1.32558			Embryo2	2398.86	2392.5		6.362		0.014559			Embryo2	2539.35	2368.67		170.679		0.390587
Embryo3	3014.11	2458.27		555.832		1.27198			Embryo3	2197.03	2194.22		2.812		0.00643506			Embryo3	2521.46	1762.62		758.834		1.73654
									Embryo4	2605.35	2595.52		9.824		0.0224815			Embryo4	3374.44	2850.73		523.703		1.19846
Average				436.982											0.0199082									0.916301
STDEV															0.0126595									0.67363
SEM															0.00632976									0.336815
e1Prdm12									e1Prdm12 + Neurog1									e1Prdm12 +Neurog2
	Electroporation	Control		GFP intensity		GFP/average				Electroporation	Control		GFP intensity		GFP/average				Electroporation	Control		GFP intensity		GFP/average
Embryo4	3575.64	1671.67		1903.97		1.39752			Embryo1	4885.05	1878.08		3006.97		2.20713			Embryo1	6763.97	1721.97		5042		3.70085
Embryo5	3976.81	2071.33		1905.48		1.39863			Embryo2	8290.33	2181.99		6108.35		4.48355			Embryo2	3706.38	1336.09		2370.29		1.73981
Embryo6	3329.16	1713.13		1616.03		1.18617			Embryo3	4250.07	2236.44		2013.64		1.47802			Embryo3	2073.08	1372.84		700.24		0.513979
Embryo7	3607.5	2513.86		1093.64		0.802733			Embryo4	4299.78	1483.29		2816.49		2.06732			Embryo4	3339.34	1477.27		1862.07		1.36677
Embryo8	3543.52	2326.49		1217.02		0.893299			Embryo5	4720.69	2177.82		2542.87		1.86647			Embryo5	2968.47	1499.25		1469.22		1.07841
Embryo9	2884.23	1779.96		1104.28		0.810543			Embryo6	4592.9	1892.43		2700.47		1.98216			Embryo6	2547.63	1844		703.635		0.516471
Embryo10	3277.19	2442.39		834.802		0.612748			Embryo7	7918.28	1948.07		5970.21		4.38216			Embryo7	3909.9	2040.92		1868.98		1.37184
Embryo11	2857.09	1633.12		1223.97		0.898397			Embryo8	6368.39	2254.34		4114.05		3.01973			Embryo8	3678.47	2249.11		1429.35		1.04915
									Embryo9	4338.01	1687.24		2650.77		1.94567			Embryo9	4680.11	1673.43		3006.68		2.20692
Average				1362.4		1									2.60358									1.50491
STDEV						0.336915									1.11494									0.9846
SEM						0.101584									0.371648									0.3282
									e1Prdm12 + Neurog1 +Prdm13									e1Prdm12 +Neurog2 + Prdm13
										Electroporation	Control		GFP intensity		GFP/average				Electroporation	Control		GFP intensity		GFP/average
									Embryo1	888.272	833.591		54.681		0.0401361			Embryo1	1702.25	1659.54		42.719		0.0313559
									Embryo2	972.031	832.76		139.271		0.102226			Embryo2	1852.82	1761.6		91.217		0.0669537
									Embryo3	1137	1118.55		18.457		0.0135475			Embryo3	1391.42	1272.85		118.569		0.0870301
									Embryo4	853.541	745.159		108.382		0.0795528			Embryo4	599.663	498.315		101.348		0.0743899
									Embryo5	1221.37	1196.66		24.707		0.018135			Embryo5	2103.04	1913.73		189.301		0.138948
	MYC	PRDM13	PTF1A	NEUROG1	NEUROG1 +PRDM13	NEUROG2	NEUROG2+PRDM13		Embryo6	1036.12	859.241		176.883		0.129833			Embryo6	2318.01	2224.85		93.162		0.0683813
Average	1	0.0199082	0.916301	2.60358	0.0741241	1.50491	0.119942		Embryo7	711.6	605.403		106.197		0.077949			Embryo7	2507.14	2219.04		288.102		0.211468
SEM	0.101584	0.00632976	0.336815	0.371648	0.0139075	0.3282	0.0230897		Embryo8	1018.39	896.946		121.445		0.0891411			Embryo8	2573.95	2314.58		259.376		0.190383
									Embryo9	744.289	585.438		158.851		0.116597			Embryo9	1576.94	1290.06		286.878		0.21057
Ttest		2.9254e-05	0.825176	0.00233195	0.000135865	0.174393	0.00289352
															0.0741241									0.119942
															0.0417226									0.069269
															0.0139075									0.0230897

## Sheet: e2Prdm12
ePrdm12Pr
e2Prdm12									e2Prdm12 + PRDM13
	Electroporation	Control		GFP intensity		GFP/average				Electroporation	Control		GFP intensity		GFP/average
Embryo1	2182.68	1409.8		772.874		0.568708			Embryo1	3313.06	1401.07		1911.99		1.40691
Embryo2	3335.64	1886.32		1449.32		1.06646			Embryo2	3285.6	1391.14		1894.46		1.39401
Embryo3	3665.21	1729.61		1935.6		1.42428			Embryo3	3781.84	1557.86		2223.99		1.63649
Embryo4	3238.87	1958.06		1280.81		0.942466			Embryo4	2772.1	1478.42		1293.68		0.951932
Average				1359.65		1.00048									1.34734
STDEV				479.682		0.352967									0.28617
SEM				195.829		0.144098									0.116829
			e2Prdm13	e2Prdm13 + Prdm13
		Average	1.00048	1.34734
		SEM	0.144098	0.116829
		Ttest		0.179783
