# Supplementary material for: Repression by PRDM13 is critical for generating precision in neuronal identity
Source: eLife. 2017 Aug 29;6:e25787. doi: 10.7554/eLife.25787 (PMC5576485; doi:10.7554/eLife.25787)
Supplement: Supplementary file 1. — ChIP_seq_GFP sheet: Contains all Prdm13 bound regions in E11.5 mouse (Prdm13-GFP fusion mouse line) neural tube from ChIP-Seq using GFP antibody.ChIP_seq_FL sheet: Contains all Prdm13 bound regions in E11.5 mouse (ICR) neural tube from ChIP-Seq using full length Prdm13 antibody.ChIP_seq reads were mapped to mm10 genome build. Peaks were called using neural tube input for ZF and GFP samples, and telencephalon tissue for FL samples. Maximum of two target genes were assigned to each peak using GREAT software. The chromosome and the coordinates for the start and end are given for each peak. Data available GSE90938. Peaks-shared sheet: PRDM13 bound peaks called in at least 2 of the three experiments. RNA_seq sheet: Contains normalized expression (FPKM) values obtained from RNA-seq experiments performed on GFP sorted cells from E11.5 mouse neural tube (Prdm13-GFP/GFP = Prdm13 homo and Prdm13-GFP/+ = Prdm13 het). (I) An fpkm value of >1 was used to determine expression in the sample population. [file elife-25787-supp1.xlsx]

## Sheet: Legend
ChIP_seq_ZF sheet:
Contains all Prdm13 bound regions in E11.5 mouse (ICR) neural tube from ChIP-Seq using Prdm13 Zinc finger antibody
ChIP_seq_GFP sheet:
Contains all Prdm13 bound regions in E11.5 mouse (Prdm13-GFP fusion mouse line) neural tube from ChIP-Seq using GFP antibody
ChIP_seq_FL sheet:
Contains all Prdm13 bound regions in E11.5 mouse (ICR) neural tube from ChIP-Seq using full length Prdm13 antibody
ChIP_seq reads were mapped to mm10 genome build. Peaks were called using neural tube input for ZF and GFP samples, and telencephalon tissue for FL samples.
Maximum of two target genes were assigned to each peak using GREAT software
The chromosome and the coordinates for the start and end are given for each peak.
Data available GSE90938
Peaks-shared sheet
PRDM13 bound peaks called in at least 2 of the 3 experiments
RNA_seq sheet:
Contains normalized expression (FPKM) values obtained from RNA-seq experiments performed on GFP sorted cells from E11.5 mouse neural tube (Prdm13-GFP/GFP=Prdm13 homo and Prdm13-GFP/+=Prdm13 het). (I) An fpkm value of >1 was used to determine expression in the sample population.

## Sheet: ChIP_seq_ZF
E11.5 Neural tube PRDM13 Ab1(ZF) peaks (mm10)
Chr	Start	End	PeakID	Foldchange	P-value	Assigned target genes
chr1	5232228	5232464	chr1-13	4.87	3.46e-15	Oprk1 (-356147), Atp6v1h (+149173)
chr1	9797244	9797480	chr1-416	4.37	7.02e-06	Sgk3 (-768)
chr1	9988590	9988826	chr1-217	10	1.98e-11	Gm10567 (-25899), Ppp1r42 (+20428)
chr1	12410338	12410574	chr1-417	5.41	1.54e-06	Sulf1 (-281974), A830018L16Rik (+996344)
chr1	12644708	12644944	chr1-419	8.75	1.88e-09	Sulf1 (-47604)
chr1	16127269	16127505	chr1-27	34.98	2.89e-33	Rdh10 (+21613), Stau2 (+391919)
chr1	17696846	17697082	chr1-422	5.83	2.61e-07	Crispld1 (-30124), Pi15 (+95063)
chr1	18105549	18105785	chr1-23	12.08	1.2e-21	Crisp4 (+31384), Crispld1 (+378579)
chr1	19973276	19973512	chr1-427	4.37	7.02e-06	Pkhd1 (+644670), Tfap2b (+764480)
chr1	20180222	20180458	chr1-301	4.37	7.02e-06	Pkhd1 (+437724), Tfap2b (+971426)
chr1	20288789	20289025	chr1-428	16.24	3.99e-12	Pkhd1 (+329157)
chr1	20890595	20890831	chr1-159	5.31	5.41e-08	Paqr8 (+91)
chr1	20951740	20951976	chr1-429	17.49	2.28e-13	Efhc1 (+170)
chr1	23255811	23256047	chr1-160	7.08	8.6e-10	Gm6420 (+477)
chr1	25228897	25229133	chr1-430	5.41	1.54e-06	Lmbrd1 (+550471), Bai3 (+600692)
chr1	32089303	32089539	chr1-304	4.37	7.02e-06	Khdrbs2 (-83385), Gm6489 (+802476)
chr1	34459820	34460056	chr1-162	4.25	1.14e-06	Ptpn18 (+192)
chr1	37498939	37499175	chr1-82	4.75	5.19e-08	Mgat4a (+41959), Unc50 (+68887)
chr1	38128746	38128982	chr1-437	4.37	7.02e-06	Rev1 (+798)
chr1	38796611	38796847	chr1-439	17.49	2.28e-13	Aff3 (-131774), Lonrf2 (+39361)
chr1	39838760	39838996	chr1-9	7.65	1.02e-26	Map4k4 (-62035), Gm3646 (-33546)
chr1	41153638	41153874	chr1-39	5.75	6.02e-11	Tmem182 (+348155)
chr1	41390129	41390365	chr1-40	4.28	6.99e-09	Tmem182 (+584646)
chr1	41618879	41619115	chr1-441	4.37	7.02e-06	Tmem182 (+813396)
chr1	43097669	43097905	chr1-446	17.49	2.28e-13	AI597479 (-923), Tgfbrap1 (+835)
chr1	43358442	43358678	chr1-313	5.83	2.61e-07	Fhl2 (-194599), Nck2 (-87191)
chr1	43933783	43934019	chr1-227	6.25	4.14e-08	Tpp2 (-101)
chr1	50623948	50624184	chr1-447	5.41	1.54e-06	Tmeff2 (-303453)
chr1	51650750	51650986	chr1-41	9.16	2.1e-14	Nabp1 (-172469), Myo1b (+265060)
chr1	53823905	53824141	chr1-165	10.62	1.85e-12	Stk17b (-38799), Hecw2 (+371011)
chr1	59316303	59316539	chr1-322	6.25	4.14e-08	Fzd7 (-165726), Cdk15 (+59514)
chr1	59400179	59400415	chr1-83	7.5	1.14e-10	Fzd7 (-81850), Cdk15 (+143390)
chr1	61302563	61302799	chr1-51	5.75	6.02e-11	Pard3b (-336143), Icos (+324754)
chr1	61907170	61907406	chr1-462	17.49	2.28e-13	Nrp2 (-796414), Pard3b (+268464)
chr1	62786417	62786653	chr1-234	4.69	1.47e-06	Nrp2 (+82833), Ino80d (+327732)
chr1	63368012	63368248	chr1-134	4.5	2.5e-07	Adam23 (-77774), Zdbf2 (+94865)
chr1	63667460	63667696	chr1-466	5	8.49e-06	Dytn (+19349), Adam23 (+221674)
chr1	64066952	64067188	chr1-10	5.45	3.26e-20	4933402D24Rik (-297803), Klf7 (+54319)
chr1	67795019	67795255	chr1-169	5	2.91e-07	Cps1 (+672111)
chr1	67857795	67858031	chr1-473	8.12	1.66e-08	Cps1 (+734887)
chr1	69010199	69010435	chr1-329	4.37	7.02e-06	Erbb4 (+97742)
chr1	69499072	69499308	chr1-330	4.06	3.13e-05	Erbb4 (-391131), Ikzf2 (+186770)
chr1	71291925	71292161	chr1-42	4.11	3.03e-08	Bard1 (-188897), Abca12 (+122867)
chr1	71673693	71673929	chr1-475	4.37	7.02e-06	Fn1 (-20640), Mreg (+538496)
chr1	72414635	72414871	chr1-331	4.06	3.13e-05	Xrcc5 (+107332), March4 (+122177)
chr1	72858832	72859068	chr1-85	7.5	1.14e-10	Igfbp5 (+15934), Igfbp2 (+34447)
chr1	73826244	73826480	chr1-333	5.41	1.54e-06	Tnp1 (-810463), Tns1 (+298085)
chr1	74386921	74387157	chr1-14	5.28	6.72e-16	Ctdsp1 (-4470)
chr1	75477405	75477641	chr1-172	4.25	1.14e-06	Tmem198 (-2057), Chpf (+1748)
chr1	75521097	75521333	chr1-86	6.25	2.52e-10	Stk11ip (-314)
chr1	79671528	79671764	chr1-485	8.12	1.66e-08	Ap1s3 (+326)
chr1	79761250	79761486	chr1-137	6.66	6.15e-09	Wdfy1 (+401)
chr1	83861948	83862184	chr1-491	4.06	3.13e-05	Sphkap (-453866), Pid1 (+422579)
chr1	83880224	83880460	chr1-43	7.18	7.62e-13	Sphkap (-472142), Pid1 (+404303)
chr1	84172735	84172971	chr1-492	4.37	7.02e-06	Sphkap (-764653), Pid1 (+111792)
chr1	85895376	85895612	chr1-242	9.37	1.99e-10	4933407L21Rik (-32989), Itm2c (+1213)
chr1	85916846	85917082	chr1-24	11.66	1.45e-20	4933407L21Rik (-11519), Itm2c (+22683)
chr1	86487399	86487635	chr1-29	4.22	1.16e-09	Ptma (-39219), 1700019O17Rik (+61188)
chr1	86524594	86524830	chr1-111	5.93	1.59e-09	Ptma (-2024)
chr1	88669038	88669274	chr1-245	5	2.91e-07	Glrp1 (-159270), Arl4c (+33065)
chr1	88924383	88924619	chr1-44	9.16	2.1e-14	Arl4c (-222280), Sh3bp4 (-145914)
chr1	89444171	89444407	chr1-348	34.98	2.08e-17	Agap1 (-10522), Sh3bp4 (+373874)
chr1	89525968	89526204	chr1-247	4.37	7.02e-06	D130058E05Rik (-404148), Agap1 (+71275)
chr1	89550329	89550565	chr1-45	10	2.18e-16	D130058E05Rik (-379787), Agap1 (+95636)
chr1	89700226	89700462	chr1-113	7.5	1.14e-10	D130058E05Rik (-229890), Agap1 (+245533)
chr1	89848272	89848508	chr1-34	4.28	6.99e-09	D130058E05Rik (-81844), Agap1 (+393579)
chr1	89964891	89965127	chr1-352	5.83	2.61e-07	Gbx2 (-31719), Asb18 (+49568)
chr1	90203546	90203782	chr1-141	7.5	1.14e-10	Cxcr7 (-316)
chr1	90424408	90424644	chr1-355	9.37	1.99e-10	Cops8 (-178899), Cxcr7 (+220546)
chr1	90449659	90449895	chr1-500	5.41	1.54e-06	Cops8 (-153648), Cxcr7 (+245797)
chr1	90467696	90467932	chr1-46	6	9.97e-12	Cops8 (-135611), Cxcr7 (+263834)
chr1	90486678	90486914	chr1-501	16.24	3.99e-12	Cops8 (-116629), Cxcr7 (+282816)
chr1	90973280	90973516	chr1-357	4.37	7.02e-06	Rab17 (-3737)
chr1	90975887	90976123	chr1-358	4.69	1.47e-06	Lrrfip1 (-77439), Rab17 (-6344)
chr1	91249777	91250013	chr1-250	5	2.91e-07	Ube2f (-442)
chr1	91413506	91413742	chr1-115	5.62	9.52e-09	Hes6 (-402)
chr1	92086318	92086554	chr1-179	34.98	2.08e-17	Hdac4 (-155260), Hdac4 (+61957)
chr1	92224255	92224491	chr1-4	16.24	3.31e-54	Hdac4 (-75980), Ndufa10 (+249487)
chr1	94839981	94840217	chr1-360	17.49	2.28e-13	Pdcd1 (-787546), Fam174a (-473529)
chr1	100077237	100077473	chr1-8	12.24	1.06e-35	Cntnap5b (+304590)
chr1	101683948	101684184	chr1-504	5.41	1.54e-06	NONE
chr1	112243566	112243802	chr1-505	16.24	3.99e-12	Dsel (-378775)
chr1	118388855	118389091	chr1-31	4.06	4.96e-09	Clasp1 (-85)
chr1	118911171	118911407	chr1-74	8.75	1.94e-13	Gli2 (+142330), Tfcp2l1 (+283344)
chr1	120121138	120121374	chr1-35	6.25	1.58e-12	Dbi (-319), 3110009E18Rik (+61)
chr1	120357492	120357728	chr1-92	7.5	1.14e-10	C1ql2 (+17028), Marco (+147474)
chr1	125607528	125607764	chr1-365	4.37	7.02e-06	Gpr39 (-69349), Slc35f5 (+46630)
chr1	126436832	126437068	chr1-254	4.69	1.47e-06	Lypd1 (-524736), Nckap5 (+393682)
chr1	127531225	127531461	chr1-30	8.43	1.86e-16	Tmem163 (+146753), Mgat5 (+224581)
chr1	131971106	131971342	chr1-94	12.49	1.09e-15	Slc45a3 (+615)
chr1	132696539	132696775	chr1-518	4.06	3.13e-05	Cntn2 (-153717), Nfasc (+45140)
chr1	132718794	132719030	chr1-259	4.37	7.02e-06	Cntn2 (-175972), Nfasc (+22885)
chr1	132760058	132760294	chr1-375	4.37	7.02e-06	Lrrn2 (-120097), Nfasc (-18379)
chr1	133034046	133034282	chr1-96	7.5	1.14e-10	Pik3c2b (-11848), Mdm4 (-8816)
chr1	133080350	133080586	chr1-54	14.37	4.18e-19	Ppp1r15b (-50675), Pik3c2b (+34456)
chr1	133181500	133181736	chr1-25	4.22	1.16e-09	Plekha6 (-64479), Ppp1r15b (+50475)
chr1	133197252	133197488	chr1-261	4.69	1.47e-06	Plekha6 (-48727), Ppp1r15b (+66227)
chr1	133610697	133610933	chr1-376	5.41	1.54e-06	Snrpe (-524)
chr1	133660624	133660860	chr1-263	19.99	6.09e-16	Zbed6 (+576), Zc3h11a (+638)
chr1	134494205	134494441	chr1-97	4.75	5.19e-08	Rabif (-337)
chr1	135780773	135781009	chr1-380	9.37	1.99e-10	Tnni1 (-18942), Phlda3 (+14772)
chr1	136414097	136414333	chr1-529	4.37	7.02e-06	Ddx59 (-1056)
chr1	136459067	136459303	chr1-381	4.69	1.47e-06	Kif14 (-8773), Ddx59 (+43914)
chr1	137656879	137657115	chr1-76	4.16	1.85e-07	Nr5a2 (-696570), A130050O07Rik (-271173)
chr1	137697174	137697410	chr1-532	5.83	2.61e-07	Nr5a2 (-736865), A130050O07Rik (-230878)
chr1	141137233	141137469	chr1-535	5.41	1.54e-06	Gm4845 (+119807), Kcnt2 (+891133)
chr1	143929828	143930064	chr1-538	4.37	7.02e-06	Rgs2 (+74215), Uchl5 (+152668)
chr1	149984784	149985020	chr1-539	16.24	3.99e-12	Ptgs2 (-115222), Pla2g4a (-23612)
chr1	150950363	150950599	chr1-271	18.74	1.22e-14	Prg4 (-484883), Hmcn1 (+42570)
chr1	153899979	153900215	chr1-99	7.91	1.43e-11	Glul (+153)
chr1	155759121	155759357	chr1-121	4.5	2.5e-07	Lhx4 (-17119), Qsox1 (+53644)
chr1	155883227	155883463	chr1-276	19.99	6.09e-16	Qsox1 (-70462), Cep350 (+89542)
chr1	156040884	156041120	chr1-122	4.75	5.19e-08	Tor1aip1 (-4522)
chr1	156090142	156090378	chr1-15	6.43	1.02e-17	Tor1aip1 (-53780), Fam163a (+114766)
chr1	156615375	156615611	chr1-555	5.41	1.54e-06	Abl2 (+56444), Tor3a (+58863)
chr1	156719214	156719450	chr1-192	4.25	1.14e-06	Fam20b (-331)
chr1	156997817	156998053	chr1-56	4.58	9.03e-09	Ralgps2 (-58309), Tex35 (+110710)
chr1	157684315	157684551	chr1-557	16.24	3.99e-12	Sec16b (+177705), Fam5b (+671827)
chr1	157807416	157807652	chr1-100	12.49	1.09e-15	Sec16b (+300806), Fam5b (+548726)
chr1	157932112	157932348	chr1-558	5.41	1.54e-06	Fam5b (+424030), Sec16b (+425502)
chr1	158364359	158364595	chr1-193	4.25	1.14e-06	Astn1 (+2173), Pappa2 (+593890)
chr1	159352080	159352316	chr1-560	17.49	2.28e-13	Gm10530 (-262551), Rfwd2 (+119872)
chr1	162004976	162005212	chr1-391	8.75	1.88e-09	Gm10176 (-472586), 4930558K02Rik (-25458)
chr1	163308729	163308965	chr1-567	4.37	7.02e-06	Mroh9 (-223177), Prrx1 (+4863)
chr1	164988161	164988397	chr1-101	12.49	1.09e-15	Xcl1 (-52752), Tbx19 (+172494)
chr1	165966616	165966852	chr1-124	5.62	9.52e-09	Pou2f1 (+35944), Cd247 (+178011)
chr1	166309525	166309761	chr1-571	6.87	1.03e-06	5330438I03Rik (-58)
chr1	166344372	166344608	chr1-198	5	2.91e-07	5330438I03Rik (-34905), Tada1 (-34607)
chr1	166948109	166948345	chr1-125	4.75	5.19e-08	Fmo9 (-266382), Fam78b (-53190)
chr1	167282349	167282585	chr1-282	10	1.98e-11	Uck2 (-58548), Uck2 (+2660)
chr1	167802573	167802809	chr1-151	4.25	1.14e-06	Lmx1a (+113133), Pbx1 (+629206)
chr1	168327373	168327609	chr1-283	6.25	4.14e-08	Pbx1 (+104406), Lmx1a (+637933)
chr1	168473141	168473377	chr1-48	6	9.97e-12	Pbx1 (-41362)
chr1	168869856	168870092	chr1-396	5.83	2.61e-07	Pbx1 (-438077), Nuf2 (+661490)
chr1	171287729	171287965	chr1-49	4.79	1.87e-09	Usp21 (+77)
chr1	171412465	171412701	chr1-202	5	2.91e-07	Tstd1 (-6450), Usf1 (+1270)
chr1	171517254	171517490	chr1-574	5.83	2.61e-07	Gm9765 (+2139), Itln1 (+17922)
chr1	172047306	172047542	chr1-153	10	1.98e-11	Vangl2 (-18980), Nhlh1 (+10149)
chr1	173377382	173377618	chr1-581	8.75	1.88e-09	Cadm3 (-9805), BC094916 (+158457)
chr1	178919829	178920065	chr1-585	5.41	1.54e-06	Kif26b (+390822), Smyd3 (+598087)
chr1	179959007	179959243	chr1-291	6.66	6.15e-09	Cdc42bpa (-1460)
chr1	180850466	180850702	chr1-156	5.31	5.41e-08	Sde2 (-567)
chr1	181888864	181889100	chr1-408	4.37	7.02e-06	Lbr (-46581), Enah (+130998)
chr1	183106272	183106508	chr1-210	39.98	1.39e-20	Disp1 (+115139), Tlr5 (+151602)
chr1	184066096	184066332	chr1-37	4.46	1.55e-09	Dusp10 (+31833), Hlx (+666405)
chr1	186698306	186698542	chr1-5	10.31	5.59e-43	Lyplal1 (-581114), Tgfb2 (+7568)
chr1	187077443	187077679	chr1-211	4.69	1.47e-06	D1Pas1 (+110145), Spata17 (+137885)
chr1	188854876	188855112	chr1-592	5.83	2.61e-07	Kctd3 (+152846), Ush2a (+591960)
chr1	189187761	189187997	chr1-16	44.98	3.98e-46	Kctd3 (-180039), Kcnk2 (+155474)
chr1	189624382	189624618	chr1-60	4.79	1.87e-09	Kcnk2 (-281147), Cenpf (+63586)
chr1	190033994	190034230	chr1-593	32.49	7.26e-16	Smyd2 (-111749), Prox1 (+136568)
chr1	190136400	190136636	chr1-413	5.83	2.61e-07	Smyd2 (-214155), Prox1 (+34162)
chr1	190190398	190190634	chr1-28	6.75	3.57e-14	Prox1 (-19836), Rps6kc1 (+721254)
chr1	190695482	190695718	chr1-594	8.12	1.66e-08	Prox1 (-524920), Rps6kc1 (+216170)
chr1	191317402	191317638	chr1-294	6.25	4.14e-08	Nenf (+674)
chr1	191909299	191909535	chr1-597	14.99	6.48e-11	1700034H15Rik (-1890)
chr1	192455006	192455242	chr1-415	18.74	1.22e-14	Kcnh1 (+264340), Hhat (+316089)
chr1	192752930	192753166	chr1-127	5.62	9.52e-09	Hhat (+18165), Kcnh1 (+562264)
chr1	193383019	193383255	chr1-599	5.41	1.54e-06	Camk1g (-12840)
chr1	194618826	194619062	chr1-104	7.91	1.43e-11	Plxna2 (-885)
chr10	4267003	4267239	chr10-293	5.41	1.54e-06	Akap12 (+792)
chr10	8038329	8038565	chr10-61	22.49	1.27e-18	Tab2 (-82217), Ust (+480378)
chr10	9902207	9902443	chr10-2	8.12	1.99e-29	Stxbp5 (-1246)
chr10	11280963	11281199	chr10-43	5	1.03e-08	Fbxo30 (-249)
chr10	12612495	12612731	chr10-80	7.5	1.14e-10	Utrn (+249122)
chr10	13108048	13108284	chr10-62	5.62	9.52e-09	Plagl1 (+17378), Zc2hc1b (+69825)
chr10	14339319	14339555	chr10-296	32.49	7.26e-16	Gm10335 (-183625), Hivep2 (+373058)
chr10	14705641	14705877	chr10-202	4.69	1.47e-06	Vta1 (-199)
chr10	16053095	16053331	chr10-44	11.87	1.37e-14	NONE
chr10	19414893	19415129	chr10-300	4.06	3.13e-05	Ifngr1 (-176938), Olig3 (+58451)
chr10	19514834	19515070	chr10-1	25.49	5.32e-103	Ifngr1 (-76997), Olig3 (+158392)
chr10	20770058	20770294	chr10-207	17.49	2.28e-13	Ahi1 (-182371), Pde7b (-45098)
chr10	21295548	21295784	chr10-208	8.12	1.66e-08	Hbs1l (-313)
chr10	22197360	22197596	chr10-303	5.41	1.54e-06	H60b (-75868), Raet1c (+38909)
chr10	22841236	22841472	chr10-12	32.49	3.41e-30	Tcf21 (-21226), Eya4 (+508541)
chr10	23271332	23271568	chr10-209	8.75	1.88e-09	Tcf21 (-451322), Eya4 (+78445)
chr10	25191345	25191581	chr10-308	16.24	3.99e-12	Arg1 (-263993), Akap7 (+107701)
chr10	28159178	28159414	chr10-211	17.49	2.28e-13	Themis (-509064), Ptprk (+84476)
chr10	31514579	31514815	chr10-311	4.06	3.13e-05	Tpd52l1 (-68776), Rnf217 (+94487)
chr10	37747966	37748202	chr10-314	16.24	3.99e-12	5930403N24Rik (+608526)
chr10	41928449	41928685	chr10-319	5.41	1.54e-06	Armc2 (+89813), Sesn1 (+117993)
chr10	42276137	42276373	chr10-48	5.93	1.59e-09	Foxo3 (+497)
chr10	42942215	42942451	chr10-152	5.83	2.61e-07	Scml4 (+81963), Sobp (+232197)
chr10	45000781	45001017	chr10-85	7.08	8.6e-10	Prdm1 (-542212), Prep (-66307)
chr10	45485496	45485732	chr10-222	4.37	7.02e-06	Hace1 (-92215), Lin28b (-15413)
chr10	46061327	46061563	chr10-224	5.41	1.54e-06	Hace1 (+483616)
chr10	50207639	50207875	chr10-328	5.41	1.54e-06	Grik2 (-418991), Ascc3 (-384912)
chr10	50896978	50897214	chr10-6	10.62	2.31e-23	Gp49a (-583536), Sim1 (+1445)
chr10	52742774	52743010	chr10-16	7.81	1.29e-14	Pln (-594794), Slc35f1 (+52359)
chr10	53509233	53509469	chr10-226	8.75	1.88e-09	Cep85l (-129500), Asf1a (-87610)
chr10	57822676	57822912	chr10-69	23.74	5.37e-20	Smpdl3a (+28420), AW822073 (+402912)
chr10	58258801	58259037	chr10-118	4.25	1.14e-06	Lims1 (-135454), Gcc2 (+3422)
chr10	59813010	59813246	chr10-227	8.75	1.88e-09	Dnajb12 (-66447), Micu1 (+110651)
chr10	60193549	60193785	chr10-18	5.75	6.02e-11	Chst3 (+25593), Spock2 (+87448)
chr10	60371078	60371314	chr10-341	8.12	1.66e-08	4632428N05Rik (+24345), Cdh23 (+325294)
chr10	61388887	61389123	chr10-343	17.49	2.28e-13	Nodal (-28967), Pald1 (-5482)
chr10	61534311	61534547	chr10-344	5.41	1.54e-06	Npffr1 (-61055), D830039M14Rik (-57492)
chr10	62102149	62102385	chr10-17	7.5	1.01e-13	2010107G23Rik (+8783), Gm5424 (+31252)
chr10	63377670	63377906	chr10-238	6.25	4.14e-08	1700120B22Rik (-133640), Sirt1 (+3916)
chr10	63467865	63468101	chr10-348	5.83	2.61e-07	Ctnna3 (+10473), Gm10118 (+459451)
chr10	64544254	64544490	chr10-241	4.69	1.47e-06	Lrrtm3 (-454098)
chr10	68207894	68208130	chr10-243	6.25	4.14e-08	Arid5b (+70714), Rtkn2 (+228414)
chr10	69584236	69584472	chr10-19	6	9.97e-12	Ccdc6 (-512767), Ank3 (+50582)
chr10	69594696	69594932	chr10-245	9.37	1.99e-10	Ccdc6 (-502307), Ank3 (+61042)
chr10	69654881	69655117	chr10-246	4.69	1.47e-06	Ccdc6 (-442122), Ank3 (+121227)
chr10	72412249	72412485	chr10-94	4.5	2.5e-07	Zwint (-242528)
chr10	79061307	79061543	chr10-360	17.49	2.28e-13	Olfr57 (+26702), 2610008E11Rik (+36175)
chr10	79071293	79071529	chr10-361	17.49	2.28e-13	2610008E11Rik (+26189), Olfr57 (+36688)
chr10	79983788	79984024	chr10-126	5.31	5.41e-08	Cnn2 (-4678), Tmem259 (+424)
chr10	79985732	79985968	chr10-95	6.66	6.15e-09	Cnn2 (-2734), Tmem259 (-1520)
chr10	80165072	80165308	chr10-20	9.16	2.1e-14	Cirbp (-2588)
chr10	80385331	80385567	chr10-72	11.24	1.64e-13	Mex3d (+2202), Plk5 (+28990)
chr10	80386179	80386415	chr10-52	5.62	9.52e-09	Mex3d (+1354), Plk5 (+29838)
chr10	80566678	80566914	chr10-98	4.25	1.14e-06	Rexo1 (-5236), Klf16 (+10525)
chr10	80999687	80999923	chr10-367	5.41	1.54e-06	Gng7 (+1560), Gadd45b (+69714)
chr10	81337473	81337709	chr10-29	13.74	6.03e-18	Gipc3 (+5675), Tbxa2r (+8859)
chr10	90709825	90710061	chr10-268	4.37	7.02e-06	Apaf1 (+372827), Anks1b (+836434)
chr10	91034071	91034307	chr10-57	11.87	1.37e-14	Apaf1 (+48581)
chr10	91181871	91182107	chr10-21	4.58	9.03e-09	Tmpo (-10407)
chr10	92556971	92557207	chr10-132	6.66	6.15e-09	Nedd1 (+165331)
chr10	92908589	92908825	chr10-379	8.12	1.66e-08	Nedd1 (-186287), 4930485B16Rik (+172911)
chr10	93081524	93081760	chr10-7	4.12	3.23e-11	4930485B16Rik (-24)
chr10	93275134	93275370	chr10-170	10	1.98e-11	Elk3 (+35883), Cdk17 (+114376)
chr10	94172720	94172956	chr10-381	5.41	1.54e-06	Ndufa12 (-26166), Nr2c1 (+24815)
chr10	94414101	94414337	chr10-58	8.33	1.7e-12	Tmcc3 (-100638), Ndufa12 (+215215)
chr10	94813684	94813920	chr10-384	4.37	7.02e-06	Ccdc41 (+125012), Plxnc1 (+130776)
chr10	95239352	95239588	chr10-102	11.24	1.64e-13	Plxnc1 (-294892), Cradd (+84627)
chr10	95261220	95261456	chr10-41	5.93	1.59e-09	Plxnc1 (-316760), Cradd (+62759)
chr10	96309157	96309393	chr10-59	12.49	1.09e-15	Gm20091 (+99763), Gm5426 (+172672)
chr10	97159888	97160124	chr10-173	9.37	1.99e-10	Dcn (-319494), Btg1 (+543005)
chr10	100875695	100875931	chr10-393	5.41	1.54e-06	Mgat4c (-805674), 1700017N19Rik (+283427)
chr10	101397668	101397904	chr10-10	69.97	1.6e-41	Mgat4c (-283701), 1700017N19Rik (+805400)
chr10	105638910	105639146	chr10-174	6.25	4.14e-08	Ccdc59 (-202039), Tmtc2 (-64593)
chr10	110154413	110154649	chr10-398	17.49	2.28e-13	E2f7 (-590937), Nav3 (-154312)
chr10	111913344	111913580	chr10-403	14.99	6.48e-11	Krr1 (-59202), Phlda1 (+407176)
chr10	114396477	114396713	chr10-179	37.48	5.54e-19	Trhde (+404769)
chr10	115469104	115469340	chr10-404	4.37	7.02e-06	A930009A15Rik (-100764), Zfc3h1 (+84263)
chr10	116041586	116041822	chr10-405	8.75	1.88e-09	Ptprr (+23491), 4933416C03Rik (+72213)
chr10	118962008	118962244	chr10-25	5.75	6.02e-11	Dyrk2 (-93223), Cand1 (+277929)
chr10	120202061	120202297	chr10-139	7.08	8.6e-10	Irak3 (-520)
chr10	120711386	120711622	chr10-408	8.12	1.66e-08	Hmga2 (-235035), 4921513I03Rik (-54270)
chr10	121033301	121033537	chr10-105	10.62	1.85e-12	Wif1 (-541)
chr10	121055390	121055626	chr10-22	9.58	2.19e-15	Wif1 (+21548), Tbc1d30 (+255681)
chr10	121256433	121256669	chr10-106	5.62	9.52e-09	Tbc1d30 (+54638), Wif1 (+222591)
chr10	121501078	121501314	chr10-107	7.08	8.6e-10	Rassf3 (-24946), Tbk1 (+85598)
chr10	121626603	121626839	chr10-26	6.56	3.81e-11	Xpot (-405)
chr10	122792261	122792497	chr10-409	4.37	7.02e-06	Ppm1h (+113597), Mon2 (+284126)
chr10	122807103	122807339	chr10-410	4.37	7.02e-06	Ppm1h (+128439), Mon2 (+269284)
chr10	122931974	122932210	chr10-5	46.23	8.61e-48	Mon2 (+144413), Ppm1h (+253310)
chr10	125650491	125650727	chr10-182	9.37	1.99e-10	Slc16a7 (-321646), Lrig3 (-315610)
chr10	126901438	126901674	chr10-140	5	2.91e-07	Xrcc6bp1 (-185)
chr10	126919183	126919419	chr10-11	6.75	3.57e-14	Ctdsp2 (-59416), Xrcc6bp1 (-17930)
chr10	126957829	126958065	chr10-3	7.18	4.32e-24	Xrcc6bp1 (-56576), Ctdsp2 (-20770)
chr10	126980159	126980395	chr10-285	6.25	4.14e-08	Avil (-20432), Ctdsp2 (+1560)
chr10	126990372	126990608	chr10-286	5.83	2.61e-07	Avil (-10219), Ctdsp2 (+11773)
chr10	127120829	127121065	chr10-414	5.41	1.54e-06	Os9 (+213)
chr10	127342279	127342515	chr10-185	5	2.91e-07	Gli1 (-808)
chr10	127621421	127621657	chr10-416	5.83	2.61e-07	Lrp1 (-391)
chr10	128035333	128035569	chr10-187	4.69	1.47e-06	Naca (+105)
chr10	128212987	128213223	chr10-289	5.83	2.61e-07	Spryd4 (-1311)
chr10	128270098	128270334	chr10-290	6.25	4.14e-08	Stat2 (-360)
chr10	130282079	130282315	chr10-292	4.69	1.47e-06	Neurod4 (-1957)
chr11	3292611	3292847	chr11-249	7.08	8.6e-10	Pik3ip1 (-37672), Patz1 (+2290)
chr11	5391175	5391411	chr11-426	6.25	4.14e-08	Kremen1 (-129735), Znrf3 (+53554)
chr11	5742107	5742343	chr11-252	10	1.98e-11	Urgcp (-1075)
chr11	5761485	5761721	chr11-427	6.25	4.14e-08	Dbnl (-26919), Urgcp (-20453)
chr11	7730684	7730920	chr11-577	4.37	7.02e-06	Igfbp3 (-516905), Tns3 (+933733)
chr11	11855061	11855297	chr11-59	5.71	1.5e-14	Fignl1 (-46217), Ddc (+42965)
chr11	16591457	16591693	chr11-429	16.24	3.99e-12	Egfr (-160636), Sec61g (-83091)
chr11	17257199	17257435	chr11-255	5	2.91e-07	C1d (-277)
chr11	17450651	17450887	chr11-147	4.75	5.19e-08	C1d (+193175), Etaa1 (+503106)
chr11	20639863	20640099	chr11-260	10.62	1.85e-12	Sertad2 (+96647), Aftph (+101608)
chr11	21323935	21324171	chr11-327	19.99	6.09e-16	Ugp2 (+46424), Vps54 (+84772)
chr11	22287409	22287645	chr11-433	4.69	1.47e-06	Ehbp1 (-732)
chr11	22348012	22348248	chr11-328	6.66	6.15e-09	Tmem17 (-163958), Ehbp1 (-61335)
chr11	23007455	23007691	chr11-212	22.49	1.27e-18	Fam161a (-892)
chr11	23272077	23272313	chr11-591	8.75	1.88e-09	Usp34 (-34700), Xpo1 (+16117)
chr11	24363877	24364113	chr11-170	5.31	5.41e-08	Bcl11a (+285822)
chr11	25100040	25100276	chr11-595	5.83	2.61e-07	5730522E02Rik (+670412)
chr11	25962353	25962589	chr11-329	10	1.98e-11	5730522E02Rik (-191901), 5730522E02Rik (+248095)
chr11	28734945	28735181	chr11-213	7.08	8.6e-10	Ccdc85a (-150767), Efemp1 (-118141)
chr11	29374400	29374636	chr11-436	6.25	4.14e-08	Ccdc88a (+860)
chr11	30184753	30184989	chr11-331	9.37	1.99e-10	Eml6 (-158838), Sptbn1 (+83298)
chr11	32000235	32000471	chr11-171	4.75	5.19e-08	Nsg2 (-110)
chr11	33070579	33070815	chr11-601	4.06	3.13e-05	1700008A04Rik (-246092), Fgf18 (+76703)
chr11	33234156	33234392	chr11-21	5.55	2.21e-17	Tlx3 (-30686), Ranbp17 (+279472)
chr11	35537527	35537763	chr11-603	4.06	3.13e-05	Pank3 (-231839), Slit3 (+416421)
chr11	35838133	35838369	chr11-266	6.66	6.15e-09	Rars (-3745)
chr11	35838947	35839183	chr11-214	4.5	2.5e-07	Rars (-4559)
chr11	35888913	35889149	chr11-604	5.41	1.54e-06	Rars (-54525), Wwc1 (+91496)
chr11	35979574	35979810	chr11-336	6.66	6.15e-09	Wwc1 (+835)
chr11	39909230	39909466	chr11-440	4.69	1.47e-06	Mat2b (+783426)
chr11	40510698	40510934	chr11-441	8.12	1.66e-08	Mat2b (+181958)
chr11	41960205	41960441	chr11-442	4.69	1.47e-06	Gabrg2 (+40355)
chr11	44795197	44795433	chr11-339	6.66	6.15e-09	Ebf1 (+177998)
chr11	44968876	44969112	chr11-607	8.12	1.66e-08	Clint1 (-883057), Ebf1 (+351677)
chr11	45154518	45154754	chr11-443	6.25	4.14e-08	Clint1 (-697415), Ebf1 (+537319)
chr11	45408083	45408319	chr11-608	17.49	2.28e-13	Clint1 (-443850), Ebf1 (+790884)
chr11	45466104	45466340	chr11-444	6.25	4.14e-08	Clint1 (-385829), Ebf1 (+848905)
chr11	46056392	46056628	chr11-610	8.75	1.88e-09	Gm12166 (-4199), Adam19 (+518)
chr11	46312419	46312655	chr11-611	8.75	1.88e-09	Cyfip2 (-179)
chr11	50224719	50224955	chr11-342	4.69	1.47e-06	Mgat4b (-498)
chr11	51606791	51607027	chr11-448	4.37	7.02e-06	Hnrnpab (-62)
chr11	51635907	51636143	chr11-267	6.66	6.15e-09	Rmnd5b (-129)
chr11	53481421	53481657	chr11-449	6.25	4.14e-08	Sowaha (-1344)
chr11	55468562	55468798	chr11-219	5.62	9.52e-09	G3bp1 (-1005)
chr11	55803021	55803257	chr11-622	14.99	6.48e-11	Glra1 (-194941), Nmur2 (+237871)
chr11	57834391	57834627	chr11-270	21.24	2.87e-17	Hand1 (-2362)
chr11	59264202	59264438	chr11-119	5.25	1.94e-09	Arf1 (-36158), Wnt3a (+26432)
chr11	60046288	60046524	chr11-350	4.69	1.47e-06	Rai1 (-58607), Pemt (-9401)
chr11	60311675	60311911	chr11-131	4.16	1.85e-07	Srebf1 (-91189), Tom1l2 (+41112)
chr11	61174305	61174541	chr11-10	12.49	8.85e-30	Usp22 (+632)
chr11	61408731	61408967	chr11-272	5.31	5.41e-08	Slc47a1 (-30768), Rnf112 (+45156)
chr11	61495007	61495243	chr11-457	9.37	1.99e-10	Mapk7 (-829)
chr11	61504765	61505001	chr11-83	4.22	1.16e-09	B9d1 (-261)
chr11	62456365	62456601	chr11-351	6.66	6.15e-09	Pigl (-1977), Ncor1 (+849)
chr11	62550801	62551037	chr11-100	4.11	3.03e-08	Ubb (-252)
chr11	63017823	63018059	chr11-353	5	2.91e-07	Tekt3 (-43713), Cdrt4 (+66748)
chr11	63180948	63181184	chr11-108	9.58	2.19e-15	Pmp22 (+52084), Hs3st3b1 (+741224)
chr11	64168030	64168266	chr11-461	5.83	2.61e-07	Hs3st3a1 (-267184), Cox10 (-88682)
chr11	64278488	64278724	chr11-173	11.24	1.64e-13	Cox10 (-199140), Hs3st3a1 (-156726)
chr11	68378518	68378754	chr11-223	5.31	5.41e-08	Ntn1 (+22187), Stx8 (+412443)
chr11	69110556	69110792	chr11-465	8.75	1.88e-09	Hes7 (-9730), Per1 (+11726)
chr11	69192933	69193169	chr11-639	17.49	2.28e-13	Alox8 (+4792), Alox12b (+36062)
chr11	69364964	69365200	chr11-101	4.79	1.87e-09	Chd3 (+4324), Kcnab3 (+38824)
chr11	69417449	69417685	chr11-86	4.46	1.55e-09	Kdm6b (-3892)
chr11	69995238	69995474	chr11-474	4.69	1.47e-06	Phf23 (-421)
chr11	70029613	70029849	chr11-92	5.41	1.29e-11	Asgr1 (-24967), Dlg4 (+11003)
chr11	70524963	70525199	chr11-646	4.37	7.02e-06	Psmb6 (-305)
chr11	71389963	71390199	chr11-279	7.08	8.6e-10	Wscd1 (-361295), Nlrp1b (-188625)
chr11	71749916	71750152	chr11-224	5.31	5.41e-08	Wscd1 (-1342)
chr11	72072244	72072480	chr11-178	22.49	1.27e-18	Fam64a (+29907), Pitpnm3 (+63416)
chr11	74690054	74690290	chr11-481	6.25	4.14e-08	Pafah1b1 (+34498), Cluh (+40657)
chr11	74724506	74724742	chr11-179	5.62	9.52e-09	Pafah1b1 (+46)
chr11	75678652	75678888	chr11-280	19.99	6.09e-16	Crk (-489)
chr11	75870013	75870249	chr11-484	16.24	3.99e-12	Doc2b (-74082), Rph3al (+67607)
chr11	76262541	76262777	chr11-361	6.25	4.14e-08	Glod4 (-18934), Nxn (+136481)
chr11	76350062	76350298	chr11-657	4.06	3.13e-05	Glod4 (-106455), Nxn (+48960)
chr11	76646207	76646443	chr11-362	6.25	4.14e-08	Abr (-136906), Bhlha9 (-26145)
chr11	77885260	77885496	chr11-102	10	2.18e-16	Gm10277 (-97631), Pipox (+8718)
chr11	77894506	77894742	chr11-81	11.66	1.45e-20	Pipox (-528)
chr11	77922810	77923046	chr11-663	5.83	2.61e-07	Pipox (-28832), Sez6 (-7872)
chr11	78206225	78206461	chr11-493	4.37	7.02e-06	Sdf2 (-39403), Proca1 (+12951)
chr11	80292549	80292785	chr11-286	5.31	5.41e-08	Rhbdl3 (-8245), Rhot1 (+83612)
chr11	80961282	80961518	chr11-288	5	2.91e-07	Spaca3 (+103035), Asic2 (+191921)
chr11	81454165	81454401	chr11-498	18.74	1.22e-14	5530401A14Rik (-406396), Asic2 (-300962)
chr11	83271659	83271895	chr11-289	4.37	7.02e-06	Pex12 (+27200), Slfn3 (+80447)
chr11	84578923	84579159	chr11-158	4.75	5.19e-08	Lhx1 (-53026), Mrm1 (+240474)
chr11	84587232	84587468	chr11-500	4.37	7.02e-06	Lhx1 (-61335), Mrm1 (+232165)
chr11	85392899	85393135	chr11-503	18.74	1.22e-14	Tbx2 (-439534), Bcas3 (+39805)
chr11	85823254	85823490	chr11-675	4.06	3.13e-05	Tbx2 (-9179), Bcas3 (+470160)
chr11	85843539	85843775	chr11-136	4.75	5.19e-08	Gm11444 (+6676), Tbx2 (+11106)
chr11	85918063	85918299	chr11-366	9.37	1.99e-10	Tbx4 (+31759), Brip1 (+283012)
chr11	87448861	87449097	chr11-294	6.66	6.15e-09	Gm11492 (-117674), Tex14 (+43914)
chr11	88288848	88289084	chr11-183	10.62	1.85e-12	1700106J16Rik (-5077), Mrps23 (+84578)
chr11	88431686	88431922	chr11-370	6.66	6.15e-09	1700106J16Rik (+137761), Msi2 (+286297)
chr11	88443810	88444046	chr11-371	19.99	6.09e-16	1700106J16Rik (+149885), Msi2 (+274173)
chr11	88460541	88460777	chr11-121	5.62	9.52e-09	1700106J16Rik (+166616), Msi2 (+257442)
chr11	88648640	88648876	chr11-684	17.49	2.28e-13	Msi2 (+69343), 1700106J16Rik (+354715)
chr11	89059797	89060033	chr11-686	17.49	2.28e-13	Dgke (+6935), Trim25 (+60539)
chr11	89989024	89989260	chr11-103	4.79	1.87e-09	Ankfn1 (-349511), Pctp (+13752)
chr11	90697912	90698148	chr11-689	4.06	3.13e-05	Tom1l1 (-10429), Kif2b (+879579)
chr11	94413574	94413810	chr11-690	14.99	6.48e-11	Abcc3 (-20716), Cacna1g (+60408)
chr11	94438158	94438394	chr11-513	8.75	1.88e-09	Abcc3 (-45300), Cacna1g (+35824)
chr11	94468650	94468886	chr11-28	6.09	2.71e-18	Abcc3 (-75792), Cacna1g (+5332)
chr11	95144690	95144926	chr11-231	4.5	2.5e-07	Dlx4 (+1455), Dlx3 (+24719)
chr11	95587237	95587473	chr11-232	5.62	9.52e-09	Ngfr (+380)
chr11	96553342	96553578	chr11-162	7.08	8.6e-10	Skap1 (+88867), Snx11 (+224071)
chr11	96885866	96886102	chr11-380	5	2.91e-07	Cdk5rap3 (+30512), Copz2 (+36108)
chr11	96916174	96916410	chr11-113	13.74	6.03e-18	Cdk5rap3 (+204)
chr11	97029827	97030063	chr11-305	4.25	1.14e-06	Scrn2 (+7)
chr11	97568689	97568925	chr11-54	9.68	2.55e-20	4933428G20Rik (-68467), Srcin1 (+6408)
chr11	98034910	98035146	chr11-234	11.24	1.64e-13	Rpl19 (+8104), Stac2 (+18434)
chr11	98150631	98150867	chr11-708	8.12	1.66e-08	Fbxl20 (-1137)
chr11	98201947	98202183	chr11-527	9.37	1.99e-10	Cdk12 (-1270)
chr11	98342626	98342862	chr11-125	4.37	4.19e-08	Neurod2 (-13096), Ppp1r1b (-5660)
chr11	98400509	98400745	chr11-709	4.37	7.02e-06	Pgap3 (-137)
chr11	98586118	98586354	chr11-384	5	2.91e-07	Ormdl3 (+1132), Zpbp2 (+35084)
chr11	98981681	98981917	chr11-714	8.75	1.88e-09	Gjd3 (+1217), Rara (+44081)
chr11	99680001	99680237	chr11-387	9.37	1.99e-10	Gm14187 (+613)
chr11	100622684	100622920	chr11-532	6.25	4.14e-08	Dnajc7 (-2634), Nkiras2 (-74)
chr11	101067154	101067390	chr11-190	4.5	2.5e-07	Naglu (-2740)
chr11	101253813	101254049	chr11-389	4.37	7.02e-06	Vps25 (+224)
chr11	101462676	101462912	chr11-236	5.62	9.52e-09	Vat1 (+3436), Ifi35 (+14387)
chr11	101483827	101484063	chr11-191	5.62	9.52e-09	Rnd2 (+15770), Brca1 (+67934)
chr11	101562394	101562630	chr11-535	4.69	1.47e-06	Tmem106a (-19730), Nbr1 (+10363)
chr11	102138460	102138696	chr11-539	5.83	2.61e-07	Pyy (-30746), Nags (-6971)
chr11	102230422	102230658	chr11-238	10.62	1.85e-12	Hdac5 (-374)
chr11	102534726	102534962	chr11-540	8.75	1.88e-09	Itga2b (-64961), Gpatch8 (+21355)
chr11	102697107	102697343	chr11-541	4.37	7.02e-06	Ccdc43 (+557)
chr11	102962763	102962999	chr11-723	4.37	7.02e-06	C1ql1 (-16193), Dcakd (+54287)
chr11	103168772	103169008	chr11-394	4.69	1.47e-06	Fmnl1 (-2217)
chr11	103906911	103907147	chr11-725	16.24	3.99e-12	Nsf (+47027), Wnt3 (+132879)
chr11	105363245	105363481	chr11-398	4.69	1.47e-06	Mrc2 (+70717), March10 (+93372)
chr11	106725937	106726173	chr11-399	4.69	1.47e-06	Milr1 (-25185), Pecam1 (-10796)
chr11	107777668	107777904	chr11-96	5	3.7e-10	Cacng1 (-61264), Cacng4 (+16771)
chr11	107784310	107784546	chr11-1	18.29	2.59e-139	Cacng1 (-67906), Cacng4 (+10129)
chr11	107785136	107785372	chr11-4	37.48	4.52e-71	Cacng1 (-68732), Cacng4 (+9303)
chr11	107792256	107792492	chr11-194	4.5	2.5e-07	Cacng1 (-75852), Cacng4 (+2183)
chr11	108128805	108129041	chr11-401	4.69	1.47e-06	Cacng5 (-213868), Prkca (+215005)
chr11	109069142	109069378	chr11-114	5.5	3.49e-10	E030025P04Rik (+75109), Axin2 (+148911)
chr11	110948249	110948485	chr11-549	17.49	2.28e-13	Kcnj16 (-19666), Map2k6 (+549245)
chr11	111670577	111670813	chr11-739	5.83	2.61e-07	Kcnj2 (+604531), Gm11678 (+760941)
chr11	111800798	111801034	chr11-740	5.83	2.61e-07	Gm11678 (+630720), Kcnj2 (+734752)
chr11	111843873	111844109	chr11-49	7.29	6.49e-19	Gm11678 (+587645), Kcnj2 (+777827)
chr11	111844467	111844703	chr11-126	4.16	1.85e-07	Gm11678 (+587051), Kcnj2 (+778421)
chr11	112811143	112811379	chr11-105	4.58	9.03e-09	Sox9 (+29037), Slc39a11 (+754498)
chr11	113165129	113165365	chr11-140	8.33	1.7e-12	Sox9 (+383023), Slc39a11 (+400512)
chr11	113175297	113175533	chr11-404	6.25	4.14e-08	Slc39a11 (+390344), Sox9 (+393191)
chr11	113467995	113468231	chr11-743	5.41	1.54e-06	Slc39a11 (+97646), Sox9 (+685889)
chr11	113539506	113539742	chr11-239	4.25	1.14e-06	Slc39a11 (+26135), Sox9 (+757400)
chr11	113684413	113684649	chr11-73	4.16	1.94e-10	Fam104a (-376), D11Wsu47e (+119)
chr11	113785469	113785705	chr11-241	4.5	2.5e-07	Cdc42ep4 (-34269), Sdk2 (+280631)
chr11	113865612	113865848	chr11-744	17.49	2.28e-13	Cdc42ep4 (-114412), Sdk2 (+200488)
chr11	114011486	114011722	chr11-745	5	8.49e-06	Cdc42ep4 (-260286), Sdk2 (+54614)
chr11	114795101	114795337	chr11-74	7.75	1.19e-17	Gpr142 (-3705), Btbd17 (+678)
chr11	117067539	117067775	chr11-39	8.5	2.09e-20	Sec14l1 (-47515), Mgat5b (+148794)
chr11	117939937	117940173	chr11-314	5.31	5.41e-08	Tha1 (-66596), Socs3 (+29131)
chr11	118102954	118103190	chr11-315	5.31	5.41e-08	Dnahc17 (+26147), Pgs1 (+116780)
chr11	118507937	118508173	chr11-244	7.08	8.6e-10	Engase (+31226), Rbfox3 (+401517)
chr11	118793065	118793301	chr11-97	6	9.97e-12	Rbfox3 (+116389), Engase (+316354)
chr11	118998670	118998906	chr11-414	5	2.91e-07	Cbx2 (-24174), Enpp7 (+10600)
chr11	119177283	119177519	chr11-559	4.37	7.02e-06	Cbx4 (-91180), Tbc1d16 (+51098)
chr11	120151584	120151820	chr11-418	5	2.91e-07	Slc38a10 (-356)
chr11	120232467	120232703	chr11-88	5.21	7.04e-11	Bahcc1 (-362)
chr11	120262355	120262591	chr11-420	9.37	1.99e-10	Bahcc1 (+29526), Actg1 (+86069)
chr11	120617570	120617806	chr11-421	6.25	4.14e-08	Pcyt2 (+248)
chr11	120695352	120695588	chr11-564	18.74	1.22e-14	Stra13 (+18268), Aspscr1 (+22478)
chr12	3887366	3887602	chr12-101	7.08	8.6e-10	Pomc (-67467), Dnmt3a (+80454)
chr12	8618337	8618573	chr12-19	16.87	6.45e-24	Slc7a15 (-78910), Pum2 (-56226)
chr12	8619080	8619316	chr12-7	5.87	4.41e-21	Slc7a15 (-79653), Pum2 (-55483)
chr12	12177191	12177427	chr12-135	5	2.91e-07	Fam49a (-84830), Rad51ap2 (+721230)
chr12	12421092	12421328	chr12-30	7.18	7.62e-13	Rpl36-ps3 (-490776), Fam49a (+159071)
chr12	12993942	12994178	chr12-103	9.37	1.99e-10	Mycn (-52146), Ddx1 (+255153)
chr12	15072201	15072437	chr12-253	16.24	3.99e-12	Gm9847 (+577758), Trib2 (+744466)
chr12	16589343	16589579	chr12-104	4.69	1.47e-06	Lpin1 (+309)
chr12	16805584	16805820	chr12-183	17.49	2.28e-13	E2f6 (-5263), Greb1 (-5018)
chr12	16819536	16819772	chr12-37	9.16	2.1e-14	Rock2 (-75324), E2f6 (+8689)
chr12	17048982	17049218	chr12-85	7.5	1.14e-10	2410004P03Rik (-37373), Kcnf1 (+127788)
chr12	21111229	21111465	chr12-259	5.41	1.54e-06	Asap2 (-401)
chr12	21373742	21373978	chr12-105	6.66	6.15e-09	Adam17 (-228)
chr12	25475319	25475555	chr12-42	8.33	1.7e-12	Id2 (-379345), Rnf144a (+939819)
chr12	26635222	26635458	chr12-88	6.66	6.15e-09	Cmpk2 (+166136), Sox11 (+707369)
chr12	27083195	27083431	chr12-50	4.16	1.85e-07	Sox11 (+259396), Cmpk2 (+614109)
chr12	27357327	27357563	chr12-109	4.25	1.14e-06	Sox11 (-14736)
chr12	27363446	27363682	chr12-188	6.25	4.14e-08	Sox11 (-20855)
chr12	27565885	27566121	chr12-38	5.75	6.02e-11	Sox11 (-223294), Dcdc2c (+986300)
chr12	28874729	28874965	chr12-31	4.58	9.03e-09	Myt1l (-653537), Tssc1 (+123019)
chr12	29095809	29096045	chr12-43	4.37	4.19e-08	Myt1l (-432457), Tssc1 (+344099)
chr12	31899240	31899476	chr12-271	4.06	3.13e-05	Gpr22 (-185432), Hbp1 (+51177)
chr12	33035573	33035809	chr12-51	4.16	1.85e-07	Cdhr3 (+57184), Sypl (+81800)
chr12	33961449	33961685	chr12-73	11.24	1.64e-13	Twist1 (+3896), Gm18025 (+329525)
chr12	37880404	37880640	chr12-275	5.83	2.61e-07	Dgkb (-183)
chr12	38843902	38844138	chr12-113	21.24	2.87e-17	Etv1 (+63938)
chr12	40837379	40837615	chr12-139	8.75	1.88e-09	Immp2l (-186593), Dock4 (+391444)
chr12	44463179	44463415	chr12-141	9.37	1.99e-10	Nrcam (+134412), Stxbp6 (+610815)
chr12	46635530	46635766	chr12-280	4.37	7.02e-06	Nova1 (+183127)
chr12	47268761	47268997	chr12-199	4.37	7.02e-06	Nova1 (-450104)
chr12	52603877	52604113	chr12-74	7.5	1.14e-10	Akap6 (-95388), Arhgap5 (+87918)
chr12	53624540	53624776	chr12-288	8.75	1.88e-09	Npas3 (+375981), Egln3 (+579202)
chr12	54053000	54053236	chr12-33	4.11	3.03e-08	Egln3 (+150742), Npas3 (+804441)
chr12	54696591	54696827	chr12-26	6	9.97e-12	Eapp (-828)
chr12	54986675	54986911	chr12-202	8.75	1.88e-09	Baz1a (-286)
chr12	56458818	56459054	chr12-10	7.32	6.14e-22	Mbip (-113042), Nkx2-1 (+77972)
chr12	56614531	56614767	chr12-205	9.37	1.99e-10	Nkx2-9 (-1365)
chr12	60179714	60179950	chr12-76	47.48	1.53e-25	Fbxo33 (-960107)
chr12	66733730	66733966	chr12-206	5.83	2.61e-07	Mdga2 (-262790), Mdga2 (+488701)
chr12	69357320	69357556	chr12-64	4.16	1.85e-07	Nemf (-262)
chr12	70361837	70362073	chr12-148	9.37	1.99e-10	Tmx1 (-91140), Trim9 (-14341)
chr12	70422538	70422774	chr12-77	7.5	1.14e-10	Trim9 (-75042), Tmx1 (-30439)
chr12	71532290	71532526	chr12-209	4.37	7.02e-06	Daam1 (-298670), Dact1 (+222424)
chr12	72373894	72374130	chr12-14	6.66	2.33e-16	Ccdc175 (-188983), Rtn1 (+35042)
chr12	75735956	75736192	chr12-20	8.75	2.12e-17	Sgpp1 (-345)
chr12	76082021	76082257	chr12-120	4.25	1.14e-06	Esr2 (+95120), Syne2 (+263821)
chr12	76403768	76404004	chr12-24	6.25	1.58e-12	Hspa2 (-290)
chr12	80062426	80062662	chr12-9	4.04	1.5e-13	Zfp36l1 (+50469), Rad51b (+765193)
chr12	80071346	80071582	chr12-309	5.41	1.54e-06	Zfp36l1 (+41549), Rad51b (+774113)
chr12	84316793	84317029	chr12-151	6.66	6.15e-09	Zfp410 (+52)
chr12	84500667	84500903	chr12-218	4.37	7.02e-06	Vsx2 (-68977), Lin52 (+49277)
chr12	84589698	84589934	chr12-67	7.91	1.43e-11	Vsx2 (+20054), Abcd4 (+27650)
chr12	85182315	85182551	chr12-154	19.99	6.09e-16	Eif2b2 (-37048), Pgf (-5137)
chr12	85339325	85339561	chr12-219	4.37	7.02e-06	Nek9 (-81)
chr12	86203578	86203814	chr12-320	5.41	1.54e-06	Gpatch2l (-38194), Ift43 (+121135)
chr12	86659640	86659876	chr12-222	5.41	1.54e-06	Vash1 (-18942), Esrrb (+238114)
chr12	86795347	86795583	chr12-223	6.25	4.14e-08	Gm6772 (+61082), Irf2bpl (+89349)
chr12	86802409	86802645	chr12-54	4.16	1.85e-07	Gm6772 (+68144), Irf2bpl (+82287)
chr12	86911393	86911629	chr12-11	6.96	3.23e-20	2310044G17Rik (-35832), Irf2bpl (-26697)
chr12	86912820	86913056	chr12-41	13.12	8.31e-17	2310044G17Rik (-34405), Irf2bpl (-28124)
chr12	87147071	87147307	chr12-97	5.62	9.52e-09	Gstz1 (-518), Pomt2 (+713)
chr12	87266584	87266820	chr12-224	4.69	1.47e-06	Vipas39 (-416), Ahsa1 (-44)
chr12	88860062	88860298	chr12-324	4.37	7.02e-06	Nrxn3 (+65676)
chr12	88927561	88927797	chr12-225	34.98	2.08e-17	Nrxn3 (+133175)
chr12	89041808	89042044	chr12-126	10	1.98e-11	Nrxn3 (+247422)
chr12	89049536	89049772	chr12-21	5.83	3.88e-13	Nrxn3 (+255150)
chr12	89149165	89149401	chr12-25	8.12	1.58e-15	Nrxn3 (+354779)
chr12	89525014	89525250	chr12-325	5.83	2.61e-07	Nrxn3 (+730628)
chr12	89813317	89813553	chr12-127	6.66	6.15e-09	Dio2 (+925003)
chr12	90166127	90166363	chr12-227	8.75	1.88e-09	Dio2 (+572193)
chr12	90287696	90287932	chr12-326	5.83	2.61e-07	Dio2 (+450624)
chr12	91066502	91066738	chr12-68	11.87	1.37e-14	Dio2 (-328182), Cep128 (+317789)
chr12	91412766	91413002	chr12-22	4.37	2.64e-10	Tshr (+11891), Gtf2a1 (+177125)
chr12	91683687	91683923	chr12-327	4.37	7.02e-06	Gtf2a1 (-93796), Ston2 (+102631)
chr12	91849380	91849616	chr12-98	7.08	8.6e-10	Sel1l (-341)
chr12	96443013	96443249	chr12-328	17.49	2.28e-13	1700019M22Rik (-395909)
chr12	98627853	98628089	chr12-331	5.83	2.61e-07	Spata7 (-186)
chr12	98720666	98720902	chr12-228	9.37	1.99e-10	Ptpn21 (+13861), Spata7 (+92627)
chr12	99039817	99040053	chr12-332	5.83	2.61e-07	Ttc8 (+119323), Foxn3 (+353137)
chr12	99230163	99230399	chr12-69	8.33	1.7e-12	Foxn3 (+162791), Ttc8 (+309669)
chr12	99340008	99340244	chr12-55	4.16	1.85e-07	Foxn3 (+52946), Ttc8 (+419514)
chr12	99639995	99640231	chr12-160	18.74	1.22e-14	Foxn3 (-247041), Efcab11 (+243329)
chr12	99883560	99883796	chr12-161	4.69	1.47e-06	Tdp1 (-859), Efcab11 (-236)
chr12	99902224	99902460	chr12-229	5.83	2.61e-07	Kcnk13 (-62183), Tdp1 (+17805)
chr12	100158901	100159137	chr12-336	4.37	7.02e-06	Nrde2 (+634)
chr12	100199123	100199359	chr12-79	11.87	1.37e-14	Calm1 (-194)
chr12	100304367	100304603	chr12-130	7.08	8.6e-10	Calm1 (+105050), Ttc7b (+216337)
chr12	100952725	100952961	chr12-45	6.25	2.52e-10	Gpr68 (-44645), Ccdc88c (+76140)
chr12	100990403	100990639	chr12-13	11.24	1.87e-25	Gpr68 (-82323), Ccdc88c (+38462)
chr12	103151380	103151616	chr12-23	8.75	2.12e-17	Prima1 (+90652), Unc79 (+202639)
chr12	104901511	104901747	chr12-234	5.83	2.61e-07	4930408O17Rik (+36299), Syne3 (+97048)
chr12	104939560	104939796	chr12-131	6.66	6.15e-09	Syne3 (+58999), 4930408O17Rik (+74348)
chr12	105093409	105093645	chr12-235	4.69	1.47e-06	Glrx5 (+60838), Tcl1 (+129210)
chr12	105899215	105899451	chr12-132	10.62	1.85e-12	Vrk1 (-110930), Papola (+114639)
chr12	105974127	105974363	chr12-58	5.93	1.59e-09	Vrk1 (-36018), Papola (+189551)
chr12	106081008	106081244	chr12-46	13.12	8.31e-17	Vrk1 (+70863)
chr12	106529221	106529457	chr12-236	4.37	7.02e-06	3110018I06Rik (-959293), Vrk1 (+519076)
chr12	107970280	107970516	chr12-59	6.56	3.81e-11	Bcl11b (+33204), 3110018I06Rik (+481766)
chr12	108241415	108241651	chr12-12	6.43	1.02e-17	Ccdc85c (+33884), Ccnk (+61795)
chr12	108529432	108529668	chr12-169	8.75	1.88e-09	Evl (-25170), Eml1 (+106734)
chr12	109445913	109446149	chr12-16	4.16	1.94e-10	Begain (-377814), Dlk1 (-6818)
chr12	110991915	110992151	chr12-239	4.69	1.47e-06	Rcor1 (-47765), Ankrd9 (-12993)
chr12	111038554	111038790	chr12-81	7.91	1.43e-11	Rcor1 (-1126)
chr12	111413486	111413722	chr12-171	9.37	1.99e-10	Exoc3l4 (-3826)
chr12	111693676	111693912	chr12-35	5.75	6.02e-11	Trmt61a (+15689), Bag5 (+19463)
chr12	112206590	112206826	chr12-47	52.48	5.82e-29	Kif26a (+60473), A730018C14Rik (+216504)
chr12	112663785	112664021	chr12-1	42.9	1.42e-126	Akt1 (+10373), Siva1 (+19075)
chr12	117107087	117107323	chr12-17	4.3	4.46e-11	Rapgef5 (-409274), Ptprn2 (+621485)
chr12	117696284	117696520	chr12-356	4.06	3.13e-05	Cdca7l (-147113), Rapgef5 (+179923)
chr12	117805865	117806101	chr12-357	5.83	2.61e-07	Cdca7l (-37532), Rapgef5 (+289504)
chr12	118930384	118930620	chr12-361	4.06	3.13e-05	Abcb5 (+35919), Sp8 (+84173)
chr13	7887365	7887601	chr13-234	17.49	2.28e-13	Adarb2 (-315383)
chr13	8464241	8464477	chr13-235	5.83	2.61e-07	Adarb2 (+261493), Wdr37 (+407371)
chr13	15758771	15759007	chr13-180	5	2.91e-07	Inhba (-252962), Gli3 (+294909)
chr13	16011578	16011814	chr13-326	17.49	2.28e-13	Inhba (-155)
chr13	18124492	18124728	chr13-327	7.5	1.36e-07	Vdac3-ps1 (-92981), Pou6f2 (+47944)
chr13	19859506	19859742	chr13-27	11.24	1.7e-19	Elmo1 (-230995), Gpr141 (-35367)
chr13	20452968	20453204	chr13-330	5	8.49e-06	Aoah (-341033), Elmo1 (+362467)
chr13	21222514	21222750	chr13-115	4.5	2.5e-07	Trim27 (+42419), Gpx5 (+70054)
chr13	21245755	21245991	chr13-181	9.37	1.99e-10	Gpx5 (+46813), Trim27 (+65660)
chr13	21735016	21735252	chr13-86	11.87	1.37e-14	Hist1h4j (+72)
chr13	22022525	22022761	chr13-146	4.25	1.14e-06	Prss16 (-12902), Hist1h2ah (+13000)
chr13	22041220	22041456	chr13-55	8.33	1.7e-12	Hist1h2bj (-1876), Hist1h4i (+14)
chr13	23430119	23430355	chr13-21	5.41	1.29e-11	Abt1 (-6371), Btn1a1 (+35638)
chr13	23543934	23544170	chr13-56	8.75	1.94e-13	Hist1h2bh (-693), Hist1h3f (0)
chr13	23684603	23684839	chr13-185	5	2.91e-07	Hist1h2ac (-773), Hist1h2bc (+522)
chr13	24281543	24281779	chr13-250	8.12	1.66e-08	Lrrc16a (-866)
chr13	25403332	25403568	chr13-187	10	1.98e-11	Nrsn1 (-133368)
chr13	25562709	25562945	chr13-351	5.41	1.54e-06	Nrsn1 (-292745)
chr13	26155098	26155334	chr13-90	5.93	1.59e-09	Nrsn1 (-885134), Hdgfl1 (+614949)
chr13	26549223	26549459	chr13-353	34.98	2.08e-17	Hdgfl1 (+220824)
chr13	26599107	26599343	chr13-354	4.06	3.13e-05	Hdgfl1 (+170940)
chr13	26932934	26933170	chr13-47	4.37	4.19e-08	Hdgfl1 (-162887), Prl (-124518)
chr13	28775093	28775329	chr13-188	4.69	1.47e-06	Sox4 (+178502), Prl5a1 (+632727)
chr13	29416387	29416623	chr13-18	6.04	6.38e-14	Sox4 (-462792), Cdkal1 (+439169)
chr13	29857599	29857835	chr13-357	8.75	1.88e-09	Cdkal1 (-2043)
chr13	30260054	30260290	chr13-190	4.69	1.47e-06	Agtr1a (-76269), Mboat1 (+123674)
chr13	31809282	31809518	chr13-191	4.69	1.47e-06	Foxc1 (+2754), Gmds (+529312)
chr13	34046475	34046711	chr13-361	7.5	1.36e-07	Bphl (+8952), Tubb2a (+31415)
chr13	36193631	36193867	chr13-259	8.75	1.88e-09	Fars2 (+76338), Nrn1 (+540728)
chr13	36283265	36283501	chr13-38	10	2.18e-16	Fars2 (+165972), Nrn1 (+451094)
chr13	39822886	39823122	chr13-366	4.37	7.02e-06	Slc35b3 (-862129), Ofcc1 (+465007)
chr13	39877725	39877961	chr13-28	8.12	1.58e-15	Slc35b3 (-916968), Ofcc1 (+410168)
chr13	43595934	43596170	chr13-262	4.69	1.47e-06	Mcur1 (-35861), Rnf182 (-19658)
chr13	44100707	44100943	chr13-93	7.91	1.43e-11	Jarid2 (-630446), Cd83 (+315718)
chr13	44375568	44375804	chr13-263	6.25	4.14e-08	Jarid2 (-355585), Cd83 (+590579)
chr13	44705554	44705790	chr13-369	8.75	1.88e-09	Jarid2 (-25599), Cd83 (+920565)
chr13	45840430	45840666	chr13-372	8.75	1.88e-09	Atxn1 (+124443), Gmpr (+333104)
chr13	46534232	46534468	chr13-374	4.37	7.02e-06	C78339 (-135172), Cap2 (+32502)
chr13	47042237	47042473	chr13-376	8.75	1.88e-09	Kdm1b (-1144), Tpmt (+855)
chr13	47664943	47665179	chr13-267	8.75	1.88e-09	4931429P17Rik (+353547), Rnf144b (+542341)
chr13	48334705	48334941	chr13-197	5	2.91e-07	Id4 (+73396), Zfp169 (+178571)
chr13	48978668	48978904	chr13-152	4.69	1.47e-06	Fam120a (-10769), Wnk2 (+169228)
chr13	49016548	49016784	chr13-58	4.16	1.85e-07	Fam120a (-48649), Wnk2 (+131348)
chr13	49053868	49054104	chr13-4	7.65	1.02e-26	Fam120a (-85969), Wnk2 (+94028)
chr13	49054889	49055125	chr13-2	15.49	1.36e-50	Fam120a (-86990), Wnk2 (+93007)
chr13	49320165	49320401	chr13-20	5.83	3.88e-13	Bicd2 (-21266), Fgd3 (-11043)
chr13	51845866	51846102	chr13-17	6.46	1.56e-15	Gadd45g (-694)
chr13	53201802	53202038	chr13-128	7.08	8.6e-10	Nfil3 (-220847), Ror2 (+84204)
chr13	55483661	55483897	chr13-13	4.58	2.16e-12	Dbn1 (+4332), Prr7 (+19512)
chr13	55840597	55840833	chr13-155	6.66	6.15e-09	Pitx1 (-9290), H2afy (+294916)
chr13	56050386	56050622	chr13-203	4.69	1.47e-06	Pitx1 (-219079), H2afy (+85127)
chr13	56120075	56120311	chr13-14	12.49	9.56e-23	Pitx1 (-288768), H2afy (+15438)
chr13	56259285	56259521	chr13-61	4.16	1.85e-07	Neurog1 (-7240), Cxcl14 (+37148)
chr13	59929184	59929420	chr13-395	8.12	1.66e-08	Zcchc6 (-106155), Gas1 (+248063)
chr13	60178499	60178735	chr13-62	8.75	1.94e-13	Gas1 (-1252)
chr13	60223898	60224134	chr13-397	8.75	1.88e-09	Dapk1 (-377931), Gas1 (-46651)
chr13	62856304	62856540	chr13-206	5	2.91e-07	Gm5141 (-79333), Fbp2 (+1978)
chr13	63627244	63627480	chr13-401	5.83	2.61e-07	Ercc6l2 (-187972), Ptch1 (-61842)
chr13	63985652	63985888	chr13-281	6.25	4.14e-08	Hsd17b3 (+103431), Ercc6l2 (+170436)
chr13	70096875	70097111	chr13-207	4.37	7.02e-06	Med10 (+287111), BC018507 (+540641)
chr13	71148862	71149098	chr13-159	4.69	1.47e-06	8030423J24Rik (+266032), Irx1 (+814743)
chr13	71158784	71159020	chr13-42	4.37	4.19e-08	8030423J24Rik (+275954), Irx1 (+804821)
chr13	71248694	71248930	chr13-160	5.31	5.41e-08	8030423J24Rik (+365864), Irx1 (+714911)
chr13	71804442	71804678	chr13-132	4.25	1.14e-06	Irx1 (+159163), 8030423J24Rik (+921612)
chr13	72815769	72816005	chr13-408	4.37	7.02e-06	Irx4 (-444610), Irx2 (+187067)
chr13	72993136	72993372	chr13-63	4.75	5.19e-08	Irx4 (-267243), Irx2 (+364434)
chr13	73107050	73107286	chr13-409	4.37	7.02e-06	Irx4 (-153329), Irx2 (+478348)
chr13	75943292	75943528	chr13-410	5.41	1.54e-06	Rhobtb3 (+457)
chr13	75992427	75992663	chr13-101	10.62	1.85e-12	Spata9 (+24806), Rfesd (+26017)
chr13	76056069	76056305	chr13-164	7.08	8.6e-10	Gpr150 (+809)
chr13	77549192	77549428	chr13-165	10	1.98e-11	Fam172a (-159380), 2210408I21Rik (+413770)
chr13	80310508	80310744	chr13-415	34.98	2.08e-17	Arrdc3 (-572784)
chr13	80343955	80344191	chr13-287	4.06	3.13e-05	Arrdc3 (-539337)
chr13	81570465	81570701	chr13-211	9.37	1.99e-10	Gpr98 (+62571), Arrdc3 (+687173)
chr13	83143383	83143619	chr13-169	6.66	6.15e-09	Mef2c (-360533)
chr13	83524263	83524499	chr13-78	7.91	1.43e-11	Tmem161b (-697915), Mef2c (+20347)
chr13	83538267	83538503	chr13-170	7.08	8.6e-10	Tmem161b (-683911), Mef2c (+34351)
chr13	83604986	83605222	chr13-422	8.75	1.88e-09	Tmem161b (-617192), Mef2c (+101070)
chr13	83655226	83655462	chr13-11	16.24	3.24e-33	Tmem161b (-566952), Mef2c (+151310)
chr13	84398840	84399076	chr13-8	8.33	2.06e-23	Tmem161b (+176662), Gm4076 (+728556)
chr13	85289921	85290157	chr13-217	18.74	1.22e-14	Rasa1 (-1010)
chr13	86078251	86078487	chr13-429	17.49	2.28e-13	Cox7c (-31465)
chr13	87809640	87809876	chr13-430	8.12	1.66e-08	NONE
chr13	92529929	92530165	chr13-303	6.25	4.14e-08	Zfyve16 (+821)
chr13	92592720	92592956	chr13-433	5.83	2.61e-07	Serinc5 (-18300), Spz1 (-16606)
chr13	92703477	92703713	chr13-218	18.74	1.22e-14	Thbs4 (+91223), Serinc5 (+92457)
chr13	94477668	94477904	chr13-305	5.83	2.61e-07	Tbca (-311157), Ap3b1 (+118826)
chr13	94545820	94546056	chr13-51	6.87	5.51e-12	Tbca (-243005), Ap3b1 (+186978)
chr13	94575965	94576201	chr13-6	8.95	3.06e-26	Tbca (-212860), Ap3b1 (+217123)
chr13	94608620	94608856	chr13-1	9.72	7.35e-44	Tbca (-180205), Ap3b1 (+249778)
chr13	94710118	94710354	chr13-80	6.25	2.52e-10	Tbca (-78707), Ap3b1 (+351276)
chr13	94879178	94879414	chr13-44	7.18	7.62e-13	Wdr41 (-97052), Otp (+3669)
chr13	95774997	95775233	chr13-104	7.91	1.43e-11	F2rl2 (+78262), Iqgap2 (+116807)
chr13	96575785	96576021	chr13-220	9.37	1.99e-10	Col4a3bp (+33168), Hmgcr (+95033)
chr13	97138037	97138273	chr13-175	5.31	5.41e-08	Nsa2 (-229), Gfm2 (+177)
chr13	97237909	97238145	chr13-30	6.5	2.42e-13	Enc1 (-3078)
chr13	97437112	97437348	chr13-15	10.31	2.46e-22	Enc1 (+196125), Gm10260 (+323358)
chr13	97998698	97998934	chr13-221	4.69	1.47e-06	Gm10260 (-238228), Arhgef28 (+207349)
chr13	98031476	98031712	chr13-222	6.66	6.15e-09	Gm10260 (-271006), Arhgef28 (+174571)
chr13	98589044	98589280	chr13-23	5.41	1.29e-11	Tmem174 (+48248), Foxd1 (+234917)
chr13	98758092	98758328	chr13-437	8.75	1.88e-09	Tmem171 (-63376), Fcho2 (+57239)
chr13	99475394	99475630	chr13-442	4.06	3.13e-05	Map1b (+41090), Mrps27 (+130726)
chr13	99940669	99940905	chr13-445	8.75	1.88e-09	Cartpt (-40104), Mccc2 (+74852)
chr13	102334441	102334677	chr13-81	11.24	1.64e-13	Pik3r1 (-566342), Cd180 (-358999)
chr13	102566734	102566970	chr13-310	4.37	7.02e-06	Pik3r1 (-798635), Cd180 (-126706)
chr13	102906815	102907051	chr13-311	6.25	4.14e-08	Cd180 (+213375), Mast4 (+427527)
chr13	105257167	105257403	chr13-227	10	1.98e-11	Rnf180 (+13754), 4933425L06Rik (+175163)
chr13	107247415	107247651	chr13-69	4.75	5.19e-08	3830408C21Rik (+215570), Zswim6 (+642531)
chr13	107642320	107642556	chr13-228	4.69	1.47e-06	Zswim6 (+247626), 3830408C21Rik (+610475)
chr13	109440382	109440618	chr13-142	7.5	1.14e-10	Pde4d (-513609), Rps3a3 (+769920)
chr13	110094365	110094601	chr13-230	6.25	4.14e-08	Pde4d (+140374), Rab3c (+185723)
chr13	110649928	110650164	chr13-143	4.25	1.14e-06	Actbl2 (-604967), Plk2 (+255002)
chr13	110926930	110927166	chr13-107	21.24	2.87e-17	Actbl2 (-327965), Plk2 (+532004)
chr13	112987210	112987446	chr13-464	5.83	2.61e-07	Ccno (-474)
chr13	113879646	113879882	chr13-108	5.93	1.59e-09	Arl15 (+85259), Ndufs4 (+508330)
chr13	115673867	115674103	chr13-111	5.93	1.59e-09	Itga1 (-572021), Isl1 (+635703)
chr13	116456702	116456938	chr13-465	8.75	1.88e-09	Isl1 (-147132), Parp8 (+568696)
chr13	116514764	116515000	chr13-19	12.08	1.2e-21	Isl1 (-205194), Parp8 (+510634)
chr14	8003097	8003333	chr14-237	8.12	1.66e-08	Abhd6 (+313)
chr14	11167517	11167753	chr14-176	4.06	3.13e-05	Rpl21-ps4 (-59917), Fhit (-5603)
chr14	11347315	11347551	chr14-238	8.75	1.88e-09	ENSMUSG00000097148 (+9293), Rpl21-ps4 (+119881)
chr14	12389180	12389416	chr14-26	15.62	1.78e-21	Fezf2 (-43433), Cadps (+433781)
chr14	12821459	12821695	chr14-243	5.83	2.61e-07	Fezf2 (-475712), Cadps (+1502)
chr14	13770704	13770940	chr14-244	5.41	1.54e-06	Sntn (+99946), Gm281 (+143656)
chr14	16201102	16201338	chr14-4	34.98	8.07e-65	Lrrc3b (-762233), Ngly1 (-48060)
chr14	19701662	19701898	chr14-16	12.91	7.39e-24	Gm5458 (-99199), Nid2 (-49477)
chr14	20225824	20226060	chr14-248	8.12	1.66e-08	Kcnk5 (-44160), Kcnk16 (+43220)
chr14	20348246	20348482	chr14-249	4.37	7.02e-06	Ecd (-243), Fam149b (+202)
chr14	21812898	21813134	chr14-251	8.75	1.88e-09	Vdac2 (-18253), Samd8 (+62485)
chr14	21891924	21892160	chr14-38	6.87	5.51e-12	Comtd1 (-43065), Zfp503 (+97559)
chr14	22213606	22213842	chr14-256	4.06	3.13e-05	1700112E06Rik (+194012)
chr14	22505632	22505868	chr14-99	4.69	1.47e-06	1700112E06Rik (+486038)
chr14	22546971	22547207	chr14-257	4.37	7.02e-06	1700112E06Rik (+527377)
chr14	22680401	22680637	chr14-39	6.56	3.81e-11	1700112E06Rik (+660807)
chr14	25016487	25016723	chr14-187	5.83	2.61e-07	Zmiz1 (-442619), Rps24 (+525924)
chr14	25318257	25318493	chr14-10	6.87	2.2e-22	Zmiz1 (-140849), Rps24 (+827694)
chr14	25587471	25587707	chr14-73	7.5	1.14e-10	Ppif (-106581), Zmiz1 (+128365)
chr14	27096796	27097032	chr14-74	4.5	2.5e-07	Arhgef3 (-141125), Il17rd (+57913)
chr14	28089344	28089580	chr14-265	6.87	1.03e-06	Wnt5a (-415288), Erc2 (+467020)
chr14	28915073	28915309	chr14-266	8.12	1.66e-08	Lrtm1 (-103017), Wnt5a (+410441)
chr14	28948619	28948855	chr14-188	4.37	7.02e-06	Lrtm1 (-69471), Wnt5a (+443987)
chr14	28958575	28958811	chr14-41	5.25	1.94e-09	Lrtm1 (-59515), Wnt5a (+453943)
chr14	31018680	31018916	chr14-189	4.69	1.47e-06	Pbrm1 (-340), Gnl3 (+291)
chr14	33447464	33447700	chr14-137	6.66	6.15e-09	Mapk8 (-424)
chr14	33707569	33707805	chr14-103	10.62	1.85e-12	Gdf10 (-215900), Ptpn20 (+118417)
chr14	37033285	37033521	chr14-190	6.25	4.14e-08	Ccser2 (-64626), Rgr (+15561)
chr14	39076020	39076256	chr14-272	17.49	2.28e-13	Nrg3 (+396950)
chr14	45462347	45462583	chr14-104	5.31	5.41e-08	Gnpnat1 (-73663), Fermt2 (+67653)
chr14	47922033	47922269	chr14-30	5	3.7e-10	Peli2 (-198718), Ktn1 (+258395)
chr14	48142213	48142449	chr14-278	8.12	1.66e-08	Tmem260 (-304051), Peli2 (+21462)
chr14	48202663	48202899	chr14-42	8.33	1.7e-12	Tmem260 (-243601), Peli2 (+81912)
chr14	51090855	51091091	chr14-78	39.98	1.39e-20	Olfr750 (-19531), Ang (-5027)
chr14	51388820	51389056	chr14-7	21.24	1.54e-48	Vmn2r88 (-22063), Gm7247 (+27182)
chr14	51389855	51390091	chr14-9	11.74	1.56e-33	Vmn2r88 (-21028), Gm7247 (+28217)
chr14	51390459	51390695	chr14-8	21.24	1.54e-48	Vmn2r88 (-20424), Gm7247 (+28821)
chr14	51400408	51400644	chr14-12	51.23	1.45e-54	Vmn2r88 (-10475), Gm7247 (+38770)
chr14	51441374	51441610	chr14-5	22.49	1.43e-52	Vmn2r89 (-10470), Vmn2r88 (+30491)
chr14	51486768	51487004	chr14-27	10	2.18e-16	Gm5622 (-65904), Vmn2r89 (+34924)
chr14	51487554	51487790	chr14-15	10.31	2.46e-22	Gm5622 (-65118), Vmn2r89 (+35710)
chr14	51494964	51495200	chr14-6	13.49	2.84e-41	Gm5622 (-57708), Vmn2r89 (+43120)
chr14	51519767	51520003	chr14-65	23.74	5.37e-20	Gm5622 (-32905), Vmn2r89 (+67923)
chr14	54219068	54219304	chr14-286	8.12	1.66e-08	Dad1 (+34728)
chr14	54228036	54228272	chr14-50	6.56	3.81e-11	Dad1 (+25760)
chr14	54555311	54555547	chr14-287	5.83	2.61e-07	Haus4 (-1068)
chr14	54714700	54714936	chr14-290	5.83	2.61e-07	Cebpe (-2644)
chr14	55584898	55585134	chr14-197	5.83	2.61e-07	Emc9 (+286)
chr14	55591162	55591398	chr14-147	5	2.91e-07	Rnf31 (-428), Psme2 (-193)
chr14	57362830	57363066	chr14-107	19.99	6.09e-16	Gjb6 (-229337), Cryl1 (+35535)
chr14	57423685	57423921	chr14-149	5	2.91e-07	Ift88 (-259)
chr14	57825490	57825726	chr14-150	6.66	6.15e-09	Mrp63 (-631), Ska3 (+555)
chr14	59114481	59114717	chr14-298	4.37	7.02e-06	1700129C05Rik (+28294), Rpl13-ps3 (+221093)
chr14	60634236	60634472	chr14-151	5	2.91e-07	Spata13 (-375)
chr14	60905240	60905476	chr14-203	17.49	2.28e-13	Mipep (+120792), Tnfrsf19 (+141497)
chr14	61044075	61044311	chr14-152	10	1.98e-11	Tnfrsf19 (+2662), Mipep (+259627)
chr14	61046627	61046863	chr14-301	4.06	3.13e-05	Tnfrsf19 (+110)
chr14	63606056	63606292	chr14-207	4.37	7.02e-06	Xkr6 (-329)
chr14	64324614	64324850	chr14-210	6.25	4.14e-08	Msra (+131171), Prss52 (+220446)
chr14	65149357	65149593	chr14-309	16.24	3.99e-12	Extl3 (-51369), Fzd3 (+112988)
chr14	65245350	65245586	chr14-113	5	2.91e-07	Extl3 (-147362), Fzd3 (+16995)
chr14	65394154	65394390	chr14-17	7.5	9.24e-17	Pnoc (+31200), Zfp395 (+35596)
chr14	65871655	65871891	chr14-115	5	2.91e-07	Ccdc25 (+34471), Scara3 (+81971)
chr14	66324625	66324861	chr14-51	4.16	1.85e-07	Stmn4 (-19561), Trim35 (+27712)
chr14	66679953	66680189	chr14-313	14.99	6.48e-11	Gm10032 (-104458), Adra1a (+44730)
chr14	66784906	66785142	chr14-314	4.37	7.02e-06	Gm10032 (+495)
chr14	67008003	67008239	chr14-214	4.37	7.02e-06	Bnip3l (+756)
chr14	67308984	67309220	chr14-35	5.75	6.02e-11	Gm6878 (+5609), Ebf2 (+75516)
chr14	68203442	68203678	chr14-14	14.58	1.94e-28	Nefm (-78714), Adam7 (+330129)
chr14	68941772	68942008	chr14-318	8.12	1.66e-08	Adam28 (-286048), Stc1 (-87399)
chr14	69804330	69804566	chr14-117	5	2.91e-07	Rhobtb2 (+1082), Tnfrsf10b (+36976)
chr14	70289619	70289855	chr14-319	4.06	3.13e-05	Ppp3cc (-288)
chr14	73509775	73510011	chr14-28	4.28	6.99e-09	Med4 (-156)
chr14	75205521	75205757	chr14-52	4.16	1.85e-07	Cpb2 (-36648), Lcp1 (+69307)
chr14	75754692	75754928	chr14-323	5.41	1.54e-06	Cog3 (-317)
chr14	75786574	75786810	chr14-18	4.22	1.16e-09	Slc25a30 (+345)
chr14	76033384	76033620	chr14-325	5.41	1.54e-06	Gtf2f2 (-22637), 1200011I18Rik (+77313)
chr14	76122049	76122285	chr14-326	5.41	1.54e-06	Nufip1 (+11276), Rps2-ps6 (+115186)
chr14	76331495	76331731	chr14-43	6.56	3.81e-11	Rps2-ps6 (-94260), Tsc22d1 (-83974)
chr14	77593399	77593635	chr14-218	5.83	2.61e-07	Gm6994 (-86649), Gm1587 (+205347)
chr14	78288938	78289174	chr14-121	4.25	1.14e-06	Fam216b (-200049), Tnfsf11 (+18987)
chr14	78535998	78536234	chr14-161	4.69	1.47e-06	Akap11 (+744)
chr14	79389987	79390223	chr14-162	5	2.91e-07	Naa16 (+673)
chr14	79873186	79873422	chr14-335	4.37	7.02e-06	Olfm4 (-126998), Pcdh8 (-101992)
chr14	79881075	79881311	chr14-122	6.66	6.15e-09	Olfm4 (-119109), Pcdh8 (-109881)
chr14	85438862	85439098	chr14-44	13.74	6.03e-18	Pcdh17 (+995417)
chr14	85577513	85577749	chr14-336	4.37	7.02e-06	NONE
chr14	89405017	89405253	chr14-338	29.99	2.36e-14	Pcdh20 (-933739), Gm10110 (+493331)
chr14	89823376	89823612	chr14-124	5	2.91e-07	Gm10110 (+74972)
chr14	92315517	92315753	chr14-339	5.83	2.61e-07	NONE
chr14	93716279	93716515	chr14-340	8.75	1.88e-09	Pcdh9 (+172335)
chr14	93884484	93884720	chr14-45	4.16	1.85e-07	Pcdh9 (+4130)
chr14	96908335	96908571	chr14-341	5.83	2.61e-07	Klhl1 (-389351)
chr14	98832405	98832641	chr14-61	6.25	2.52e-10	Dach1 (-662980), Mzt1 (+213613)
chr14	99894776	99895012	chr14-87	4.25	1.14e-06	Klf12 (+254870), Klf5 (+596203)
chr14	100619038	100619274	chr14-90	5.31	5.41e-08	Klf12 (-469392), 1700110M21Rik (+580913)
chr14	101290337	101290573	chr14-67	7.5	1.14e-10	1700110M21Rik (-90386), Tbc1d4 (+318578)
chr14	101653033	101653269	chr14-349	5.41	1.54e-06	Uchl3 (-816)
chr14	101654656	101654892	chr14-166	6.25	4.14e-08	Uchl3 (+807)
chr14	103648727	103648963	chr14-167	5	2.91e-07	Slain1 (-1383)
chr14	104297683	104297919	chr14-227	5.83	2.61e-07	Ednrb (-454105), Pou4f1 (+170190)
chr14	104336876	104337112	chr14-93	7.5	1.14e-10	Ednrb (-493298), Pou4f1 (+130997)
chr14	104537836	104538072	chr14-29	6.25	1.58e-12	Rnf219 (-15288), Rbm26 (+639369)
chr14	105259208	105259444	chr14-53	8.75	1.94e-13	Ndfip2 (+753)
chr14	105920816	105921052	chr14-129	6.25	4.14e-08	Spry2 (-24115), Gm4775 (+180223)
chr14	107144252	107144488	chr14-355	5.41	1.54e-06	NONE
chr14	107326646	107326882	chr14-356	17.49	2.28e-13	NONE
chr14	109740235	109740471	chr14-359	8.12	1.66e-08	Slitrk1 (-826114)
chr14	111098525	111098761	chr14-360	32.49	7.26e-16	Slitrk5 (-576472), Slitrk6 (-343494)
chr14	114399493	114399729	chr14-361	34.98	2.08e-17	Gpc5 (-693015)
chr14	114587660	114587896	chr14-31	5.5	3.49e-10	Gpc5 (-504848)
chr14	118369222	118369458	chr14-367	4.37	7.02e-06	Gm9376 (+102182), Abcc4 (+336879)
chr14	121173099	121173335	chr14-372	16.24	3.99e-12	Farp1 (+137653), Stk24 (+206117)
chr14	122380109	122380345	chr14-34	59.97	3.07e-34	Zic5 (+85450), Clybl (+198533)
chr14	124669898	124670134	chr14-378	4.06	3.13e-05	Fgf14 (+7111)
chr15	4367583	4367819	chr15-163	4.69	1.47e-06	Plcxd3 (-7803), Oxct1 (+341318)
chr15	5185360	5185596	chr15-164	9.37	1.99e-10	Ttc33 (-82)
chr15	6622463	6622699	chr15-227	4.37	7.02e-06	Rictor (-85800), Fyb (+42710)
chr15	7263992	7264228	chr15-71	7.08	8.6e-10	Lifr (+109757), Egflam (+134194)
chr15	8781192	8781428	chr15-8	4.82	6.8e-11	Ranbp3l (-187116), Slc1a3 (-70546)
chr15	8815956	8816192	chr15-53	5.62	9.52e-09	Ranbp3l (-152352), Slc1a3 (-105310)
chr15	11399373	11399609	chr15-167	4.37	7.02e-06	Tars (+167)
chr15	21800027	21800263	chr15-230	8.75	1.88e-09	Cdh12 (+688693)
chr15	25027172	25027408	chr15-39	11.24	1.64e-13	9230109A22Rik (+121869)
chr15	25674222	25674458	chr15-170	6.25	4.14e-08	Fam134b (-168924), Myo10 (+51815)
chr15	25762281	25762517	chr15-10	4.06	4.96e-09	Fam134b (-80865), Myo10 (+139874)
chr15	26928210	26928446	chr15-232	4.06	3.13e-05	Gm6576 (-97058), Fbxl7 (-33279)
chr15	27014049	27014285	chr15-233	5.83	2.61e-07	Fbxl7 (-119118), Gm6576 (-11219)
chr15	27612866	27613102	chr15-24	4.16	1.85e-07	Fam105b (+17709), Ank (+146307)
chr15	28203386	28203622	chr15-17	5.5	3.49e-10	Dnahc5 (-248)
chr15	36281921	36282157	chr15-174	5.83	2.61e-07	Rnf19a (+1108), Spag1 (+102671)
chr15	39112846	39113082	chr15-117	10	1.98e-11	Slc25a32 (-248), Dcaf13 (+90)
chr15	40113888	40114124	chr15-118	6.66	6.15e-09	Lrp12 (-170218), 9330182O14Rik (-28182)
chr15	43477932	43478168	chr15-56	21.24	2.87e-17	Gm10373 (-1014), Emc2 (+821)
chr15	44855172	44855408	chr15-176	6.25	4.14e-08	Sybu (-67227), Kcnv1 (+259644)
chr15	45072161	45072397	chr15-240	4.37	7.02e-06	Sybu (-284216), Kcnv1 (+42655)
chr15	45114642	45114878	chr15-25	6.56	3.81e-11	Kcnv1 (+174)
chr15	45273659	45273895	chr15-241	4.06	3.13e-05	Kcnv1 (-158843)
chr15	46745677	46745913	chr15-57	7.5	1.14e-10	4930548G14Rik (+120339)
chr15	47179052	47179288	chr15-121	19.99	6.09e-16	4930548G14Rik (+553714)
chr15	48291054	48291290	chr15-177	5.83	2.61e-07	Csmd3 (+500817)
chr15	48712803	48713039	chr15-242	16.24	3.99e-12	Csmd3 (+79068)
chr15	48793091	48793327	chr15-76	6.66	6.15e-09	Csmd3 (-1220)
chr15	50666097	50666333	chr15-178	4.06	3.13e-05	Trps1 (+223826)
chr15	52712591	52712827	chr15-244	4.37	7.02e-06	Med30 (+264)
chr15	54935712	54935948	chr15-122	10	1.98e-11	Enpp2 (-15684), Taf2 (+136322)
chr15	55097171	55097407	chr15-78	6.66	6.15e-09	Deptor (-15028), Dscc1 (-6798)
chr15	55441259	55441495	chr15-247	17.49	2.28e-13	Mtbp (-116031), Col14a1 (+133627)
chr15	56027311	56027547	chr15-123	10	1.98e-11	Sntb1 (-120480), Has2 (+667110)
chr15	58213174	58213410	chr15-42	7.08	8.6e-10	Fbxo32 (+1600), Wdyhv1 (+71856)
chr15	58869975	58870211	chr15-127	8.75	1.88e-09	Trmt12 (-2556)
chr15	58976630	58976866	chr15-13	4.46	1.55e-09	Ndufb9 (+42938), Mtss1 (+105278)
chr15	59027277	59027513	chr15-251	5.83	2.61e-07	Mtss1 (+54631), Ndufb9 (+93585)
chr15	59314466	59314702	chr15-58	10.62	1.85e-12	Sqle (-497)
chr15	60334067	60334303	chr15-184	9.37	1.99e-10	4933412E24Rik (-317567), Fam84b (+490895)
chr15	61157992	61158228	chr15-7	13.33	5.53e-25	Myc (-827281), A1bg (-236840)
chr15	62902994	62903230	chr15-26	8.33	1.7e-12	Gsdmc (+905647), Myc (+917721)
chr15	65909478	65909714	chr15-186	17.49	2.28e-13	Oc90 (+2801), Efr3a (+122556)
chr15	71580257	71580493	chr15-188	6.25	4.14e-08	Fam135b (+147463)
chr15	72549435	72549671	chr15-189	5	8.49e-06	Kcnk9 (-3274)
chr15	73152238	73152474	chr15-191	5.83	2.61e-07	Ago2 (+32484), Chrac1 (+61964)
chr15	76380900	76381136	chr15-84	6.66	6.15e-09	Mroh1 (+505)
chr15	78770852	78771088	chr15-15	4.58	9.03e-09	Elfn2 (-52857), Mfng (+2505)
chr15	78773394	78773630	chr15-5	4.86	9.27e-14	Mfng (-37)
chr15	79045032	79045268	chr15-4	7.7	1.12e-20	Gcat (+14276), Ankrd54 (+17735)
chr15	80067849	80068085	chr15-270	5.41	1.54e-06	Pdgfb (-53159), Rpl3 (+15439)
chr15	82244203	82244439	chr15-87	5	2.91e-07	Cenpm (+426)
chr15	82256041	82256277	chr15-274	4.37	7.02e-06	Sept3 (-18776), 1500009C09Rik (+3762)
chr15	82275607	82275843	chr15-11	64.97	7.57e-38	Sept3 (+790)
chr15	82904535	82904771	chr15-20	8.75	1.94e-13	Cyp2d26 (-110408), Tcf20 (+7481)
chr15	84302066	84302302	chr15-66	5.62	9.52e-09	Parvg (-23935), Parvb (+70141)
chr15	84714864	84715100	chr15-141	5.83	2.61e-07	Arhgap8 (-5070), Prr5 (+33980)
chr15	85583546	85583782	chr15-67	4.5	2.5e-07	Ppara (-152112), Wnt7b (-5594)
chr15	85631499	85631735	chr15-207	18.74	1.22e-14	Ppara (-104159), Wnt7b (-53547)
chr15	85716231	85716467	chr15-280	4.06	3.13e-05	Wnt7b (-138279), Ppara (-19427)
chr15	85892166	85892402	chr15-208	8.75	1.88e-09	Trmu (+12964), Celsr1 (+141493)
chr15	85892666	85892902	chr15-282	17.49	2.28e-13	Trmu (+13464), Celsr1 (+140993)
chr15	86963014	86963250	chr15-91	9.37	1.99e-10	Fam19a5 (-662098), Tbc1d22a (+748673)
chr15	88360805	88361041	chr15-92	19.99	6.09e-16	Zdhhc25 (-239379), Fam19a5 (+735693)
chr15	89140904	89141140	chr15-287	4.37	7.02e-06	Mapk12 (-319)
chr15	89398328	89398564	chr15-211	18.74	1.22e-14	Klhdc7b (+11555), Syce3 (+12057)
chr15	92170608	92170844	chr15-289	4.37	7.02e-06	Pdzrn4 (-226189), Cntn1 (+119561)
chr15	93456116	93456352	chr15-292	8.75	1.88e-09	Pphln1 (+57884), Prickle1 (+63289)
chr15	93482387	93482623	chr15-215	8.75	1.88e-09	Prickle1 (+37018), Pphln1 (+84155)
chr15	93596128	93596364	chr15-293	4.37	7.02e-06	Prickle1 (-76723), Adamts20 (+808012)
chr15	93603677	93603913	chr15-294	8.75	1.88e-09	Prickle1 (-84272), Adamts20 (+800463)
chr15	94904479	94904715	chr15-145	5.41	1.54e-06	Tmem117 (+275412), Nell2 (+624109)
chr15	96698429	96698665	chr15-28	5	1.03e-08	Slc38a1 (-56585), Slc38a2 (+1151)
chr15	97963775	97964011	chr15-217	5.83	2.61e-07	Tmem106c (-336)
chr15	98798280	98798516	chr15-23	4.37	4.19e-08	Wnt1 (+8541), Ddn (+9527)
chr15	98804142	98804378	chr15-68	4.25	1.14e-06	Ddn (+3665), Wnt1 (+14403)
chr15	98934114	98934350	chr15-304	8.75	1.88e-09	Tuba1b (+333)
chr15	99807858	99808094	chr15-99	5	2.91e-07	Cers5 (-35375), Lima1 (+67452)
chr15	100909861	100910097	chr15-37	5	1.03e-08	Scn8a (+39296), Fignl2 (+144420)
chr15	100935981	100936217	chr15-100	5	2.91e-07	Scn8a (+65416), Fignl2 (+118300)
chr15	101196199	101196435	chr15-3	57.47	2.9e-63	Grasp (-27890), Acvr1b (+22213)
chr15	101283028	101283264	chr15-311	5.41	1.54e-06	9430023L20Rik (-1155)
chr15	102295747	102295983	chr15-104	5	2.91e-07	Espl1 (-428)
chr15	102692826	102693062	chr15-105	6.66	6.15e-09	Atp5g2 (-25195), Calcoco1 (+29234)
chr15	102707838	102708074	chr15-106	10	1.98e-11	Atp5g2 (-40207), Calcoco1 (+14222)
chr15	102735029	102735265	chr15-315	16.24	3.99e-12	Hoxc13 (-185956), Calcoco1 (-12969)
chr16	3743674	3743910	chr16-114	4.69	1.47e-06	Zfp263 (-301)
chr16	4907370	4907606	chr16-206	4.37	7.02e-06	Nudt16l1 (-31623), Mgrn1 (+21388)
chr16	8481635	8481871	chr16-79	6.66	6.15e-09	Abat (-31676), Mettl22 (+10965)
chr16	8539193	8539429	chr16-3	4.06	8.99e-13	Pmm2 (-98363), Abat (+25882)
chr16	8671858	8672094	chr16-21	5.5	3.49e-10	Carhsp1 (+177)
chr16	8829421	8829657	chr16-80	4.25	1.14e-06	1810013L24Rik (-561)
chr16	9281013	9281249	chr16-50	6.25	4.14e-08	1810013L24Rik (+451031), Grin2a (+713790)
chr16	10446991	10447227	chr16-150	6.25	4.14e-08	Tvp23a (+253)
chr16	10544607	10544843	chr16-151	5.83	2.61e-07	Dexi (-1671), Clec16a (-614)
chr16	16302419	16302655	chr16-119	5.41	1.54e-06	Yars2 (-441)
chr16	17209136	17209372	chr16-16	4.37	4.19e-08	Hic2 (-24318), Rimbp3 (+1119)
chr16	17209893	17210129	chr16-14	13.74	6.03e-18	Hic2 (-23561), Rimbp3 (+1876)
chr16	17454926	17455162	chr16-211	8.12	1.66e-08	Aifm3 (-34619), Crkl (+3057)
chr16	18119206	18119442	chr16-23	13.74	6.03e-18	Prodh (-30032), Rtn4r (-8318)
chr16	18400882	18401118	chr16-8	6.04	6.38e-14	Comt (+12494), Arvcf (+52726)
chr16	20141772	20142008	chr16-85	7.08	8.6e-10	Yeats2 (+827)
chr16	21858661	21858897	chr16-224	4.37	7.02e-06	Ehhadh (-70935), Map3k13 (-33190)
chr16	23504266	23504502	chr16-53	4.75	5.19e-08	Masp1 (+16206), Rtp1 (+75251)
chr16	23897947	23898183	chr16-121	6.25	4.14e-08	Sst (-7221), Rtp2 (+32722)
chr16	25016113	25016349	chr16-66	21.24	2.87e-17	Tprg (-270586), Lpp (+622881)
chr16	25058827	25059063	chr16-89	10	1.98e-11	Tprg (-227872), Lpp (+665595)
chr16	26740829	26741065	chr16-230	16.24	3.99e-12	Il1rap (+159243), Gmnc (+249027)
chr16	27649950	27650186	chr16-4	11.56	1.61e-26	Ccdc50 (+261199), Fgf12 (+795159)
chr16	28851486	28851722	chr16-17	4.58	9.03e-09	Fgf12 (-406377), Mb21d2 (+78094)
chr16	31546070	31546306	chr16-69	5.62	9.52e-09	Dlg1 (-117851), Bdh1 (+117440)
chr16	34254551	34254787	chr16-24	9.16	2.1e-14	Umps (-287631), Kalrn (+259379)
chr16	37991173	37991409	chr16-18	5.75	6.02e-11	Gsk3b (-97710), Gpr156 (+74795)
chr16	38283291	38283527	chr16-56	5.62	9.52e-09	Nr1i2 (+11415), Gsk3b (+194408)
chr16	39048903	39049139	chr16-247	5.41	1.54e-06	Igsf11 (+146705)
chr16	40394908	40395144	chr16-57	4.5	2.5e-07	NONE
chr16	41552314	41552550	chr16-249	7.5	1.36e-07	Lsamp (+19574), Gap43 (+788219)
chr16	42396617	42396853	chr16-5	14.58	1.94e-28	Zbtb20 (-510917), Gap43 (-56084)
chr16	42619005	42619241	chr16-250	16.24	3.99e-12	Zbtb20 (-288529), Gap43 (-278472)
chr16	43013276	43013512	chr16-251	14.99	6.48e-11	Zbtb20 (-607483), Zbtb20 (+105742)
chr16	44408222	44408458	chr16-252	5	8.49e-06	Wdr52 (+13541), Boc (+150530)
chr16	44580611	44580847	chr16-132	5	2.91e-07	BC027231 (-143572), Boc (-21859)
chr16	44679295	44679531	chr16-12	4.46	1.55e-09	Boc (-120543), BC027231 (-44888)
chr16	46866877	46867113	chr16-254	34.98	2.08e-17	Pvrl3 (-370028)
chr16	49573145	49573381	chr16-256	5.83	2.61e-07	Gm5407 (-275869), Ift57 (-125970)
chr16	51923737	51923973	chr16-260	8.75	1.88e-09	Cblb (-107694)
chr16	55895477	55895713	chr16-261	8.75	1.88e-09	Nxpe3 (-316)
chr16	56064569	56064805	chr16-264	4.06	3.13e-05	Trmt10c (-26868), Senp7 (-10722)
chr16	59218480	59218716	chr16-266	14.99	6.48e-11	Olfr199 (-1983)
chr16	61039981	61040217	chr16-267	34.98	2.08e-17	Epha6 (-434851)
chr16	62784847	62785083	chr16-32	12.49	1.09e-15	Nsun3 (+1812)
chr16	63081425	63081661	chr16-97	7.08	8.6e-10	Pros1 (+227236), Epha3 (+782615)
chr16	63091555	63091791	chr16-74	4.25	1.14e-06	Pros1 (+237366), Epha3 (+772485)
chr16	63658603	63658839	chr16-46	7.91	1.43e-11	Epha3 (+205437), Pros1 (+804414)
chr16	64068884	64069120	chr16-183	5.41	1.54e-06	Epha3 (-204844), Csnka2ip (+410146)
chr16	65158748	65158984	chr16-271	5.41	1.54e-06	Pou1f1 (-361646), Htr1f (-53082)
chr16	67353560	67353796	chr16-10	8.12	1.58e-15	Cadm2 (+267230)
chr16	71802721	71802957	chr16-137	18.74	1.22e-14	Robo1 (-860310)
chr16	72366402	72366638	chr16-274	4.37	7.02e-06	Robo1 (-296629)
chr16	72924043	72924279	chr16-279	17.49	2.28e-13	Robo1 (+261012)
chr16	73117227	73117463	chr16-280	34.98	2.08e-17	Robo1 (+454196)
chr16	74307519	74307755	chr16-281	5.41	1.54e-06	Robo2 (+103352)
chr16	74397177	74397413	chr16-100	5.31	5.41e-08	Robo2 (+13694)
chr16	77851729	77851965	chr16-34	5.25	1.94e-09	Cxadr (-449649), Gm11146 (-249753)
chr16	78575990	78576226	chr16-188	5.41	1.54e-06	D16Ertd472e (+549)
chr16	82943809	82944045	chr16-292	4.06	3.13e-05	NONE
chr16	85887934	85888170	chr16-111	21.24	2.87e-17	Adamts1 (-84939), Adamts5 (+13073)
chr16	87440555	87440791	chr16-294	4.06	3.13e-05	Rwdd2b (-100)
chr16	89864542	89864778	chr16-296	14.99	6.48e-11	Krtap11-1 (-293477), Tiam1 (+110039)
chr16	90710175	90710411	chr16-112	7.08	8.6e-10	Mis18a (+17111), 1110008E08Rik (+156129)
chr16	91140468	91140704	chr16-1	9.58	3.69e-29	4932438H23Rik (-71441), Gm9881 (+30815)
chr16	91246379	91246615	chr16-19	9.16	2.1e-14	Olig1 (-23272), Olig2 (+20947)
chr16	91728847	91729083	chr16-145	4.69	1.47e-06	Itsn1 (-388), Cryzl1 (+10)
chr16	92314282	92314518	chr16-146	4.69	1.47e-06	4930563D23Rik (+7041), Smim11 (+13104)
chr16	93308984	93309220	chr16-307	16.24	3.99e-12	Runx1 (-483036), Setd4 (+294713)
chr16	93603734	93603970	chr16-6	10.93	2.1e-24	Cbr1 (-3985), Setd4 (-37)
chr16	94227619	94227855	chr16-2	14.06	2.01e-35	Hlcs (+85826), Sim2 (+142477)
chr16	94568658	94568894	chr16-199	4.06	3.13e-05	Dyrk1a (-1234)
chr16	94629102	94629338	chr16-200	5.83	2.61e-07	Dyrk1a (+59210), Kcnj6 (+368476)
chr16	95345925	95346161	chr16-313	4.06	3.13e-05	Kcnj15 (+88485), Erg (+184322)
chr17	3247146	3247382	chr17-10	9	2.64e-22	Tiam2 (-79309), Scaf8 (+132292)
chr17	3448719	3448955	chr17-48	7.5	1.14e-10	Cldn20 (-83717), Tiam2 (+122264)
chr17	4626225	4626461	chr17-16	67.47	1.12e-39	Nox3 (-930082), Arid1b (-368731)
chr17	5006862	5007098	chr17-161	5.83	2.61e-07	Arid1b (+11906), Tmem242 (+433280)
chr17	5440356	5440592	chr17-17	4.06	4.96e-09	Tmem242 (-214)
chr17	5491486	5491722	chr17-66	4.69	1.47e-06	Zdhhc14 (-996)
chr17	6107364	6107600	chr17-67	4.25	1.14e-06	Tulp4 (-30666), Gtf2h5 (+27696)
chr17	8468774	8469010	chr17-243	8.12	1.66e-08	Pde10a (-332853), T (+34469)
chr17	9536494	9536730	chr17-167	4.37	7.02e-06	Pabpc6 (+133092), 1700010I14Rik (+548255)
chr17	9722878	9723114	chr17-118	6.25	4.14e-08	Pabpc6 (-53292), Qk (+596365)
chr17	10907094	10907330	chr17-246	34.98	2.08e-17	Park2 (-159913), Park2 (+66820)
chr17	13759499	13759735	chr17-253	4.06	3.13e-05	Mllt4 (-931)
chr17	15088773	15089009	chr17-19	4.28	6.99e-09	2210404J11Rik (+47250), Dll1 (+287085)
chr17	15248094	15248330	chr17-123	6.25	4.14e-08	Dll1 (+127764), 2210404J11Rik (+206571)
chr17	15787127	15787363	chr17-258	5.41	1.54e-06	Rgmb (+39341), Chd1 (+82278)
chr17	15832380	15832616	chr17-128	5.83	2.61e-07	Rgmb (-5912)
chr17	15977467	15977703	chr17-70	4.69	1.47e-06	BC002059 (-995325), Rgmb (-150999)
chr17	15993932	15994168	chr17-71	11.24	1.64e-13	BC002059 (-978860), Rgmb (-167464)
chr17	22866919	22867155	chr17-175	8.75	1.88e-09	Zfp945 (+97)
chr17	23547143	23547379	chr17-12	7	5.07e-15	Vmn2r117 (-67664), Casp16 (+6305)
chr17	23586042	23586278	chr17-130	4.69	1.47e-06	Zfp213 (-21934), Zfp13 (+13327)
chr17	23745715	23745951	chr17-176	5.83	2.61e-07	Kremen2 (-4)
chr17	24527626	24527862	chr17-262	4.37	7.02e-06	Traf7 (+194)
chr17	24960921	24961157	chr17-179	6.25	4.14e-08	Hn1l (-403)
chr17	25475943	25476179	chr17-133	10	1.98e-11	Tekt4 (+4471), Sstr5 (+21227)
chr17	25556861	25557097	chr17-54	4.25	1.14e-06	Sstr5 (-59691), Sox8 (+13707)
chr17	25823030	25823266	chr17-135	5	2.91e-07	Wdr24 (-479)
chr17	26715241	26715477	chr17-20	7.18	7.62e-13	Crebrf (-291)
chr17	27565462	27565698	chr17-182	9.37	1.99e-10	AI413582 (+152), C130040N14Rik (+468)
chr17	27629365	27629601	chr17-136	6.66	6.15e-09	Nudt3 (-6018), Rps10 (+5793)
chr17	29095433	29095669	chr17-38	4.16	1.85e-07	Rab44 (-39505), Cdkn1a (+1779)
chr17	29109080	29109316	chr17-39	8.33	1.7e-12	Rab44 (-25858), Cdkn1a (+15426)
chr17	29730476	29730712	chr17-185	6.25	4.14e-08	Ccdc167 (-13585), Mdga1 (+157288)
chr17	29747367	29747603	chr17-186	18.74	1.22e-14	Ccdc167 (-30476), Mdga1 (+140397)
chr17	30591185	30591421	chr17-55	4.5	2.5e-07	Btbd9 (-15016), Glo1 (+21356)
chr17	30857884	30858120	chr17-189	9.37	1.99e-10	Glp1r (-43865), Dnahc8 (+233648)
chr17	31637373	31637609	chr17-194	17.49	2.28e-13	Cbs (-292)
chr17	32816486	32816722	chr17-56	5.93	1.59e-09	Zfp811 (-15666), Zfp799 (+5596)
chr17	33760015	33760251	chr17-33	4.16	1.85e-07	Rab11b (+397)
chr17	33920788	33921024	chr17-8	4.13	3.61e-14	Rgl2 (-8676), Tapbp (+1574)
chr17	34349457	34349693	chr17-201	5.41	1.54e-06	Btnl2 (-5247), H2-Eb2 (+23910)
chr17	34591774	34592010	chr17-75	4.25	1.14e-06	Pbx2 (-371)
chr17	34893934	34894170	chr17-29	13.74	6.03e-18	Ehmt2 (-4919), Zbtb12 (-507)
chr17	35822774	35823010	chr17-289	5.83	2.61e-07	Flot1 (-338)
chr17	35841528	35841764	chr17-14	9.06	2.33e-18	Tubb5 (-3340), Mdc1 (+131)
chr17	35917764	35918000	chr17-23	4.79	1.87e-09	Mrps18b (-1493), Ppp1r10 (+1316)
chr17	43460505	43460741	chr17-58	5.93	1.59e-09	Mep1a (+42150), Gpr116 (+71157)
chr17	43646720	43646956	chr17-294	8.12	1.66e-08	Tdrd6 (-16539), Slc25a27 (+20177)
chr17	43952157	43952393	chr17-208	4.06	3.13e-05	Enpp5 (-126570), Rcan2 (+150424)
chr17	46889773	46890009	chr17-214	8.75	1.88e-09	Tbcc (-730), A330017A19Rik (+514)
chr17	47333486	47333722	chr17-148	6.25	4.14e-08	Mrps10 (-35287), Trerf1 (+192662)
chr17	47788969	47789205	chr17-60	10.62	1.85e-12	Tfeb (+3367), Mdfi (+45604)
chr17	49044158	49044394	chr17-43	6.25	2.52e-10	Mocs1 (-384134), Lrfn2 (+111897)
chr17	49360851	49361087	chr17-103	10.62	1.85e-12	Mocs1 (-67441), Lrfn2 (+428590)
chr17	49717855	49718091	chr17-78	7.5	1.14e-10	Kif6 (+102801), Rftn1 (+472701)
chr17	50236410	50236646	chr17-307	5.41	1.54e-06	Rftn1 (-45854), Dazl (+57071)
chr17	51358088	51358324	chr17-309	5.83	2.61e-07	Tbc1d5 (-178857), Satb1 (+474466)
chr17	51813608	51813844	chr17-310	4.06	3.13e-05	Tbc1d5 (-634377), Satb1 (+18946)
chr17	52602124	52602360	chr17-311	16.24	3.99e-12	Kcnh8 (-521)
chr17	52635322	52635558	chr17-217	37.48	5.54e-19	Kcnh8 (+32677), Efhb (+827881)
chr17	53566383	53566619	chr17-312	5.83	2.61e-07	Kat2b (-470)
chr17	53568264	53568500	chr17-313	5.41	1.54e-06	Kat2b (+1411), Sgol1 (+120951)
chr17	55969500	55969736	chr17-314	5.41	1.54e-06	Shd (-849)
chr17	56142362	56142598	chr17-151	6.66	6.15e-09	Tnfaip8l1 (-19997), Sema6b (-8628)
chr17	56350721	56350957	chr17-44	21.24	2.87e-17	Kdm4b (+24765), Ptprs (+125644)
chr17	56585603	56585839	chr17-318	4.06	3.13e-05	Safb2 (-1136), Safb (+662)
chr17	56814479	56814715	chr17-21	6	9.97e-12	Rfx2 (+16411), Prr22 (+44321)
chr17	59012788	59013024	chr17-46	7.91	1.43e-11	Nudt12 (+466)
chr17	63158649	63158885	chr17-224	4.69	1.47e-06	Efna5 (-277450), Fbxl17 (+341250)
chr17	63323858	63324094	chr17-322	5.83	2.61e-07	Efna5 (-442659), Fbxl17 (+176041)
chr17	65742609	65742845	chr17-227	4.69	1.47e-06	Txndc2 (-100523), Rab31 (+30025)
chr17	67549016	67549252	chr17-30	13.74	6.03e-18	Ptprm (-194675), Lrrc30 (+83589)
chr17	69382936	69383172	chr17-64	7.5	1.14e-10	Zbtb14 (-786)
chr17	70746700	70746936	chr17-154	19.99	6.09e-16	Tgif1 (+104916), Dlgap1 (+322024)
chr17	70989968	70990204	chr17-82	4.25	1.14e-06	Myl12b (+701)
chr17	73699903	73700139	chr17-83	4.5	2.5e-07	Capn13 (-300725), Galnt14 (+10430)
chr17	74578641	74578877	chr17-330	17.49	2.28e-13	Ttc27 (-138991), Birc6 (+50464)
chr17	78508497	78508733	chr17-333	8.75	1.88e-09	Vit (+552)
chr17	80356152	80356388	chr17-9	7.5	8.16e-23	Arhgef33 (+48863), Sos1 (+124183)
chr17	81268267	81268503	chr17-335	4.37	7.02e-06	Thumpd2 (-203300), Gm11096 (-173378)
chr17	85748324	85748560	chr17-339	4.37	7.02e-06	Six2 (-60168), Srbd1 (+396733)
chr17	86395628	86395864	chr17-234	4.06	3.13e-05	Gm10309 (+109486), Prkce (+227961)
chr17	87446974	87447210	chr17-34	8.33	1.7e-12	Calm2 (-157)
chr17	88326225	88326461	chr17-236	4.69	1.47e-06	Fbxo11 (-261052), Foxn2 (-114368)
chr17	88753211	88753447	chr17-116	21.24	2.87e-17	Lhcgr (+38647), Gtf2a1l (+84669)
chr17	93312162	93312398	chr17-35	12.49	1.09e-15	Adcyap1 (+112858)
chr17	94157349	94157585	chr17-24	9.16	2.1e-14	Mettl4 (+592425), Adcyap1 (+958045)
chr18	5892777	5893013	chr18-217	4.06	3.13e-05	Arhgap12 (+243203), Zeb1 (+301035)
chr18	9210883	9211119	chr18-109	6.25	4.14e-08	Fzd8 (-1855)
chr18	9450281	9450517	chr18-61	5.62	9.52e-09	Ccny (-249)
chr18	9820368	9820604	chr18-219	4.37	7.02e-06	Thoc1 (-137694), Gm17430 (-93816)
chr18	10343841	10344077	chr18-10	5	1.35e-11	Greb1l (+18780), Esco1 (+266393)
chr18	10735590	10735826	chr18-34	11.87	1.37e-14	Gata6 (-316802), Mib1 (+10160)
chr18	11193480	11193716	chr18-8	18.74	1.08e-27	Rbbp8 (-463751), Gata6 (+141088)
chr18	13397998	13398234	chr18-111	4.69	1.47e-06	Hrh4 (+391126), Zfp521 (+574617)
chr18	14504001	14504237	chr18-35	7.91	1.43e-11	Gm5160 (+79251), Ss18 (+178795)
chr18	16038225	16038461	chr18-79	5	2.91e-07	Gm10036 (+205549), Cdh2 (+770903)
chr18	16661458	16661694	chr18-225	5	8.49e-06	Cdh2 (+147670), Gm10036 (+828782)
chr18	16771684	16771920	chr18-226	8.12	1.66e-08	Cdh2 (+37444), Gm10036 (+939008)
chr18	20151539	20151775	chr18-151	4.37	7.02e-06	Dsg1c (-95683), Dsc1 (-36884)
chr18	20896607	20896843	chr18-80	9.37	1.99e-10	Trappc8 (-647)
chr18	22985280	22985516	chr18-17	7.18	7.62e-13	Nol4 (+53258), Asxl3 (+640309)
chr18	23497930	23498166	chr18-230	5.41	1.54e-06	Mapre2 (-305936), Dtna (+82633)
chr18	25246590	25246826	chr18-234	4.58	4.32e-05	AW554918 (+77688), Celf4 (+507275)
chr18	25646071	25646307	chr18-154	5.83	2.61e-07	Celf4 (+107794), AW554918 (+477169)
chr18	26753810	26754046	chr18-235	8.12	1.66e-08	Celf4 (-999945), Gm7729 (-844716)
chr18	29871262	29871498	chr18-236	4.37	7.02e-06	Pik3c3 (-401367)
chr18	32240010	32240246	chr18-238	4.37	7.02e-06	Ercc3 (-172)
chr18	34007260	34007496	chr18-6	5.31	1.79e-14	Epb4.1l4a (-172)
chr18	35467787	35468023	chr18-240	16.24	3.99e-12	Lrrtm2 (-252881), Sil1 (+31020)
chr18	36328545	36328781	chr18-246	4.06	3.13e-05	Cystm1 (-20111), Pura (+47566)
chr18	38088894	38089130	chr18-249	4.06	3.13e-05	Arap3 (-91438), Pcdh1 (+120750)
chr18	38967108	38967344	chr18-250	8.12	1.66e-08	Fgf1 (-48455), Arhgap26 (-25919)
chr18	46526423	46526659	chr18-50	4.25	1.14e-06	Fem1c (-570)
chr18	47333670	47333906	chr18-36	5.93	1.59e-09	Sema6a (+35042), Commd10 (+374926)
chr18	47370077	47370313	chr18-37	23.74	5.37e-20	Sema6a (-1365)
chr18	47604215	47604451	chr18-253	4.06	3.13e-05	Gm5506 (-441002), Sema6a (-235503)
chr18	47803172	47803408	chr18-38	4.5	2.5e-07	Sema6a (-434460), Gm5506 (-242045)
chr18	52746555	52746791	chr18-51	5.93	1.59e-09	Sncaip (-21037), Gykl1 (+52994)
chr18	54125820	54126056	chr18-126	19.99	6.09e-16	Csnk1g3 (+263825), Zfp608 (+864242)
chr18	54360233	54360469	chr18-256	8.75	1.88e-09	Csnk1g3 (+498238), Zfp608 (+629829)
chr18	54452872	54453108	chr18-16	7.5	1.01e-13	Zfp608 (+537190), Csnk1g3 (+590877)
chr18	55082817	55083053	chr18-260	17.49	2.28e-13	Zfp608 (-92755)
chr18	55102004	55102240	chr18-39	5.93	1.59e-09	Zfp608 (-111942)
chr18	56059911	56060147	chr18-97	18.74	1.22e-14	Gramd3 (-372103)
chr18	57681706	57681942	chr18-182	17.49	2.28e-13	Slc12a2 (-196854), 1700011I03Rik (+148044)
chr18	57877655	57877891	chr18-183	8.75	1.88e-09	Slc12a2 (-905)
chr18	59381741	59381977	chr18-184	9.37	1.99e-10	Gm4951 (-830221), Chsy3 (+206458)
chr18	59898246	59898482	chr18-267	8.75	1.88e-09	Gm4951 (-313716), Chsy3 (+722963)
chr18	60863068	60863304	chr18-130	4.69	1.47e-06	Arsi (-48594), Tcof1 (-14257)
chr18	64888498	64888734	chr18-191	5.83	2.61e-07	Nedd4l (+860)
chr18	65272116	65272352	chr18-193	4.69	1.47e-06	Alpk2 (+121653), Nedd4l (+384478)
chr18	65490394	65490630	chr18-271	5.83	2.61e-07	Zfp532 (-89718), Malt1 (+59549)
chr18	65640207	65640443	chr18-69	4.5	2.5e-07	Oacyl (-57943), Zfp532 (+60095)
chr18	65649581	65649817	chr18-272	16.24	3.99e-12	Oacyl (-48569), Zfp532 (+69469)
chr18	65697988	65698224	chr18-9	6.5	2.42e-13	Oacyl (-162)
chr18	65924746	65924982	chr18-132	5	2.91e-07	Rax (+14225), Grp (+52044)
chr18	66023374	66023610	chr18-194	8.12	1.66e-08	Lman1 (-20855), Ccbe1 (+268346)
chr18	66471501	66471737	chr18-18	9.58	2.19e-15	Pmaip1 (+13015), Mc4r (+388853)
chr18	67774450	67774686	chr18-274	4.37	7.02e-06	Seh1l (-308)
chr18	68794545	68794781	chr18-14	4.64	3.3e-10	Mc2r (-365412), 4930546C10Rik (+155478)
chr18	69455323	69455559	chr18-278	5.41	1.54e-06	Ccdc68 (-470025), Tcf4 (+110931)
chr18	71595330	71595566	chr18-134	6.25	4.14e-08	Dcc (+755621)
chr18	72307296	72307532	chr18-282	16.24	3.99e-12	Dcc (+43655)
chr18	72949309	72949545	chr18-103	4.69	1.47e-06	Mex3c (-623617), Dcc (-598358)
chr18	73096655	73096891	chr18-58	5.93	1.59e-09	Dcc (-745704), Mex3c (-476271)
chr18	73122066	73122302	chr18-198	4.69	1.47e-06	Dcc (-771115), Mex3c (-450860)
chr18	75384544	75384780	chr18-286	8.75	1.88e-09	Smad7 (+17133), Ctif (+313034)
chr18	75599892	75600128	chr18-5	12.49	8.85e-30	Ctif (+97686), Smad7 (+232481)
chr18	76160961	76161197	chr18-287	8.12	1.66e-08	Smad2 (-80501), Zbtb7c (+340901)
chr18	76890411	76890647	chr18-59	11.87	1.37e-14	Ier3ip1 (-39488), Skor2 (+34124)
chr18	78455460	78455696	chr18-104	5.31	5.41e-08	Gm6133 (+105824), Setbp1 (+653813)
chr18	78817171	78817407	chr18-205	7.5	1.36e-07	Setbp1 (+292102), Gm6133 (+467535)
chr18	81159945	81160181	chr18-293	4.37	7.02e-06	Sall3 (-173485)
chr18	81796240	81796476	chr18-106	6.66	6.15e-09	Sall3 (-809780), Galr1 (+610419)
chr18	81825101	81825337	chr18-294	14.99	6.48e-11	Sall3 (-838641), Galr1 (+581558)
chr18	81830926	81831162	chr18-73	5	2.91e-07	Sall3 (-844466), Galr1 (+575733)
chr18	82465164	82465400	chr18-22	5.75	6.02e-11	Galr1 (-58505), Mbp (-9880)
chr18	82953909	82954145	chr18-296	4.06	3.13e-05	Zfp516 (+43148)
chr18	83185450	83185686	chr18-143	4.37	7.02e-06	Zfp516 (+274689), Tshz1 (+900836)
chr18	83370030	83370266	chr18-12	16.87	6.45e-24	Zfp516 (+459269), Tshz1 (+716256)
chr18	88453270	88453506	chr18-298	14.99	6.48e-11	Socs6 (+440934), Gm5096 (+697102)
chr18	88904934	88905170	chr18-299	4.37	7.02e-06	Rttn (-66738), Socs6 (-10730)
chr18	89565094	89565330	chr18-300	5.41	1.54e-06	Dok6 (+204316), Cd226 (+367781)
chr19	4096265	4096501	chr19-167	5.41	1.54e-06	Pitpnm1 (-4239), Cdk2ap2 (-799)
chr19	5041173	5041409	chr19-6	4.46	1.55e-09	Brms1 (-113)
chr19	5073641	5073877	chr19-169	17.49	2.28e-13	Cd248 (+5681), Tmem151a (+11772)
chr19	5106476	5106712	chr19-170	4.37	7.02e-06	Rab1b (+402)
chr19	5817872	5818108	chr19-174	4.06	3.13e-05	Scyl1 (-46589), Frmd8 (+57284)
chr19	6141251	6141487	chr19-23	5	1.03e-08	Arl2 (+37)
chr19	6942101	6942337	chr19-10	4.11	3.03e-08	Gpr137 (-1026), Bad (+358)
chr19	7481988	7482224	chr19-68	4.25	1.14e-06	Rtn3 (+1183), 2700081O15Rik (+64481)
chr19	8837394	8837630	chr19-69	4.69	1.47e-06	Bscl2 (+45)
chr19	9066191	9066427	chr19-70	6.66	6.15e-09	Scgb1a1 (+21649), Ahnak (+77025)
chr19	10555948	10556184	chr19-187	4.37	7.02e-06	Tmem216 (+172)
chr19	11964448	11964684	chr19-134	9.37	1.99e-10	Osbp (-1278)
chr19	12011997	12012233	chr19-17	4.37	4.19e-08	Olfr1423 (+24625), Osbp (+46271)
chr19	14436750	14436986	chr19-191	5.83	2.61e-07	Tle4 (+161115), Olfr1505 (+517926)
chr19	14508966	14509202	chr19-31	6.25	2.52e-10	Tle4 (+88899), Olfr1505 (+590142)
chr19	14777318	14777554	chr19-49	11.24	1.64e-13	Tle4 (-179453)
chr19	15340278	15340514	chr19-136	5.83	2.61e-07	Tle4 (-742413), Psat1 (+584663)
chr19	15340990	15341226	chr19-192	4.06	3.13e-05	Tle4 (-743125), Psat1 (+583951)
chr19	15502347	15502583	chr19-193	8.12	1.66e-08	Tle4 (-904482), Psat1 (+422594)
chr19	15837929	15838165	chr19-72	7.08	8.6e-10	Psat1 (+87012)
chr19	16050766	16051002	chr19-100	9.37	1.99e-10	Gnaq (-81947), Cep78 (-65895)
chr19	21037000	21037236	chr19-138	6.25	4.14e-08	Zfand5 (-235160), Tmc1 (-82916)
chr19	21563955	21564191	chr19-199	5	8.49e-06	Gm3443 (+8399), 1110059E24Rik (+88903)
chr19	27066819	27067055	chr19-3	6.96	3.23e-20	Vldlr (-150420), Gm815 (+181012)
chr19	27904702	27904938	chr19-52	5.62	9.52e-09	D19Bwg1357e (-475000), Rfx3 (+78128)
chr19	30419939	30420175	chr19-53	7.08	8.6e-10	Dkk1 (+129608), Mbl2 (+187129)
chr19	31756258	31756494	chr19-208	5	8.49e-06	A1cf (-112385), Prkg1 (-92006)
chr19	32108140	32108376	chr19-143	4.37	7.02e-06	Asah2 (-46789), Sgms1 (+241058)
chr19	32973514	32973750	chr19-209	8.12	1.66e-08	Pten (+216135), Rnls (+418633)
chr19	36679325	36679561	chr19-211	4.37	7.02e-06	Ppp1r3c (+57210), Hectd2 (+124775)
chr19	36839621	36839857	chr19-103	9.37	1.99e-10	Tnks2 (+5507), Fgfbp3 (+79876)
chr19	37298258	37298494	chr19-14	14.37	4.18e-19	Ide (+32237), March5 (+90833)
chr19	37301599	37301835	chr19-5	8	1.48e-18	Ide (+28896), March5 (+94174)
chr19	37550790	37551026	chr19-40	4.75	5.19e-08	Exoc6 (+490)
chr19	38015398	38015634	chr19-78	7.08	8.6e-10	Myof (+28061), Cyp26a1 (+317708)
chr19	40512999	40513235	chr19-146	17.49	2.28e-13	Sorbs1 (-110850), Aldh18a1 (+75346)
chr19	40595363	40595599	chr19-215	5.83	2.61e-07	Aldh18a1 (-7018), Tctn3 (+16752)
chr19	40833405	40833641	chr19-148	17.49	2.28e-13	Zfp518a (-61182), Ccnj (+2244)
chr19	41829297	41829533	chr19-106	6.25	4.14e-08	Arhgap19 (-27368), Frat2 (+18717)
chr19	43626147	43626383	chr19-151	5.83	2.61e-07	Nkx2-3 (+13940), Slc25a28 (+48616)
chr19	44331156	44331392	chr19-41	7.91	1.43e-11	Scd4 (-1818)
chr19	44408485	44408721	chr19-111	6.66	6.15e-09	Scd1 (-894)
chr19	44544856	44545092	chr19-153	6.25	4.14e-08	Sec31b (+890)
chr19	44726320	44726556	chr19-155	4.69	1.47e-06	Pax2 (-29611), Hif1an (+163588)
chr19	45143533	45143769	chr19-1	48.1	7.66e-99	Tlx1 (-5585), Kazald1 (+68410)
chr19	45737699	45737935	chr19-4	7.14	4.51e-21	Fbxw4 (-77505), Fgf8 (+5056)
chr19	46304207	46304443	chr19-233	5.41	1.54e-06	Nfkb2 (-1370)
chr19	46357022	46357258	chr19-158	4.69	1.47e-06	Tmem180 (+260)
chr19	47730814	47731050	chr19-58	5.62	9.52e-09	Sfr1 (-824)
chr19	53654002	53654238	chr19-116	10	1.98e-11	Rbm20 (-23186), Smc3 (+53722)
chr19	55381258	55381494	chr19-117	6.66	6.15e-09	Tcf7l2 (-360434), Vti1a (+65025)
chr19	55395156	55395392	chr19-244	17.49	2.28e-13	Tcf7l2 (-346536), Vti1a (+78923)
chr19	55422684	55422920	chr19-161	4.69	1.47e-06	Tcf7l2 (-319008), Vti1a (+106451)
chr19	55593307	55593543	chr19-32	21.24	2.87e-17	Tcf7l2 (-148385), Vti1a (+277074)
chr19	55765834	55766070	chr19-162	6.25	4.14e-08	Habp2 (-521970), Tcf7l2 (+24142)
chr19	55877449	55877685	chr19-118	4.37	7.02e-06	Habp2 (-410355), Tcf7l2 (+135757)
chr19	56322447	56322683	chr19-25	12.49	1.09e-15	Habp2 (+34643), Nrap (+67472)
chr19	57138160	57138396	chr19-26	11.87	1.37e-14	Afap1l2 (-130068), Ablim1 (+77754)
chr19	57313642	57313878	chr19-248	32.49	7.26e-16	Ablim1 (-97728), Fam160b1 (-47249)
chr19	58323948	58324184	chr19-12	29.99	3.46e-27	Gfra1 (+131332), Atrnl1 (+713032)
chr19	58889406	58889642	chr19-164	18.74	1.22e-14	Eno4 (-53901), Hspa12a (-28540)
chr19	59239563	59239799	chr19-20	5.25	1.94e-09	Slc18a2 (-21197), Kcnk18 (+20033)
chr2	3911124	3911360	chr2-666	4.37	7.02e-06	Frmd4a (-241630), Fam107b (+197784)
chr2	5314585	5314821	chr2-228	22.49	1.27e-18	Ccdc3 (+176927), Camk1d (+399812)
chr2	8896778	8897014	chr2-673	34.98	2.08e-17	Gata3 (+981704)
chr2	13372540	13372776	chr2-385	39.98	1.39e-20	Rsu1 (-101227), Cubn (+119266)
chr2	13582965	13583201	chr2-676	4.37	7.02e-06	Vim (+9131), St8sia6 (+210725)
chr2	13702839	13703075	chr2-677	16.24	3.99e-12	St8sia6 (+90851), Vim (+129005)
chr2	14295458	14295694	chr2-230	7.91	1.43e-11	Slc39a12 (-92822), Mrc1 (+66162)
chr2	15497525	15497761	chr2-170	6.56	3.81e-11	Gm13318 (-544483), Arl5b (+442361)
chr2	16423965	16424201	chr2-184	8.75	1.94e-13	Plxdc2 (+67779)
chr2	17525359	17525595	chr2-679	5.83	2.61e-07	Nebl (+205566)
chr2	17982318	17982554	chr2-387	37.48	5.54e-19	Nebl (-251393), H2afb1 (+14510)
chr2	18305767	18306003	chr2-686	5.41	1.54e-06	Dnajc1 (+86945), Mllt10 (+250648)
chr2	18340577	18340813	chr2-687	4.06	3.13e-05	Dnajc1 (+52135), Mllt10 (+285458)
chr2	24503431	24503667	chr2-265	4.25	1.14e-06	Pax8 (-27950), Cacna1b (+259498)
chr2	24962512	24962748	chr2-395	6.66	6.15e-09	Wdr85 (+230)
chr2	25581573	25581809	chr2-304	10	1.98e-11	Gm996 (-1592)
chr2	26168909	26169145	chr2-697	5.83	2.61e-07	Nacc2 (-76850), Lhx3 (+37548)
chr2	26298744	26298980	chr2-305	7.08	8.6e-10	4932418E24Rik (-4305)
chr2	26487792	26488028	chr2-116	5.83	6.6e-19	Sec16a (-42694), Notch1 (+15912)
chr2	26500812	26501048	chr2-134	4.03	8.15e-10	Sec16a (-55714), Notch1 (+2892)
chr2	27301216	27301452	chr2-185	4.75	5.19e-08	Sardh (-54068), Vav2 (+125699)
chr2	28418080	28418316	chr2-140	5	1.35e-11	Ppp1r26 (-29743), Olfm1 (+212539)
chr2	28419950	28420186	chr2-397	4.69	1.47e-06	Ppp1r26 (-27873), Olfm1 (+214409)
chr2	28797865	28798101	chr2-399	18.74	1.22e-14	Gtf3c4 (+42303), Ak8 (+97819)
chr2	29016656	29016892	chr2-132	6.46	1.56e-15	Barhl1 (-100362), 1700101E01Rik (+38290)
chr2	29140058	29140294	chr2-700	4.06	3.13e-05	Setx (+15184), Ntng2 (+107864)
chr2	29878104	29878340	chr2-703	5	8.49e-06	Odf2 (-11595), 2600006K01Rik (-8437)
chr2	30794894	30795130	chr2-270	5.31	5.41e-08	1700001O22Rik (+6695), Cstad (+199972)
chr2	31449466	31449702	chr2-186	8.33	1.7e-12	Ass1 (-20623), Hmcn2 (+135169)
chr2	31500427	31500663	chr2-6	9.75	3.32e-72	Fubp3 (-72180), Ass1 (+30338)
chr2	31609922	31610158	chr2-139	5.83	3.88e-13	Prdm12 (-29997), Fubp3 (+37315)
chr2	31618935	31619171	chr2-708	8.12	1.66e-08	Prdm12 (-20984), Fubp3 (+46328)
chr2	31640889	31641125	chr2-148	5	3.7e-10	Prdm12 (+970)
chr2	31687802	31688038	chr2-709	5.41	1.54e-06	Abl1 (-1375)
chr2	32875814	32876050	chr2-312	5	2.91e-07	Fam129b (-182)
chr2	32951917	32952153	chr2-128	21.87	2.89e-34	Rpl12 (-9524), Fam129b (+75921)
chr2	33580729	33580965	chr2-208	5	1.03e-08	Zbtb43 (-118494), Lmx1b (+59664)
chr2	33595216	33595452	chr2-163	4.58	9.03e-09	Zbtb43 (-132981), Lmx1b (+45177)
chr2	33597401	33597637	chr2-129	21.24	6.33e-33	Zbtb43 (-135166), Lmx1b (+42992)
chr2	33658096	33658332	chr2-715	29.99	2.36e-14	Lmx1b (-17703), Mvb12b (+229732)
chr2	33764517	33764753	chr2-716	7.5	1.36e-07	Lmx1b (-124124), Mvb12b (+123311)
chr2	35336481	35336717	chr2-721	8.12	1.66e-08	Stom (+377)
chr2	37735394	37735630	chr2-722	8.12	1.66e-08	Strbp (-88227), Crb2 (-40737)
chr2	38404119	38404355	chr2-412	19.99	6.09e-16	Nek6 (-107406), Lhx2 (+53478)
chr2	38621753	38621989	chr2-159	4.58	9.03e-09	Psmb7 (+22216), Nek6 (+110228)
chr2	38658621	38658857	chr2-135	4.16	1.94e-10	Psmb7 (-14652), Nr5a1 (+53495)
chr2	42066388	42066624	chr2-413	6.25	4.14e-08	Lrp1b (+587092)
chr2	42652178	42652414	chr2-546	8.12	1.66e-08	Lrp1b (+1302)
chr2	44085087	44085323	chr2-547	18.74	1.22e-14	Arhgap15 (+336335), Gtdc1 (+776417)
chr2	44904198	44904434	chr2-414	18.74	1.22e-14	Gtdc1 (-42694), Zeb2 (+208963)
chr2	45025847	45026083	chr2-238	7.5	1.14e-10	Gtdc1 (-164343), Zeb2 (+87314)
chr2	45225557	45225793	chr2-160	54.98	1.06e-30	Zeb2 (-112396)
chr2	46666861	46667097	chr2-211	4.75	5.19e-08	NONE
chr2	48172768	48173004	chr2-416	4.69	1.47e-06	Acvr2a (-641223)
chr2	49272699	49272935	chr2-323	6.66	6.15e-09	Epc2 (-178669), Mbd5 (+26848)
chr2	50127559	50127795	chr2-549	6.25	4.14e-08	Lypd6 (+61213), Mmadhc (+169040)
chr2	50971301	50971537	chr2-151	4.28	6.99e-09	Mmadhc (-674702), Rnd3 (+177692)
chr2	51063315	51063551	chr2-417	9.37	1.99e-10	Mmadhc (-766716), Rnd3 (+85678)
chr2	52742541	52742777	chr2-325	10.62	1.85e-12	Stam2 (-459)
chr2	53384988	53385224	chr2-213	6.25	2.52e-10	Arl6ip6 (+193018), Rprm (+700446)
chr2	53872999	53873235	chr2-143	64.97	7.57e-38	Rprm (+212435), Arl6ip6 (+681029)
chr2	57375406	57375642	chr2-214	4.16	1.85e-07	Galnt5 (-622360), Gpd2 (+137846)
chr2	58626432	58626668	chr2-743	17.49	2.28e-13	Upp2 (-128630), Acvr1 (-59724)
chr2	60205864	60206100	chr2-123	11.87	1.35e-27	March7 (-3905)
chr2	60788206	60788442	chr2-559	4.69	1.47e-06	Itgb6 (-114613), Rbms1 (+93114)
chr2	60880394	60880630	chr2-747	8.12	1.66e-08	Rbms1 (+926)
chr2	61663732	61663968	chr2-421	10	1.98e-11	Psmd14 (-47844), Tank (+85264)
chr2	62807498	62807734	chr2-84	9.28	4.21e-32	Gca (+143331), Kcnh7 (+376662)
chr2	64172458	64172694	chr2-144	8.43	1.86e-16	Fign (-74564), Grb14 (+850206)
chr2	64201860	64202096	chr2-240	4.5	2.5e-07	Fign (-103966), Grb14 (+820804)
chr2	64400189	64400425	chr2-749	32.49	7.26e-16	Fign (-302295), Grb14 (+622475)
chr2	64457382	64457618	chr2-424	6.25	4.14e-08	Fign (-359488), Grb14 (+565282)
chr2	65930210	65930446	chr2-145	5.41	1.29e-11	Csrnp3 (+84561), Galnt3 (+194666)
chr2	66125929	66126165	chr2-327	10.62	1.85e-12	Galnt3 (-1053)
chr2	66367967	66368203	chr2-328	4.25	1.14e-06	Scn1a (-16890), Scn9a (+266867)
chr2	68502769	68503005	chr2-562	8.75	1.88e-09	4933409G03Rik (-79526), Stk39 (-30619)
chr2	69125449	69125685	chr2-142	32.49	3.41e-30	Nostrin (-10233), Cers6 (+264126)
chr2	69683424	69683660	chr2-757	8.12	1.66e-08	Klhl41 (+13422), Fastkd1 (+29064)
chr2	72122370	72122606	chr2-565	17.49	2.28e-13	B230120H23Rik (-163149), Rapgef4 (+141248)
chr2	72707961	72708197	chr2-331	5.83	2.61e-07	Cdca7 (+231920), Sp3 (+272367)
chr2	72781765	72782001	chr2-127	4.2	1.27e-12	Sp3 (+198563), Cdca7 (+305724)
chr2	72977399	72977635	chr2-332	7.08	8.6e-10	Sp3 (+2929), Cdca7 (+501358)
chr2	73835802	73836038	chr2-766	8.12	1.66e-08	Chn1 (-60574), Atf2 (+56694)
chr2	73892365	73892601	chr2-431	6.66	6.15e-09	Atf2 (+131)
chr2	74064034	74064270	chr2-767	4.37	7.02e-06	Atp5g3 (-152827), Lnp (+514796)
chr2	74119674	74119910	chr2-567	9.37	1.99e-10	Atp5g3 (-208467), Lnp (+459156)
chr2	74548466	74548702	chr2-771	8.75	1.88e-09	Atp5g3 (-637259), Hoxd10 (-142506), Hoxd11 (-133415), Hoxd12 (-126345), Hoxd13 (-119726), Lnp (+30364), Evx2 (+110835)
chr2	74579139	74579375	chr2-434	6.25	4.14e-08	Hoxd10 (-111833), Hoxd11 (-102742), Hoxd12 (-95672), Hoxd13 (-89053), Lnp (-309), Evx2 (+80162)
chr2	74721559	74721795	chr2-190	4.16	1.85e-07	Hoxd3 (-5051), Hoxd8 (+16772), Hoxd13 (+53367)
chr2	75054630	75054866	chr2-573	4.69	1.47e-06	Hnrnpa3 (-604513), Mtx2 (+228945)
chr2	75269600	75269836	chr2-191	4.37	4.19e-08	Hnrnpa3 (-389543), Mtx2 (+443915)
chr2	75442869	75443105	chr2-574	5.83	2.61e-07	Hnrnpa3 (-216274), Mtx2 (+617184)
chr2	76070724	76070960	chr2-242	4.75	5.19e-08	Ttc30a1 (-88875), Pde11a (+267932)
chr2	76442075	76442311	chr2-782	4.06	3.13e-05	Osbpl6 (+35655), Prkra (+205822)
chr2	77648427	77648663	chr2-243	42.48	3.26e-22	Sestd1 (-382777), Zfp385b (+71194)
chr2	77709142	77709378	chr2-337	4.25	1.14e-06	Sestd1 (-443492), Zfp385b (+10479)
chr2	80398994	80399230	chr2-152	29.99	3.46e-27	Frzb (+48513), Dnajc10 (+83646)
chr2	80581483	80581719	chr2-338	4.25	1.14e-06	Nckap1 (-337)
chr2	85047447	85047683	chr2-787	4.37	7.02e-06	Tnks1bp1 (-2895)
chr2	91399614	91399850	chr2-440	6.66	6.15e-09	1110051M20Rik (+44910), Arfgap2 (+134439)
chr2	91649959	91650195	chr2-790	5.83	2.61e-07	Zfp408 (-286), Arhgap1 (-41)
chr2	92695962	92696198	chr2-165	7.18	7.62e-13	Syt13 (-219018), Chst1 (+96373)
chr2	93227859	93228095	chr2-342	9.37	1.99e-10	Trp53i11 (+40429), Tspan18 (+106510)
chr2	93484523	93484759	chr2-166	4.58	9.03e-09	Gm10803 (-75927), Cd82 (-22139)
chr2	94044615	94044851	chr2-794	5.41	1.54e-06	Alkbh3 (-34003), Hsd17b12 (+113231)
chr2	94283616	94283852	chr2-796	17.49	2.28e-13	Hsd17b12 (-125770), Ttc17 (+122955)
chr2	94438223	94438459	chr2-218	4.5	2.5e-07	Api5 (-205)
chr2	97467138	97467374	chr2-588	6.25	4.14e-08	NONE
chr2	98156647	98156883	chr2-797	5.83	2.61e-07	Gm10801 (-505472)
chr2	101592506	101592742	chr2-194	5	1.03e-08	Rag2 (-32094)
chr2	102155327	102155563	chr2-275	5.62	9.52e-09	Ldlrad3 (+30940), Commd9 (+269192)
chr2	103461496	103461732	chr2-802	4.37	7.02e-06	Cat (+23546), Elf5 (+49926)
chr2	103797747	103797983	chr2-277	4.25	1.14e-06	Caprin1 (-216)
chr2	104344788	104345024	chr2-596	32.49	7.26e-16	D430041D05Rik (+65428), A930018P22Rik (+222137)
chr2	105258105	105258341	chr2-597	8.75	1.88e-09	0610012H03Rik (+33903), Rcn1 (+141096)
chr2	105258867	105259103	chr2-447	6.66	6.15e-09	0610012H03Rik (+34665), Rcn1 (+140334)
chr2	105334231	105334467	chr2-219	4.75	5.19e-08	Rcn1 (+64970), 0610012H03Rik (+110029)
chr2	105612155	105612391	chr2-155	5.21	7.04e-11	Rcn1 (-212954), Pax6 (-63855)
chr2	106149751	106149987	chr2-808	5.83	2.61e-07	Mpped2 (-543400), Dnajc24 (-146320)
chr2	112266635	112266871	chr2-247	4.75	5.19e-08	Slc12a6 (-66), Gm21985 (+439)
chr2	112366999	112367235	chr2-813	4.37	7.02e-06	Emc4 (+910)
chr2	114583358	114583594	chr2-816	5.83	2.61e-07	Zfp770 (-382007), Atpbd4 (+71488)
chr2	114642341	114642577	chr2-817	17.49	2.28e-13	Zfp770 (-440990), Atpbd4 (+12505)
chr2	115259952	115260188	chr2-605	17.49	2.28e-13	Atpbd4 (-605106), BC052040 (-321646)
chr2	115920315	115920551	chr2-221	4.25	1.14e-06	Meis2 (+144614), BC052040 (+338717)
chr2	116019836	116020072	chr2-197	5.93	1.59e-09	Meis2 (+45093), BC052040 (+438238)
chr2	117210507	117210743	chr2-822	8.75	1.88e-09	Fam98b (-39114), Spred1 (+89251)
chr2	117342079	117342315	chr2-178	5	1.03e-08	Rasgrp1 (+804)
chr2	117938624	117938860	chr2-222	8.33	1.7e-12	Rasgrp1 (-595741), Thbs1 (-173134)
chr2	119928365	119928601	chr2-830	4.06	3.13e-05	Mapkbp1 (-44216), Mga (+31255)
chr2	120607817	120608053	chr2-832	4.06	3.13e-05	Haus2 (-1448), Lrrc57 (+1420)
chr2	120629429	120629665	chr2-454	5	2.91e-07	Stard9 (+323)
chr2	124495052	124495288	chr2-610	17.49	2.28e-13	Sema6d (-115403)
chr2	128389018	128389254	chr2-459	6.66	6.15e-09	Gm355 (-202073), Bcl2l11 (+263097)
chr2	129675001	129675237	chr2-842	16.24	3.99e-12	Pdyn (+24714), Sirpa (+81914)
chr2	129752891	129753127	chr2-460	8.75	1.88e-09	Pdyn (-53176), Stk35 (-47508)
chr2	129908611	129908847	chr2-616	9.37	1.99e-10	Tgm3 (-103620), Stk35 (+108212)
chr2	130208521	130208757	chr2-249	22.49	1.27e-18	Nop56 (-65791), Tmc2 (+13445)
chr2	130274425	130274661	chr2-167	6.87	5.51e-12	Nop56 (+113)
chr2	130469440	130469676	chr2-462	6.66	6.15e-09	Mrps26 (-94184), Ptpra (+19014)
chr2	130667274	130667510	chr2-463	10	1.98e-11	Ddrgk1 (-2733), Itpa (-218)
chr2	131233628	131233864	chr2-284	5.31	5.41e-08	Mavs (-359)
chr2	131714121	131714357	chr2-617	6.25	4.14e-08	4930425F17Rik (+66414), Erv3 (+145508)
chr2	132578511	132578747	chr2-285	4.5	2.5e-07	Gpcpd1 (-381)
chr2	135923791	135924027	chr2-466	39.98	1.39e-20	Lamp5 (-134018), Plcb4 (+182079)
chr2	137509520	137509756	chr2-180	8.33	1.7e-12	Btbd3 (-768855), Jag1 (-392994)
chr2	137808120	137808356	chr2-847	8.12	1.66e-08	Jag1 (-691594), Btbd3 (-470255)
chr2	138033341	138033577	chr2-848	5.41	1.54e-06	Jag1 (-916815), Btbd3 (-245034)
chr2	141740461	141740697	chr2-357	6.25	4.14e-08	NONE
chr2	146261130	146261366	chr2-253	5.31	5.41e-08	Insm1 (+39327), Ralgapa2 (+250756)
chr2	146722855	146723091	chr2-622	4.06	3.13e-05	Ralgapa2 (-210969), Plk1s1 (-132891)
chr2	150909545	150909781	chr2-199	6.25	2.52e-10	Abhd12 (-4922), Gins1 (+69)
chr2	152080762	152080998	chr2-287	5.62	9.52e-09	Scrt2 (-649)
chr2	152713565	152713801	chr2-861	17.49	2.28e-13	Id1 (-22568), Mcts2 (+26535)
chr2	154538921	154539157	chr2-256	5.93	1.59e-09	1700003F12Rik (-9849), Cbfa2t2 (+102544)
chr2	155050510	155050746	chr2-200	8.33	1.7e-12	Ahcy (+23869), Gm14226 (+32362)
chr2	155276103	155276339	chr2-257	11.87	1.37e-14	Map1lc3a (-76)
chr2	156613005	156613241	chr2-634	4.69	1.47e-06	Dlgap4 (-582)
chr2	157058408	157058644	chr2-226	5.93	1.59e-09	Dsn1 (-51372), Soga1 (+20728)
chr2	157205179	157205415	chr2-635	37.48	5.54e-19	Rbl1 (-785)
chr2	157370092	157370328	chr2-870	4.37	7.02e-06	Src (-54083), Manbal (+2616)
chr2	157457359	157457595	chr2-637	6.25	4.14e-08	Nnat (-102633), Src (+33184)
chr2	157791728	157791964	chr2-13	8.5	4.04e-39	Vstm2l (-122807), Ctnnbl1 (+54445)
chr2	158556809	158557045	chr2-366	4.69	1.47e-06	Slc32a1 (-53840), Arhgap40 (+44131)
chr2	159373320	159373556	chr2-873	17.49	2.28e-13	Dhx35 (+578631), Gm826 (+954056)
chr2	160503973	160504209	chr2-289	5.31	5.41e-08	Mafb (-137026), Gm14221 (+115880)
chr2	160647110	160647346	chr2-874	5.83	2.61e-07	Plcg1 (-84082), Top1 (+1340)
chr2	161270791	161271027	chr2-138	12.49	9.56e-23	Chd6 (-161887)
chr2	163017209	163017445	chr2-258	5.62	9.52e-09	Ift52 (-27)
chr2	163101643	163101879	chr2-876	8.75	1.88e-09	Gtsf1l (-13978), Jph2 (+296188)
chr2	163419761	163419997	chr2-639	8.75	1.88e-09	Jph2 (-21930), 3230401D17Rik (+4818)
chr2	164769414	164769650	chr2-641	4.69	1.47e-06	Ube2c (-366)
chr2	164938491	164938727	chr2-642	6.25	4.14e-08	Zfp335 (-26852), Mmp9 (-9610)
chr2	165203359	165203595	chr2-886	4.06	3.13e-05	1700025C18Rik (-112727), Cdh22 (+31376)
chr2	165700617	165700853	chr2-486	6.25	4.14e-08	Eya2 (+45437), Zmynd8 (+157438)
chr2	166657603	166657839	chr2-488	5	2.91e-07	Sulf2 (-502058), Prex1 (+56111)
chr2	166679098	166679334	chr2-161	6	9.97e-12	Sulf2 (-523553), Prex1 (+34616)
chr2	167635942	167636178	chr2-897	5.41	1.54e-06	Ube2v1 (-3965)
chr2	168444348	168444584	chr2-169	28.74	1.04e-25	Kcng1 (-163334), Nfatc2 (+145794)
chr2	168694410	168694646	chr2-490	6.25	4.14e-08	Nfatc2 (-104268), Atp9a (+47272)
chr2	169298235	169298471	chr2-371	5	2.91e-07	Zfp64 (-343081), 1700101G07Rik (-283728)
chr2	169791165	169791401	chr2-493	10	1.98e-11	Tshz2 (+157607), AY702102 (+171704)
chr2	169811766	169812002	chr2-901	5.41	1.54e-06	AY702102 (+151103), Tshz2 (+178208)
chr2	170154136	170154372	chr2-494	17.49	2.28e-13	Zfp217 (-23034), Bcas1 (+273574)
chr2	170319315	170319551	chr2-372	7.08	8.6e-10	Zfp217 (-188213), Bcas1 (+108395)
chr2	170410922	170411158	chr2-294	39.98	1.39e-20	Zfp217 (-279820), Bcas1 (+16788)
chr2	171840871	171841107	chr2-903	5.83	2.61e-07	Cbln4 (+202477)
chr2	173020129	173020365	chr2-904	5.41	1.54e-06	Rbm38 (-251)
chr2	173660395	173660631	chr2-906	4.37	7.02e-06	Rab22a (+753)
chr2	173725452	173725688	chr2-907	17.49	2.28e-13	Vapb (-11941), 1700010B08Rik (+6155)
chr2	174297501	174297737	chr2-262	7.91	1.43e-11	Gnas (-240)
chr2	174501186	174501422	chr2-497	9.37	1.99e-10	Zfp831 (-142230), Slmo2 (-28223)
chr2	179733246	179733482	chr2-298	4.5	2.5e-07	Gm10711 (-160545), Cdh4 (+290933)
chr2	180709572	180709808	chr2-500	39.98	1.39e-20	Gid8 (-2856)
chr2	181042206	181042442	chr2-378	7.08	8.6e-10	Chrna4 (-3019)
chr2	181058430	181058666	chr2-659	4.37	7.02e-06	Chrna4 (-19243), Kcnq2 (+76555)
chr2	181496408	181496644	chr2-660	4.69	1.47e-06	Tpd52l2 (-639)
chr3	4545842	4546078	chr3-233	8.12	1.66e-08	Gm10748 (-668803), Gm8775 (+334244)
chr3	8509191	8509427	chr3-235	4.69	1.47e-06	Stmn2 (-218)
chr3	9174029	9174265	chr3-13	14.99	2.78e-20	Tpd52 (-210099), Zbtb10 (-76455)
chr3	9347883	9348119	chr3-237	9.37	1.99e-10	Zbtb10 (+97399), Zfp704 (+262084)
chr3	9355967	9356203	chr3-333	5.41	1.54e-06	Zbtb10 (+105483), Zfp704 (+254000)
chr3	12065225	12065461	chr3-335	5.83	2.61e-07	NONE
chr3	14122102	14122338	chr3-239	4.69	1.47e-06	Slc7a12 (-358477), Ralyl (+175848)
chr3	14381839	14382075	chr3-240	8.75	1.88e-09	Slc7a12 (-98740), Ralyl (+435585)
chr3	16865304	16865540	chr3-241	4.69	1.47e-06	Gm5283 (+365554), Ythdf3 (+682239)
chr3	17582303	17582539	chr3-242	18.74	1.22e-14	Gm5283 (-351445), Gm10742 (+204477)
chr3	20198869	20199105	chr3-340	5.83	2.61e-07	Gyg (-43891), Cpa3 (+43194)
chr3	20776557	20776793	chr3-341	8.12	1.66e-08	Agtr1b (-409498)
chr3	21935071	21935307	chr3-24	27.49	2.98e-24	Tbl1xr1 (-141463)
chr3	22075713	22075949	chr3-113	6.66	6.15e-09	Tbl1xr1 (-821)
chr3	23503407	23503643	chr3-342	8.12	1.66e-08	Gm7536 (-829521)
chr3	25791931	25792167	chr3-52	24.99	2.15e-21	Gm10259 (-579329), Nlgn1 (+341685)
chr3	26003261	26003497	chr3-20	7.18	7.62e-13	Gm10259 (-790659), Nlgn1 (+130355)
chr3	27154199	27154435	chr3-114	6.66	6.15e-09	Ect2 (-456)
chr3	27182718	27182954	chr3-40	6.56	3.81e-11	Nceh1 (-129)
chr3	29082023	29082259	chr3-166	5	2.91e-07	Egfem1 (-592)
chr3	29135992	29136228	chr3-82	21.24	2.87e-17	Egfem1 (+53377), Mecom (+877046)
chr3	32510187	32510423	chr3-351	5.83	2.61e-07	Zfp639 (-4990)
chr3	33799458	33799694	chr3-167	6.66	6.15e-09	Ttc14 (-675)
chr3	33905275	33905511	chr3-168	6.25	4.14e-08	Ccdc39 (-61092), Gm9791 (+100118)
chr3	34336160	34336396	chr3-249	17.49	2.28e-13	Sox2 (-313727), Dnajc19 (-254966)
chr3	34954112	34954348	chr3-251	8.75	1.88e-09	Atp11b (-799904), Sox2 (+304225)
chr3	36552020	36552256	chr3-255	4.37	7.02e-06	Exosc9 (-468)
chr3	37780802	37781038	chr3-171	5	2.91e-07	Gm5148 (-56591), Ankrd50 (+703924)
chr3	38754470	38754706	chr3-362	5	8.49e-06	Ankrd50 (-269744), Fat4 (-132352)
chr3	38884438	38884674	chr3-84	4.25	1.14e-06	Fat4 (-2384)
chr3	40102825	40103061	chr3-256	8.75	1.88e-09	Gm9845 (-743815), Intu (-437824)
chr3	40444297	40444533	chr3-363	4.06	3.13e-05	Intu (-96352)
chr3	40893994	40894230	chr3-174	5	2.91e-07	3110057O12Rik (-210)
chr3	42065167	42065403	chr3-175	5	2.91e-07	D3Ertd751e (+322670)
chr3	42901417	42901653	chr3-365	8.12	1.66e-08	NONE
chr3	46938889	46939125	chr3-258	18.74	1.22e-14	Pabpc4l (-491066)
chr3	48823198	48823434	chr3-366	4.37	7.02e-06	1700018B24Rik (-214215), Pcdh18 (+934000)
chr3	50443417	50443653	chr3-176	6.66	6.15e-09	Slc7a11 (+78)
chr3	51873814	51874050	chr3-369	32.49	7.26e-16	Gm10729 (+180161), Maml3 (+230959)
chr3	52062190	52062426	chr3-16	62.47	4.92e-36	Maml3 (+42583), Gm10729 (+368537)
chr3	52195917	52196153	chr3-124	9.37	1.99e-10	Maml3 (-91144), Foxo1 (-72302)
chr3	52831129	52831365	chr3-266	4.37	7.02e-06	Cog6 (+185976), Foxo1 (+562910)
chr3	53464055	53464291	chr3-180	18.74	1.22e-14	Nhlrc3 (-882), Proser1 (+507)
chr3	54156358	54156594	chr3-181	5	2.91e-07	Trpc4 (+419)
chr3	54916242	54916478	chr3-267	8.75	1.88e-09	Sertm1 (-473)
chr3	57846618	57846854	chr3-270	5.83	2.61e-07	Pfn2 (+828)
chr3	60093654	60093890	chr3-184	18.74	1.22e-14	Mbnl1 (-407480), Sucnr1 (+11903)
chr3	62458333	62458569	chr3-54	5.93	1.59e-09	Dhx36 (+48553), Arhgef26 (+120107)
chr3	65529468	65529704	chr3-186	10	1.98e-11	4931440P22Rik (-207)
chr3	66332013	66332249	chr3-383	4.06	3.13e-05	Veph1 (-35294), Shox2 (+649640)
chr3	66746541	66746777	chr3-384	34.98	2.08e-17	Veph1 (-449822), Shox2 (+235112)
chr3	67344578	67344814	chr3-128	5	2.91e-07	Mlf1 (-29452), Rsrc1 (+359024)
chr3	67429708	67429944	chr3-386	32.49	7.26e-16	Gfm1 (-270)
chr3	68572440	68572676	chr3-129	10	1.98e-11	Il12a (-118086), Schip1 (+507756)
chr3	69316292	69316528	chr3-27	4.11	3.03e-08	Ppm1l (-451)
chr3	69406262	69406498	chr3-1	118.7	2.82e-158	Ppm1l (+89519), B3galnt1 (+192481)
chr3	75956668	75956904	chr3-387	29.99	2.36e-14	Golim4 (+143)
chr3	77169575	77169811	chr3-17	13.74	6.03e-18	NONE
chr3	78582880	78583116	chr3-388	8.75	1.88e-09	Gm5277 (+309453)
chr3	79842238	79842474	chr3-131	6.66	6.15e-09	Tmem144 (+306)
chr3	81024303	81024539	chr3-45	8.33	1.7e-12	Glrb (-110761), Pdgfc (-11995)
chr3	81661619	81661855	chr3-132	6.25	4.14e-08	Gm9989 (+262726), Pdgfc (+625321)
chr3	81718630	81718866	chr3-391	4.37	7.02e-06	Gm9989 (+205715), Pdgfc (+682332)
chr3	84219994	84220230	chr3-393	4.37	7.02e-06	Mnd1 (-64326), Trim2 (+39700)
chr3	84305448	84305684	chr3-9	8.43	1.86e-16	Trim2 (-45754), Fhdc1 (+173925)
chr3	86093204	86093440	chr3-395	4.37	7.02e-06	Sh3d19 (+22407), Rps3a1 (+49380)
chr3	86403849	86404085	chr3-396	5.83	2.61e-07	Mab21l2 (+144316), Lrba (+179277)
chr3	86600549	86600785	chr3-399	8.75	1.88e-09	Mab21l2 (-52384), Dclk2 (+320217)
chr3	86700357	86700593	chr3-89	4.25	1.14e-06	Mab21l2 (-152192), Dclk2 (+220409)
chr3	86855447	86855683	chr3-401	5.41	1.54e-06	Mab21l2 (-307282), Dclk2 (+65319)
chr3	87504058	87504294	chr3-133	18.74	1.22e-14	Etv3 (-21231), Fcrl5 (+68291)
chr3	87525228	87525464	chr3-134	6.66	6.15e-09	Etv3 (-61)
chr3	88226189	88226425	chr3-15	6.25	1.58e-12	Rhbg (+28402), Mef2d (+83935)
chr3	88756766	88757002	chr3-287	6.25	4.14e-08	Gm10253 (-17192), Syt11 (+18280)
chr3	89225993	89226229	chr3-7	5.18	2.59e-12	Muc1 (-2946)
chr3	89394957	89395193	chr3-55	5.62	9.52e-09	Zbtb7b (-7404), Lenep (+7718)
chr3	89647493	89647729	chr3-4	6.66	2.33e-16	Adar (-83137), Kcnn3 (+127447)
chr3	90447166	90447402	chr3-202	5	2.91e-07	Ints3 (-13648), Npr1 (+18582)
chr3	93445936	93446172	chr3-56	7.91	1.43e-11	Tchhl1 (-22700), Tchh (+3724)
chr3	94837055	94837291	chr3-10	11.66	1.45e-20	Pogz (-394)
chr3	94954104	94954340	chr3-143	5	2.91e-07	Rfx5 (+114)
chr3	95357327	95357563	chr3-144	10.62	1.85e-12	Setdb1 (-245)
chr3	96344795	96345031	chr3-420	4.06	3.13e-05	Fcgr1 (-50944), BC107364 (+107393)
chr3	98024372	98024608	chr3-298	8.75	1.88e-09	Adam30 (-136322), Notch2 (+10952)
chr3	101616772	101617008	chr3-423	5.83	2.61e-07	Atp1a1 (-12287), Mab21l3 (+219333)
chr3	102049756	102049992	chr3-301	34.98	2.08e-17	Casq2 (-36541), Nhlh2 (+39729)
chr3	102353504	102353740	chr3-148	5.31	5.41e-08	Vangl1 (-148929), Ngf (-116306)
chr3	104442277	104442513	chr3-211	9.37	1.99e-10	Gm5546 (-75782), Lrig2 (+69461)
chr3	107233452	107233688	chr3-304	5.41	1.54e-06	A630076J17Rik (+2956), Prok1 (+6137)
chr3	107462111	107462347	chr3-212	5	2.91e-07	Kcnc4 (-3331)
chr3	107479970	107480206	chr3-47	5.93	1.59e-09	Kcnc4 (-21190), Slc6a17 (+37930)
chr3	107695684	107695920	chr3-305	4.69	1.47e-06	Ahcyl1 (+758)
chr3	108085764	108086000	chr3-429	4.37	7.02e-06	Gm12500 (-94), Ampd2 (+745)
chr3	108282503	108282739	chr3-58	4.16	1.85e-07	Sort1 (-1470)
chr3	108389611	108389847	chr3-149	6.66	6.15e-09	Psrc1 (+5870), Celsr2 (+25823)
chr3	108433982	108434218	chr3-59	5	1.03e-08	Celsr2 (-18548), Sars (+11069)
chr3	108653681	108653917	chr3-308	4.69	1.47e-06	Clcc1 (-191)
chr3	109491565	109491801	chr3-98	7.5	1.14e-10	Vav3 (+151030), Ntng1 (+643825)
chr3	109731991	109732227	chr3-215	4.69	1.47e-06	Vav3 (+391456), Ntng1 (+403399)
chr3	110603611	110603847	chr3-436	8.75	1.88e-09	Prmt6 (-352736)
chr3	110842392	110842628	chr3-437	32.49	7.26e-16	Prmt6 (-591517)
chr3	111192601	111192837	chr3-216	10	1.98e-11	Prmt6 (-941726)
chr3	112325281	112325517	chr3-438	5	8.49e-06	Amy2a5 (+933438)
chr3	114379496	114379732	chr3-217	6.66	6.15e-09	Olfm3 (-701351), Col11a1 (+349074)
chr3	116513128	116513364	chr3-6	4.69	1.22e-11	Dbt (+176)
chr3	116595006	116595242	chr3-60	4.75	5.19e-08	Sass6 (+116)
chr3	116807372	116807608	chr3-440	8.12	1.66e-08	Agl (+676)
chr3	117868481	117868717	chr3-441	4.06	3.13e-05	Snx7 (+337)
chr3	118675509	118675745	chr3-442	5.83	2.61e-07	Dpyd (+113498)
chr3	118846708	118846944	chr3-312	37.48	5.54e-19	Dpyd (+284697), Ptbp2 (+936562)
chr3	119154636	119154872	chr3-313	4.37	7.02e-06	Dpyd (+592625), Ptbp2 (+628634)
chr3	119890044	119890280	chr3-443	4.37	7.02e-06	Ptbp2 (-106774)
chr3	122420527	122420763	chr3-151	4.25	1.14e-06	Bcar3 (+865)
chr3	122638790	122639026	chr3-100	7.5	1.14e-10	Pde5a (-90250), Fnbp1l (-19355)
chr3	123506651	123506887	chr3-102	11.24	1.64e-13	Prss12 (+59856), Ndst3 (+184048)
chr3	124051263	124051499	chr3-446	17.49	2.28e-13	Ndst3 (-360564), Tram1l1 (-269656)
chr3	124262540	124262776	chr3-447	5.41	1.54e-06	Ndst3 (-571841), Tram1l1 (-58379)
chr3	126667627	126667863	chr3-449	4.06	3.13e-05	Camk2d (+70402), Ank2 (+330716)
chr3	127213426	127213662	chr3-221	39.98	1.39e-20	Ank2 (-215083), Larp7 (+339804)
chr3	127387388	127387624	chr3-75	11.24	1.64e-13	Ank2 (-389045), Larp7 (+165842)
chr3	127640033	127640269	chr3-48	8.33	1.7e-12	Neurog2 (+7015), Alpk1 (+140362)
chr3	127874407	127874643	chr3-18	7.5	1.01e-13	Ap1ar (-37033), 5730508B09Rik (+21798)
chr3	131271394	131271630	chr3-453	4.06	3.13e-05	Hadh (+589)
chr3	133379634	133379870	chr3-224	6.25	4.14e-08	Ppa2 (+69642), Tet2 (+164638)
chr3	133614980	133615216	chr3-225	6.25	4.14e-08	Cxxc4 (-621393), Tet2 (-70708)
chr3	133754863	133755099	chr3-456	8.75	1.88e-09	Cxxc4 (-481510), Tet2 (-210591)
chr3	135820041	135820277	chr3-460	34.98	2.08e-17	Slc39a8 (-5631), Gm9799 (+92821)
chr3	135886770	135887006	chr3-226	10	1.98e-11	Slc39a8 (+61098), Bank1 (+439158)
chr3	137919076	137919312	chr3-321	5.83	2.61e-07	Lamtor3 (+668)
chr3	138850230	138850466	chr3-3	20.62	1.35e-31	Tspan5 (+108153), Rap1gds1 (+224851)
chr3	139078376	139078612	chr3-466	8.12	1.66e-08	Rap1gds1 (-3295)
chr3	139205361	139205597	chr3-467	4.37	7.02e-06	Stpg2 (-414)
chr3	139886491	139886727	chr3-322	4.69	1.47e-06	Stpg2 (+680716), Gm6214 (+953028)
chr3	139933126	139933362	chr3-106	4.25	1.14e-06	Stpg2 (+727351), Gm6214 (+906393)
chr3	140706181	140706417	chr3-228	37.48	5.54e-19	Gm6214 (+133338)
chr3	140914560	140914796	chr3-469	34.98	2.08e-17	Gm6214 (-75041), Pdha2 (+297677)
chr3	141819396	141819632	chr3-62	21.24	2.87e-17	Bmpr1b (+162750), Unc5c (+353950)
chr3	141920087	141920323	chr3-471	4.06	3.13e-05	Bmpr1b (+62059), Unc5c (+454641)
chr3	141953005	141953241	chr3-77	10.62	1.85e-12	Bmpr1b (+29141), Unc5c (+487559)
chr3	144174361	144174597	chr3-473	4.37	7.02e-06	Lmo4 (+30741)
chr3	144553910	144554146	chr3-230	6.25	4.14e-08	Lmo4 (-348808), Hs2st1 (+16153)
chr3	144720410	144720646	chr3-323	4.69	1.47e-06	Sh3glb1 (-205)
chr3	146199317	146199553	chr3-326	4.69	1.47e-06	Lpar3 (-21526), Mcoln2 (+49602)
chr3	146521485	146521721	chr3-19	10	2.18e-16	Rpf1 (-180)
chr3	148472122	148472358	chr3-37	6.56	3.81e-11	Lphn2 (+482395)
chr3	149313059	149313295	chr3-481	16.24	3.99e-12	Gm9912 (-127682), Rpsa-ps10 (+760443)
chr3	153647717	153647953	chr3-2	77.47	1.44e-92	St6galnac5 (-665589), St6galnac3 (+77227)
chr3	153943894	153944130	chr3-159	10.62	1.85e-12	Acadm (+620)
chr3	156855691	156855927	chr3-484	29.99	2.36e-14	Negr1 (+294015), 4930566N20Rik (+353051)
chr4	3874622	3874858	chr4-111	10	1.98e-11	Mos (-2635)
chr4	6913456	6913692	chr4-298	17.49	2.28e-13	Nsmaf (-459303), Tox (+77225)
chr4	8005132	8005368	chr4-430	32.49	7.26e-16	Car8 (+233791)
chr4	8750897	8751133	chr4-112	5.31	5.41e-08	Clvs1 (-518302), Chd7 (+59650)
chr4	8912083	8912319	chr4-68	4.16	1.85e-07	Clvs1 (-357116), Chd7 (+220836)
chr4	10258304	10258540	chr4-434	16.24	3.99e-12	2610301B20Rik (-616076), Gdf6 (+414050)
chr4	11155397	11155633	chr4-435	5.83	2.61e-07	Trp53inp1 (-916)
chr4	11204140	11204376	chr4-29	7.5	1.01e-13	Ccne2 (+12904), Ints8 (+50000)
chr4	12265111	12265347	chr4-43	8.75	1.94e-13	Fam92a (-93214)
chr4	14435393	14435629	chr4-305	4.37	7.02e-06	Slc26a7 (+186294), Runx1t1 (+684214)
chr4	18805049	18805285	chr4-3	122.45	3.57e-83	Cnbd1 (+317359), Mmp16 (+951709)
chr4	21095847	21096083	chr4-308	4.37	7.02e-06	Nkain3 (-317099), Prdm13 (+589998)
chr4	21686199	21686435	chr4-7	5.47	3.26e-15	Prdm13 (-354)
chr4	21689596	21689832	chr4-17	11.24	1.7e-19	Prdm13 (-3751)
chr4	22928917	22929153	chr4-446	16.24	3.99e-12	Pou3f2 (-440669)
chr4	22946815	22947051	chr4-21	15.62	1.78e-21	Pou3f2 (-458567)
chr4	23341213	23341449	chr4-312	4.37	7.02e-06	Pou3f2 (-852965)
chr4	23787046	23787282	chr4-449	8.75	1.88e-09	Mms22l (-709287)
chr4	27787080	27787316	chr4-8	42.48	7.83e-43	NONE
chr4	28881601	28881837	chr4-51	4.37	4.19e-08	Epha7 (+68588)
chr4	31871300	31871536	chr4-210	9.37	1.99e-10	Map3k7 (-92679)
chr4	32075001	32075237	chr4-159	6.25	4.14e-08	Bach2 (-163685), Map3k7 (+111022)
chr4	32422569	32422805	chr4-318	8.75	1.88e-09	D130062J21Rik (+178954), Gja10 (+180073)
chr4	32538257	32538493	chr4-88	4.75	5.19e-08	Gja10 (+64385), D130062J21Rik (+294642)
chr4	33925205	33925441	chr4-454	5.83	2.61e-07	Cnr1 (+691)
chr4	35225180	35225416	chr4-322	6.25	4.14e-08	3110043O21Rik (+582)
chr4	40730938	40731174	chr4-323	9.37	1.99e-10	Dnaja1 (+8134), Smu1 (+26867)
chr4	41464585	41464821	chr4-33	7.18	7.62e-13	Nudt2 (-448), Kif24 (+137)
chr4	41628548	41628784	chr4-325	6.25	4.14e-08	Enho (+11658), Dnaic1 (+58891)
chr4	42946837	42947073	chr4-214	6.66	6.15e-09	Dnajb5 (-3441)
chr4	43561663	43561899	chr4-216	10	1.98e-11	Creb3 (-551), Tln1 (+641)
chr4	43982115	43982351	chr4-468	5.83	2.61e-07	Ccin (-1271)
chr4	44756281	44756517	chr4-22	6	9.97e-12	Zcchc7 (-169)
chr4	44852032	44852268	chr4-217	4.69	1.47e-06	Grhpr (-129245), Zcchc7 (+95582)
chr4	45012979	45013215	chr4-218	4.37	7.02e-06	Zbtb5 (-685), 1700055D18Rik (+267)
chr4	45083491	45083727	chr4-329	17.49	2.28e-13	Fbxo10 (+995)
chr4	45473121	45473357	chr4-91	7.5	1.14e-10	Slc25a51 (-64473), Shb (+57091)
chr4	45481608	45481844	chr4-470	8.12	1.66e-08	Slc25a51 (-72960), Shb (+48604)
chr4	45764124	45764360	chr4-219	5	2.91e-07	Shb (-233912), Aldh1b1 (-34780)
chr4	48586493	48586729	chr4-124	4.25	1.14e-06	Murc (-76903), Tmeff1 (+1437)
chr4	53117679	53117915	chr4-474	4.06	3.13e-05	Abca1 (+42098), Nipsnap3b (+105917)
chr4	54612626	54612862	chr4-477	5.83	2.61e-07	Zfp462 (-335232), Tmem38b (+786699)
chr4	57781339	57781575	chr4-25	6	9.97e-12	Akap2 (-72702), Gm20459 (+143634)
chr4	59654593	59654829	chr4-483	8.12	1.66e-08	E130308A19Rik (+28468), Inip (+129155)
chr4	62594532	62594768	chr4-336	4.06	3.13e-05	Rgs3 (-24870), 4933430I17Rik (+69281)
chr4	65604997	65605233	chr4-73	4.75	5.19e-08	Trim32 (+129)
chr4	65839538	65839774	chr4-26	4.28	6.99e-09	Trim32 (+234670), Astn2 (+564955)
chr4	65896487	65896723	chr4-34	6.87	5.51e-12	Trim32 (+291619), Astn2 (+508006)
chr4	66401181	66401417	chr4-488	4.06	3.13e-05	Astn2 (+3312), Trim32 (+796313)
chr4	66523545	66523781	chr4-95	4.25	1.14e-06	Tlr4 (-303921), Astn2 (-119052)
chr4	67457371	67457607	chr4-232	5.83	2.61e-07	Tlr4 (+629905)
chr4	67797973	67798209	chr4-13	5.35	4.79e-13	Tlr4 (+970507)
chr4	71131244	71131480	chr4-126	6.66	6.15e-09	Megf9 (-596434), Gm11232 (+626603)
chr4	71765249	71765485	chr4-4	5	9.72e-19	Gm11232 (-7402), Tle1 (+435490)
chr4	71820901	71821137	chr4-339	18.74	1.22e-14	Gm11232 (-63054), Tle1 (+379838)
chr4	75316841	75317077	chr4-490	17.49	2.28e-13	3110001D03Rik (-38654)
chr4	77332843	77333079	chr4-342	8.75	1.88e-09	Ptprd (-738662)
chr4	82380662	82380898	chr4-495	8.75	1.88e-09	Mpdz (-937973), Nfib (+124528)
chr4	82885159	82885395	chr4-167	21.24	2.87e-17	Cer1 (-129)
chr4	87637932	87638168	chr4-502	5	8.49e-06	Slc24a2 (-410087), Mllt3 (+395314)
chr4	87883380	87883616	chr4-128	5.62	9.52e-09	Slc24a2 (-655535), Mllt3 (+149866)
chr4	88813758	88813994	chr4-346	17.49	2.28e-13	Ifna7 (-2349)
chr4	89293173	89293409	chr4-31	29.99	3.46e-27	Cdkn2a (+1328), Mtap (+156169)
chr4	97608870	97609106	chr4-239	19.99	6.09e-16	Gm10192 (-425822), Nfia (-168620)
chr4	99289056	99289292	chr4-351	5.83	2.61e-07	Gm12689 (-6726), Gm10305 (+16503)
chr4	102247422	102247658	chr4-514	4.06	3.13e-05	Pde4b (-7463), Gm12789 (+260914)
chr4	102592511	102592747	chr4-354	5.83	2.61e-07	Sgip1 (-167734), Pde4b (+337626)
chr4	102977362	102977598	chr4-515	8.12	1.66e-08	Tctex1d1 (-11093), Sgip1 (+217117)
chr4	103115110	103115346	chr4-516	4.06	3.13e-05	Wdr78 (-673), Mier1 (+833)
chr4	105070586	105070822	chr4-517	8.12	1.66e-08	Prkaa2 (+39186), 1700024P16Rik (+157248)
chr4	105157192	105157428	chr4-27	4.79	1.87e-09	Ppap2b (-37)
chr4	105649041	105649277	chr4-519	5	8.49e-06	Usp24 (-667075), Ppap2b (+491812)
chr4	107121259	107121495	chr4-173	6.66	6.15e-09	Tmem59 (-57022), Cdcp2 (+24486)
chr4	107674264	107674500	chr4-47	9.16	2.1e-14	Dmrtb1 (+9848), Glis1 (+239663)
chr4	108870350	108870586	chr4-365	8.75	1.88e-09	A730015C16Rik (-21849), Rab3b (-8595)
chr4	110051232	110051468	chr4-527	7.5	1.36e-07	Dmrta2 (+73297), Elavl4 (+235539)
chr4	110285295	110285531	chr4-16	5.62	2.28e-12	Elavl4 (+1476), Dmrta2 (+307360)
chr4	115116263	115116499	chr4-6	14.99	1.29e-29	Cyp4x1 (+17596), Pdzk1ip1 (+27673)
chr4	116463338	116463574	chr4-367	8.75	1.88e-09	Mast2 (+727)
chr4	116829991	116830227	chr4-251	18.74	1.22e-14	Zswim5 (-47267), Hpdl (-8601)
chr4	117131810	117132046	chr4-370	8.75	1.88e-09	Plk3 (+2035), Tctex1d4 (+5115)
chr4	117411647	117411883	chr4-5	9.5	2.99e-24	Rnf220 (+85287), Tmem53 (+159814)
chr4	118083855	118084091	chr4-536	4.37	7.02e-06	Artn (-154210), St3gal3 (+50917)
chr4	118436923	118437159	chr4-374	4.37	7.02e-06	Cdc20 (+311)
chr4	122995692	122995928	chr4-15	4.03	8.15e-10	Mycl1 (-289)
chr4	123051626	123051862	chr4-379	17.49	2.28e-13	Bmp8b (-53421), Trit1 (+35147)
chr4	124478019	124478255	chr4-36	5.75	6.02e-11	3100002H09Rik (+132666), Rragc (+560691)
chr4	124802025	124802261	chr4-137	5.31	5.41e-08	Mtf1 (-406)
chr4	124849785	124850021	chr4-383	9.37	1.99e-10	Yrdc (-776), 1110065P20Rik (+827)
chr4	125289241	125289477	chr4-254	4.69	1.47e-06	Grik3 (-201341), Zc3h12a (-161519)
chr4	125406993	125407229	chr4-385	6.25	4.14e-08	Zc3h12a (-279271), Grik3 (-83589)
chr4	125931955	125932191	chr4-257	6.66	6.15e-09	Csf3r (-92477), Grik3 (+441373)
chr4	126309844	126310080	chr4-184	10	1.98e-11	Adprhl2 (+11741), Col8a2 (+23169)
chr4	126706953	126707189	chr4-81	4.75	5.19e-08	Tfap2e (+29169), Psmb2 (+29441)
chr4	128420704	128420940	chr4-260	6.66	6.15e-09	Hmgb4 (-159927), Zscan20 (+189276)
chr4	129725732	129725968	chr4-553	8.75	1.88e-09	Tmem39b (-29012), Khdrbs1 (+16446)
chr4	129967252	129967488	chr4-392	9.37	1.99e-10	Bai2 (-17794), Spocd1 (+19649)
chr4	129973325	129973561	chr4-393	9.37	1.99e-10	Bai2 (-11721), Spocd1 (+25722)
chr4	130520064	130520300	chr4-60	11.87	1.37e-14	Nkain1 (+53991), Snrnp40 (+160050)
chr4	130544501	130544737	chr4-37	5.75	6.02e-11	Nkain1 (+29554), Snrnp40 (+184487)
chr4	130814860	130815096	chr4-2	10.62	3.3e-34	Laptm5 (-98147), Sdc3 (+22441)
chr4	130887164	130887400	chr4-555	4.06	3.13e-05	Laptm5 (-25843), Sdc3 (+94745)
chr4	132028365	132028601	chr4-557	16.24	3.99e-12	Epb4.1 (+43614), Tmem200b (+106712)
chr4	133023344	133023580	chr4-267	9.37	1.99e-10	Wasf2 (-107043), Ahdc1 (+11956)
chr4	133241414	133241650	chr4-561	17.49	2.28e-13	Map3k6 (+714)
chr4	134041922	134042158	chr4-399	34.98	2.08e-17	Lin28a (-23199), Zfp683 (-11798)
chr4	135440329	135440565	chr4-83	24.99	2.15e-21	Rcan3 (-6594), Nipal3 (+54176)
chr4	135954240	135954476	chr4-573	4.37	7.02e-06	Gale (-10807), Hmgcl (+7910)
chr4	136071249	136071485	chr4-575	4.37	7.02e-06	Id3 (-72130), Rpl11 (-17974)
chr4	136105210	136105446	chr4-402	4.69	1.47e-06	Rpl11 (-51935), Id3 (-38169)
chr4	136784382	136784618	chr4-579	4.06	3.13e-05	Ephb2 (+51488), Lactbl1 (+161879)
chr4	136905016	136905252	chr4-581	7.5	1.36e-07	C1qa (-6331), Epha8 (+51682)
chr4	137015940	137016176	chr4-39	6.56	3.81e-11	Epha8 (-59242), Zbtb40 (+32637)
chr4	137117433	137117669	chr4-194	5.31	5.41e-08	Wnt4 (-159938), Zbtb40 (-68856)
chr4	137447878	137448114	chr4-405	4.37	7.02e-06	Cela3b (-17456), 1700013G24Rik (-5288)
chr4	138153999	138154235	chr4-406	8.75	1.88e-09	Hp1bp3 (-63014), Eif4g3 (+160661)
chr4	138537261	138537497	chr4-9	13.33	5.53e-25	Camk2n1 (+83065), Vwa5b1 (+86633)
chr4	138724967	138725203	chr4-584	34.98	2.08e-17	Pla2g2c (+293)
chr4	140532105	140532341	chr4-281	37.48	5.54e-19	Gm9867 (-208921), Arhgef10l (+116527)
chr4	140657784	140658020	chr4-282	4.69	1.47e-06	Rcc2 (-42639), Arhgef10l (-9152)
chr4	141060171	141060407	chr4-410	5.83	2.61e-07	Crocc (-6567), Necap2 (+18068)
chr4	145440018	145440254	chr4-413	4.37	7.02e-06	Tnfrsf8 (-124989), Gm13225 (-74748)
chr4	146054257	146054493	chr4-196	5	2.91e-07	Gm13051 (-42970), Gm13235 (+185581)
chr4	147509348	147509584	chr4-591	4.06	3.13e-05	Gm16503 (-30752), Gm13152 (+17049)
chr4	148288183	148288419	chr4-85	6.25	2.52e-10	Ptchd2 (-336)
chr4	148327524	148327760	chr4-592	4.37	7.02e-06	Ptchd2 (-39677), Ubiad1 (+117129)
chr4	148867871	148868107	chr4-593	5.83	2.61e-07	Casz1 (+63560), Pex14 (+231887)
chr4	149958536	149958772	chr4-598	5	8.49e-06	Spsb1 (-3611)
chr4	150369675	150369911	chr4-150	5.31	5.41e-08	Rere (+88147), Slc45a1 (+282381)
chr4	151165581	151165817	chr4-603	4.37	7.02e-06	Gm13090 (+76129), Camta1 (+696047)
chr4	151437527	151437763	chr4-289	8.75	1.88e-09	Gm13090 (+348075), Camta1 (+424101)
chr4	152172998	152173234	chr4-291	4.69	1.47e-06	Acot7 (-13018), Hes2 (+14249)
chr4	152288495	152288731	chr4-41	4.11	3.03e-08	Hes3 (+3049), Gpr153 (+14251)
chr4	152325399	152325635	chr4-151	4.25	1.14e-06	Rpl22 (-350)
chr4	152453327	152453563	chr4-605	5.41	1.54e-06	Kcnab2 (+24426), Chd5 (+114794)
chr4	152572423	152572659	chr4-153	7.5	1.14e-10	Nphp4 (+94399), Ajap1 (+910289)
chr4	152641835	152642071	chr4-606	4.37	7.02e-06	Nphp4 (+163811), Ajap1 (+840877)
chr4	152953304	152953540	chr4-11	20.62	1.35e-31	Nphp4 (+475280), Ajap1 (+529408)
chr4	153827979	153828215	chr4-20	4.64	3.3e-10	Ajap1 (-345267), A430005L14Rik (-129140)
chr4	154460064	154460300	chr4-610	16.24	3.99e-12	Arhgef16 (-160128), Prdm16 (+176684)
chr4	154503474	154503710	chr4-28	5	3.7e-10	Arhgef16 (-203538), Prdm16 (+133274)
chr4	154568984	154569220	chr4-612	5.41	1.54e-06	Arhgef16 (-269048), Prdm16 (+67764)
chr4	154600262	154600498	chr4-424	9.37	1.99e-10	Arhgef16 (-300326), Prdm16 (+36486)
chr4	154800811	154801047	chr4-614	5.41	1.54e-06	Actrt2 (-133062), Ttc34 (-55271)
chr4	155307863	155308099	chr4-155	4.5	2.5e-07	Prkcz (+53380), 2610002J02Rik (+58015)
chr5	3595725	3595961	chr5-147	10	1.98e-11	Pex1 (-223), Rbm48 (+742)
chr5	4835101	4835337	chr5-18	17.49	3.68e-25	Fzd1 (-77003), Cdk14 (+544978)
chr5	8057021	8057257	chr5-384	8.75	1.88e-09	Sri (+612)
chr5	9160637	9160873	chr5-111	7.5	1.14e-10	Dmtf1 (+963)
chr5	13399662	13399898	chr5-277	5.83	2.61e-07	Sema3a (+471)
chr5	14039234	14039470	chr5-23	16.24	1.09e-22	Pclo (-475566), Sema3e (+14035)
chr5	15985863	15986099	chr5-8	8.75	2.39e-21	Hgf (-567569), Cacna2d1 (+51290)
chr5	16004373	16004609	chr5-149	5.31	5.41e-08	Hgf (-549059), Cacna2d1 (+69800)
chr5	17496999	17497235	chr5-389	16.24	3.99e-12	Sema3c (-77164), Speer4f (+21019)
chr5	20229004	20229240	chr5-390	8.75	1.88e-09	Magi2 (-310768)
chr5	21424335	21424571	chr5-391	8.75	1.88e-09	Fam185a (-505), Ccdc146 (+224)
chr5	21732957	21733193	chr5-39	4.11	3.03e-08	Pmpcb (-4066)
chr5	22031615	22031851	chr5-112	5.31	5.41e-08	Slc26a5 (-166129), Reln (+312969)
chr5	22163835	22164071	chr5-392	8.12	1.66e-08	Slc26a5 (-298349), Reln (+180749)
chr5	23450172	23450408	chr5-396	5.41	1.54e-06	Mll5 (+15841), Srpk2 (+166281)
chr5	24525632	24525868	chr5-283	4.37	7.02e-06	Gbx1 (+1526), Agap3 (+73573)
chr5	24596779	24597015	chr5-9	5.71	1.5e-14	Smarcd3 (+5115), Chpf2 (+10153)
chr5	29195000	29195236	chr5-150	5	2.91e-07	Shh (-728017), Rnf32 (-879)
chr5	30107146	30107382	chr5-24	4.06	4.96e-09	3110082J24Rik (-1905)
chr5	33542184	33542420	chr5-115	4.25	1.14e-06	Nkx1-1 (-108326), Fam53a (+87320)
chr5	37198300	37198536	chr5-40	7.18	7.62e-13	Crmp1 (-43662), Gm1043 (+12521)
chr5	37338499	37338735	chr5-412	8.75	1.88e-09	Evc (-1723), Evc2 (+118)
chr5	37835886	37836122	chr5-60	6.25	2.52e-10	Stx18 (-202738), Msx1 (-11421)
chr5	37851665	37851901	chr5-46	4.58	9.03e-09	Stx18 (-186959), Msx1 (-27200)
chr5	37895491	37895727	chr5-19	16.24	1.09e-22	Stx18 (-143133), Msx1 (-71026)
chr5	38006823	38007059	chr5-413	5.41	1.54e-06	Msx1 (-182358), Stx18 (-31801)
chr5	41044468	41044704	chr5-414	8.12	1.66e-08	Rab28 (+663569)
chr5	46182640	46182876	chr5-417	8.12	1.66e-08	Lcorl (-325259)
chr5	46445877	46446113	chr5-418	17.49	2.28e-13	Lcorl (-588496)
chr5	52618376	52618612	chr5-293	4.37	7.02e-06	Gm5866 (+36174), Sepsecs (+51235)
chr5	56352963	56353199	chr5-421	17.49	2.28e-13	NONE
chr5	56479959	56480195	chr5-41	5.5	3.49e-10	NONE
chr5	59776046	59776282	chr5-207	8.75	1.88e-09	NONE
chr5	64238671	64238907	chr5-208	6.66	6.15e-09	Klf3 (-564734), Tbc1d1 (+78578)
chr5	64314311	64314547	chr5-299	5.41	1.54e-06	Klf3 (-489094), Tbc1d1 (+154218)
chr5	66337671	66337907	chr5-428	4.06	3.13e-05	Nsun7 (+77664), Apbb2 (+281039)
chr5	67223076	67223312	chr5-2	6.36	1.99e-26	Phox2b (-123893), Tmem33 (-37371)
chr5	69556806	69557042	chr5-435	7.5	1.36e-07	Guf1 (0)
chr5	71970428	71970664	chr5-436	5.83	2.61e-07	Commd8 (+197637), Gabrb1 (+270614)
chr5	73490479	73490715	chr5-118	4.5	2.5e-07	Dcun1d4 (+9595), Lrrc66 (+141908)
chr5	73585489	73585725	chr5-213	6.25	4.14e-08	Lrrc66 (+46898), Dcun1d4 (+104605)
chr5	73647771	73648007	chr5-439	4.37	7.02e-06	Spata18 (-3491), Sgcb (-176)
chr5	74366407	74366643	chr5-214	6.25	4.14e-08	Scfd2 (+165217), Rasl11b (+171229)
chr5	76761921	76762157	chr5-153	5.31	5.41e-08	C530008M17Rik (-78560), Gm10430 (+105527)
chr5	77089882	77090118	chr5-154	19.99	6.09e-16	Hopx (+25161), 1700023E05Rik (+73977)
chr5	77267312	77267548	chr5-310	4.37	7.02e-06	Rest (+1939), Noa1 (+42654)
chr5	81821587	81821823	chr5-312	4.37	7.02e-06	Lphn3 (+511680)
chr5	83164340	83164576	chr5-444	34.98	2.08e-17	Tecrl (+190737)
chr5	83332087	83332323	chr5-445	8.75	1.88e-09	Tecrl (+22990)
chr5	83991554	83991790	chr5-215	6.66	6.15e-09	Tecrl (-636477), Epha5 (+425249)
chr5	89680017	89680253	chr5-314	5.83	2.61e-07	Npffr2 (+152706), Adamts3 (+203199)
chr5	92843842	92844078	chr5-450	8.12	1.66e-08	Shroom3 (+160525), Sowahb (+201062)
chr5	96267047	96267283	chr5-86	4.75	5.19e-08	Fras1 (-106790), Mrpl1 (+57672)
chr5	97110622	97110858	chr5-318	5.83	2.61e-07	Paqr3 (+833)
chr5	97817683	97817919	chr5-452	7.5	1.36e-07	Gk2 (-360793), Antxr2 (+212932)
chr5	98566470	98566706	chr5-321	9.37	1.99e-10	1700010H22Rik (+174)
chr5	99662815	99663051	chr5-454	5.41	1.54e-06	Rasgef1b (-410006), A930011G23Rik (+66112)
chr5	100322131	100322367	chr5-31	6.25	1.58e-12	Sec31a (+93985), Gm9932 (+125638)
chr5	101524016	101524252	chr5-33	9.58	2.19e-15	Nkx6-1 (+141092), Agpat9 (+678004)
chr5	102479299	102479535	chr5-459	29.99	2.36e-14	Arhgap24 (-1974)
chr5	103938742	103938978	chr5-3	6.5	4.56e-25	Klhl8 (-27601), Hsd17b13 (+38504)
chr5	105867735	105867971	chr5-161	5	2.91e-07	Zfp326 (-8715), D830014E11Rik (+43342)
chr5	105922949	105923185	chr5-73	5.93	1.59e-09	Zfp326 (+46499), Barhl2 (+535373)
chr5	107057088	107057324	chr5-465	32.49	7.26e-16	Cdc7 (+92645), Tgfbr3 (+232423)
chr5	107159038	107159274	chr5-466	32.49	7.26e-16	Tgfbr3 (+130473), Cdc7 (+194595)
chr5	107495687	107495923	chr5-467	8.75	1.88e-09	A830010M20Rik (-1940)
chr5	107900380	107900616	chr5-89	7.5	1.14e-10	Rpl5 (-4)
chr5	107986393	107986629	chr5-63	4.16	1.85e-07	Fam69a (+574)
chr5	108268495	108268731	chr5-90	7.5	1.14e-10	Dr1 (-284)
chr5	111138244	111138480	chr5-43	4.79	1.87e-09	Pitpnb (-192401), Ttc28 (+258559)
chr5	111257062	111257298	chr5-224	5	2.91e-07	Pitpnb (-73583), Ttc28 (+377377)
chr5	111570704	111570940	chr5-332	4.37	7.02e-06	C130026L21Rik (-10600), Mn1 (+153380)
chr5	111836861	111837097	chr5-47	8.75	1.94e-13	C130026L21Rik (+255557), Cryba4 (+415539)
chr5	113041865	113042101	chr5-48	5	1.03e-08	Adrbk2 (-26469), Crybb2 (+28134)
chr5	113351879	113352115	chr5-92	5.62	9.52e-09	Sgsm1 (-41211), Aym1 (-5297)
chr5	113420639	113420875	chr5-64	8.33	1.7e-12	Wscd2 (-69690), Aym1 (+63463)
chr5	113492617	113492853	chr5-165	5	2.91e-07	Wscd2 (+2288), Cmklr1 (+157691)
chr5	113504741	113504977	chr5-49	12.49	1.09e-15	Wscd2 (+14412), Cmklr1 (+145567)
chr5	113890733	113890969	chr5-339	17.49	2.28e-13	Selplg (-60350), Coro1c (+17907)
chr5	113921340	113921576	chr5-166	10	1.98e-11	Coro1c (-12700), Ssh1 (+72436)
chr5	114279346	114279582	chr5-167	5.31	5.41e-08	Myo1h (-35477), Foxn4 (-5657)
chr5	114537504	114537740	chr5-130	7.5	1.14e-10	Fam222a (-30394), Mvk (+93342)
chr5	114604923	114605159	chr5-7	5.62	5.76e-16	Fam222a (+37025), Trpv4 (+53380)
chr5	115301293	115301529	chr5-229	6.66	6.15e-09	Dynll1 (-412)
chr5	115317749	115317985	chr5-16	8.75	2.12e-17	Dynll1 (-16868), Srsf9 (-9310)
chr5	115373788	115374024	chr5-169	10.62	1.85e-12	Msi1 (-55693), Cox6a1 (-24925)
chr5	115490318	115490554	chr5-66	6.56	3.81e-11	Pxn (-16372), Sirt4 (-5711)
chr5	116592352	116592588	chr5-67	5	1.03e-08	Srrm4 (-653)
chr5	116809393	116809629	chr5-6	9	2.64e-22	Srrm4 (-217694), 4930569F06Rik (-11943)
chr5	118268958	118269194	chr5-484	8.12	1.66e-08	Med13l (-291643), 2410131K14Rik (+23849)
chr5	118331635	118331871	chr5-135	4.25	1.14e-06	Med13l (-228966), 2410131K14Rik (+86526)
chr5	119240383	119240619	chr5-488	5.83	2.61e-07	Tbx3 (-430517), Med13l (+679782)
chr5	120579690	120579926	chr5-69	4.75	5.19e-08	Tpcn1 (+8805), Slc24a6 (+68640)
chr5	121115583	121115819	chr5-347	4.69	1.47e-06	Rph3a (-106183), Ptpn11 (+75696)
chr5	121712670	121712906	chr5-36	5.75	6.02e-11	Atxn2 (+1179), Sh2b3 (+124071)
chr5	121902731	121902967	chr5-234	5	2.91e-07	Fam109a (+53821), Cux2 (+147002)
chr5	122129132	122129368	chr5-492	4.37	7.02e-06	Ccdc63 (+8812), Myl2 (+28267)
chr5	122372152	122372388	chr5-71	4.37	4.19e-08	Gpn3 (-181), Fam216a (+94)
chr5	122421258	122421494	chr5-348	9.37	1.99e-10	Anapc7 (-317)
chr5	122988643	122988879	chr5-236	6.66	6.15e-09	Kdm2b (+338)
chr5	123076442	123076678	chr5-237	5.83	2.61e-07	Tmem120b (+285)
chr5	123572885	123573121	chr5-20	5.83	3.88e-13	Vps33a (+12)
chr5	123930472	123930708	chr5-243	4.37	7.02e-06	Ccdc62 (-99)
chr5	123990363	123990599	chr5-13	6.25	1.02e-14	Hip1r (+16853), Vps37b (+41779)
chr5	124209413	124209649	chr5-244	9.37	1.99e-10	Pitpnm2 (+40229), Arl6ip4 (+93432)
chr5	124948877	124949113	chr5-353	4.69	1.47e-06	Fam101a (-54452), Zfp664 (+86304)
chr5	127234749	127234985	chr5-504	16.24	3.99e-12	Tmem132c (-6941)
chr5	127336024	127336260	chr5-94	5.93	1.59e-09	Tmem132c (+94334), Slc15a4 (+281274)
chr5	127617514	127617750	chr5-11	7.08	4.75e-18	Slc15a4 (-216)
chr5	127978642	127978878	chr5-28	10.83	1.92e-18	Glt1d1 (+346498), Tmem132d (+454317)
chr5	128515319	128515555	chr5-250	19.99	6.09e-16	Fzd10 (-85669), Tmem132d (-82360)
chr5	129594242	129594478	chr5-95	23.74	5.37e-20	Mmp17 (+10191), Gm6139 (+29295)
chr5	130853420	130853656	chr5-44	5.25	1.94e-09	A330070K13Rik (-468907), Wbscr17 (+454380)
chr5	131794702	131794938	chr5-53	4.16	1.85e-07	Auts2 (-178215), ENSMUSG00000098133 (+747003)
chr5	131852121	131852357	chr5-181	4.25	1.14e-06	Auts2 (-235634), ENSMUSG00000098133 (+689584)
chr5	132074973	132075209	chr5-253	6.66	6.15e-09	Auts2 (-458486), ENSMUSG00000098133 (+466732)
chr5	132478921	132479157	chr5-254	19.99	6.09e-16	Auts2 (-862434), ENSMUSG00000098133 (+62784)
chr5	132500881	132501117	chr5-255	4.69	1.47e-06	Auts2 (-884394), ENSMUSG00000098133 (+40824)
chr5	133884961	133885197	chr5-4	11.24	2.11e-31	Gatsl2 (-214632)
chr5	134014841	134015077	chr5-79	5	1.03e-08	Gatsl2 (-84752)
chr5	134551809	134552045	chr5-514	8.12	1.66e-08	Clip2 (+507)
chr5	134582683	134582919	chr5-359	5.83	2.61e-07	Rfc2 (+111)
chr5	135778689	135778925	chr5-99	7.91	1.43e-11	Styxl1 (-569), Mdh2 (+327)
chr5	135794111	135794347	chr5-257	5.83	2.61e-07	Srrm3 (-23877), Mdh2 (+15749)
chr5	135856375	135856611	chr5-515	32.49	7.26e-16	Hspb1 (-31426), Srrm3 (+38387)
chr5	137600500	137600736	chr5-363	4.37	7.02e-06	Mospd3 (+426)
chr5	137745546	137745782	chr5-520	4.37	7.02e-06	Nyap1 (-4057), Tsc22d4 (-66)
chr5	138571379	138571615	chr5-523	8.12	1.66e-08	1700123K08Rik (-6803), Zfp68 (+48264)
chr5	138609936	138610172	chr5-365	8.75	1.88e-09	1700123K08Rik (-45360), Zfp68 (+9707)
chr5	139460545	139460781	chr5-12	14.58	1.94e-28	3110082I17Rik (-161)
chr5	139659181	139659417	chr5-368	5.83	2.61e-07	Micall2 (+77037), Uncx (+115401)
chr5	139694997	139695233	chr5-262	6.66	6.15e-09	Micall2 (+41221), Uncx (+151217)
chr5	139982027	139982263	chr5-264	4.37	7.02e-06	Elfn1 (+74202), Mad1l1 (+339407)
chr5	140321793	140322029	chr5-106	5.62	9.52e-09	Mad1l1 (-359)
chr5	140332068	140332304	chr5-529	8.12	1.66e-08	Ftsj2 (-288), Nudt1 (+277)
chr5	140619359	140619595	chr5-107	4.25	1.14e-06	Lfng (+12136), Ttyh3 (+29554)
chr5	140856289	140856525	chr5-371	9.37	1.99e-10	Gna12 (-25976), Card11 (+144189)
chr5	142157180	142157416	chr5-108	5.62	9.52e-09	Foxk1 (-244199), Sdk1 (+915808)
chr5	142366957	142367193	chr5-187	19.99	6.09e-16	Foxk1 (-34422)
chr5	142817778	142818014	chr5-5	5	6.88e-16	Tnrc18 (-509)
chr5	144340953	144341189	chr5-536	8.75	1.88e-09	Baiap2l1 (+17041), Bri3 (+85837)
chr5	144550833	144551069	chr5-38	28.74	1.04e-25	Nptx2 (+5064), Tmem130 (+210698)
chr5	144703851	144704087	chr5-268	6.25	4.14e-08	Tmem130 (+57680), Nptx2 (+158082)
chr5	145280322	145280558	chr5-537	4.06	3.13e-05	Zscan25 (-2903)
chr5	146567552	146567788	chr5-269	10	1.98e-11	Gm3415 (+11506), Gpr12 (+17569)
chr5	146941944	146942180	chr5-80	7.91	1.43e-11	Gm10858 (-45866), Gtf3a (-6595)
chr5	147042663	147042899	chr5-26	5.62	2.28e-12	Mtif3 (-78996), Lnx2 (+33805)
chr5	148820614	148820850	chr5-378	8.75	1.88e-09	Ubl3 (-267944), Katnal1 (+107915)
chr5	149488898	149489134	chr5-146	4.5	2.5e-07	Wdr95 (-39663), Tex26 (+49310)
chr5	149528013	149528249	chr5-22	6.75	3.57e-14	Wdr95 (-548)
chr5	150540359	150540595	chr5-380	9.37	1.99e-10	Brca2 (+17847), N4bp2l1 (+54048)
chr5	151190325	151190561	chr5-190	21.24	2.87e-17	Stard13 (-249)
chr5	151405575	151405811	chr5-110	4.5	2.5e-07	D730045B01Rik (-36521), Vmn2r18 (+181231)
chr6	4752153	4752389	chr6-1	39.98	2.93e-266	Ppp1r9a (-151049), Peg10 (+4965)
chr6	6005774	6006010	chr6-73	4.75	5.19e-08	Slc25a13 (+211226), Dync1i1 (+280101)
chr6	9161546	9161782	chr6-332	5.41	1.54e-06	Nxph1 (+213050)
chr6	10969918	10970154	chr6-173	37.48	5.54e-19	Ndufa4 (+937410)
chr6	12118173	12118409	chr6-226	8.12	1.66e-08	Gm6578 (-8708), Thsd7a (+630962)
chr6	12519145	12519381	chr6-227	6.25	4.14e-08	Gm6578 (-409680), Thsd7a (+229990)
chr6	15197296	15197532	chr6-228	6.25	4.14e-08	Mdfic (-523247), Foxp2 (+296065)
chr6	15255067	15255303	chr6-174	19.99	6.09e-16	Mdfic (-465476), Foxp2 (+353836)
chr6	16729819	16730055	chr6-176	4.37	7.02e-06	Tfec (+168504)
chr6	17749631	17749867	chr6-338	4.37	7.02e-06	St7 (+579)
chr6	18513816	18514052	chr6-231	5.83	2.61e-07	Cttnbp2 (+935)
chr6	19950700	19950936	chr6-177	9.37	1.99e-10	NONE
chr6	24969113	24969349	chr6-343	16.24	3.99e-12	Tmem229a (-13106), Gpr37 (+721498)
chr6	25868487	25868723	chr6-344	32.49	7.26e-16	Pot1a (-59379)
chr6	26564123	26564359	chr6-99	42.48	3.26e-22	Pot1a (-755015)
chr6	26638823	26639059	chr6-233	6.25	4.14e-08	Pot1a (-829715)
chr6	28588104	28588340	chr6-345	8.75	1.88e-09	Snd1 (+107874), Lrrc4 (+243525)
chr6	28900576	28900812	chr6-179	37.48	5.54e-19	Lep (-159526), Lrrc4 (-68947)
chr6	29179618	29179854	chr6-346	5.83	2.61e-07	Prrt4 (-152)
chr6	29396198	29396434	chr6-130	5	2.91e-07	Ccdc136 (-369)
chr6	30401191	30401427	chr6-56	5.93	1.59e-09	Klhdc10 (-587)
chr6	30580287	30580523	chr6-349	4.06	3.13e-05	Cpa5 (-30605), Cpa4 (+12036)
chr6	31564141	31564377	chr6-31	6.87	5.51e-12	Podxl (-278)
chr6	33058980	33059216	chr6-351	8.75	1.88e-09	Plxna4 (-470906), Chchd3 (+1162)
chr6	33731667	33731903	chr6-352	16.24	3.99e-12	Lrguk (-297663), Exoc4 (+482700)
chr6	33740147	33740383	chr6-353	8.12	1.66e-08	Lrguk (-289183), Exoc4 (+491180)
chr6	36644941	36645177	chr6-180	4.69	1.47e-06	Ptn (+166302), Chrm2 (+256975)
chr6	36808213	36808449	chr6-58	12.49	1.09e-15	Ptn (+3030), Chrm2 (+420247)
chr6	37643056	37643292	chr6-59	5	1.03e-08	Trim24 (-227637), Akr1d1 (+113001)
chr6	38355100	38355336	chr6-359	17.49	2.28e-13	Zc3hav1 (-615)
chr6	39064803	39065039	chr6-361	8.75	1.88e-09	Parp12 (+53428), Tbxas1 (+145941)
chr6	39462903	39463139	chr6-77	7.5	1.14e-10	Mkrn1 (-42559), Dennd2a (+94846)
chr6	39592244	39592480	chr6-363	5.83	2.61e-07	Ndufb2 (-212)
chr6	39790058	39790294	chr6-364	16.24	3.99e-12	Braf (-64713), Mrps33 (+20812)
chr6	43666189	43666425	chr6-135	4.69	1.47e-06	Tpk1 (-29)
chr6	45544610	45544846	chr6-101	10.62	1.85e-12	Cntnap2 (+484667)
chr6	48504591	48504827	chr6-247	5.83	2.61e-07	Atp6v0e2 (-32860), Sspo (+56480)
chr6	50012175	50012411	chr6-248	4.37	7.02e-06	Mpp6 (-97948), Npy (+189583)
chr6	50808261	50808497	chr6-47	5	1.03e-08	Npvf (-153940), G930045G22Rik (+69700)
chr6	51383860	51384096	chr6-61	7.91	1.43e-11	G930045G22Rik (-505899), Nfe2l3 (-48692)
chr6	51432805	51433041	chr6-380	5.83	2.61e-07	Nfe2l3 (+253)
chr6	51580371	51580607	chr6-62	24.99	2.15e-21	Snx10 (+56588), Skap2 (+432060)
chr6	51592355	51592591	chr6-19	10.83	1.92e-18	Snx10 (+68572), Skap2 (+420076)
chr6	51708472	51708708	chr6-254	9.37	1.99e-10	Snx10 (+184689), Skap2 (+303959)
chr6	51848436	51848672	chr6-15	4.37	2.64e-10	Skap2 (+163995), Snx10 (+324653)
chr6	52418253	52418489	chr6-389	8.12	1.66e-08	Evx1 (+104873), Hibadh (+222018)
chr6	52513961	52514197	chr6-257	8.75	1.88e-09	Hibadh (+126310), Evx1 (+200581)
chr6	52514476	52514712	chr6-258	5	8.49e-06	Hibadh (+125795), Evx1 (+201096)
chr6	52567394	52567630	chr6-141	39.98	1.39e-20	Hibadh (+72877), Evx1 (+254014)
chr6	54193726	54193962	chr6-393	4.37	7.02e-06	Prr15 (-133168), Chn2 (+154271)
chr6	54781902	54782138	chr6-142	18.74	1.22e-14	Znrf2 (-34896), 2410066E13Rik (+100248)
chr6	54904548	54904784	chr6-259	8.75	1.88e-09	Nod1 (+67946), Znrf2 (+87750)
chr6	55163204	55163440	chr6-8	5.93	1.66e-17	Crhr2 (-30308), Inmt (+11721)
chr6	55391884	55392120	chr6-9	4.75	1.7e-14	Adcyap1r1 (-59976), Ghrhr (+15707)
chr6	55435854	55436090	chr6-39	4.58	9.03e-09	Adcyap1r1 (-16006), Ghrhr (+59677)
chr6	63610549	63610785	chr6-143	4.69	1.47e-06	Grid2 (+354640)
chr6	64265314	64265550	chr6-396	8.12	1.66e-08	Atoh1 (-463714)
chr6	64688367	64688603	chr6-33	4.79	1.87e-09	Atoh1 (-40661)
chr6	64726756	64726992	chr6-397	4.06	3.13e-05	Atoh1 (-2272)
chr6	65765135	65765371	chr6-265	8.75	1.88e-09	Prdm5 (-13735), Ndnf (+93663)
chr6	66943712	66943948	chr6-267	4.37	7.02e-06	4930597O21Rik (-47309), Gadd45a (+93576)
chr6	71831381	71831617	chr6-145	7.08	8.6e-10	Immt (+168)
chr6	72520517	72520753	chr6-199	9.37	1.99e-10	Sh2d6 (-8)
chr6	78059618	78059854	chr6-269	34.98	2.08e-17	Reg3b (-311149), Ctnna2 (-80186)
chr6	80435794	80436030	chr6-406	5.41	1.54e-06	Lrrtm4 (+416994)
chr6	82525467	82525703	chr6-270	4.37	7.02e-06	Tacr1 (+123110), Pole4 (+127344)
chr6	83125062	83125298	chr6-148	5.31	5.41e-08	Wbp1 (-3621), Ino80b (-151)
chr6	84273976	84274212	chr6-17	8.12	1.58e-15	Dysf (+254705), Cyp26b1 (+319716)
chr6	85265053	85265289	chr6-88	4.5	2.5e-07	Sfxn5 (+68251), Emx1 (+77733)
chr6	85587571	85587807	chr6-111	5.31	5.41e-08	Alms1 (+158)
chr6	85916256	85916492	chr6-410	5.83	2.61e-07	Cml1 (-687), Tprkb (+636)
chr6	86395378	86395614	chr6-201	19.99	6.09e-16	Pcyox1 (+1654), Snrpg (+23913)
chr6	86403836	86404072	chr6-40	6.25	2.52e-10	Tia1 (-265)
chr6	87544754	87544990	chr6-277	5.41	1.54e-06	Arhgap25 (-11637), Prokr1 (+45829)
chr6	87851298	87851534	chr6-417	4.37	7.02e-06	Cnbp (-310)
chr6	88886607	88886843	chr6-112	4.69	1.47e-06	Podxl2 (-12128), Mcm2 (+12055)
chr6	88898398	88898634	chr6-25	5.21	7.04e-11	Tpra1 (-3735), Mcm2 (+264)
chr6	88942750	88942986	chr6-21	6.25	1.58e-12	4933427D06Rik (-153247), Tpra1 (+40617)
chr6	88974549	88974785	chr6-41	8.75	1.94e-13	4933427D06Rik (-121448), Tpra1 (+72416)
chr6	89013252	89013488	chr6-114	5.62	9.52e-09	4933427D06Rik (-82745), Tpra1 (+111119)
chr6	89024315	89024551	chr6-13	4.37	2.64e-10	4933427D06Rik (-71682), Tpra1 (+122182)
chr6	89242721	89242957	chr6-279	4.37	7.02e-06	Gm839 (-26602), Plxna1 (+119774)
chr6	89281648	89281884	chr6-421	4.37	7.02e-06	Gm839 (-65529), Plxna1 (+80847)
chr6	89334104	89334340	chr6-422	4.06	3.13e-05	Gm839 (-117985), Plxna1 (+28391)
chr6	91740713	91740949	chr6-7	13.74	2.83e-34	Slc6a6 (+56764), Grip2 (+66625)
chr6	92941504	92941740	chr6-150	5	2.91e-07	Adamts9 (-40181)
chr6	94693522	94693758	chr6-151	5	2.91e-07	Lrig1 (+6497), Slc25a26 (+193326)
chr6	94700499	94700735	chr6-68	8.33	1.7e-12	Lrig1 (-480)
chr6	94967046	94967282	chr6-426	8.75	1.88e-09	Lrig1 (-267027), Kbtbd8 (-150576)
chr6	95546550	95546786	chr6-10	14.99	1.29e-29	Suclg2 (+172169), Gm10234 (+224556)
chr6	97396398	97396634	chr6-116	6.66	6.15e-09	Lmod3 (-143736), Frmd4b (+221025)
chr6	99029170	99029406	chr6-91	5.62	9.52e-09	Gm765 (-686534), Foxp1 (+406057)
chr6	99408979	99409215	chr6-433	16.24	3.99e-12	Foxp1 (+26248)
chr6	99522972	99523208	chr6-11	5.31	1.79e-14	Foxp1 (-87745), Eif4e3 (+143681)
chr6	99599198	99599434	chr6-434	17.49	2.28e-13	Foxp1 (-163971), Eif4e3 (+67455)
chr6	99599801	99600037	chr6-117	4.5	2.5e-07	Foxp1 (-164574), Eif4e3 (+66852)
chr6	100157244	100157480	chr6-118	5	2.91e-07	Prok2 (-430970), Rybp (+130079)
chr6	100502645	100502881	chr6-293	6.25	4.14e-08	Rybp (-215322), Shq1 (+168394)
chr6	100525786	100526022	chr6-435	16.24	3.99e-12	Rybp (-238463), Shq1 (+145253)
chr6	100971955	100972191	chr6-438	14.99	6.48e-11	Ppp4r2 (+138435), Pdzrn3 (+405824)
chr6	102386174	102386410	chr6-294	6.25	4.14e-08	Cntn3 (+78375)
chr6	103306791	103307027	chr6-295	4.37	7.02e-06	Cntn3 (-842242), Chl1 (-203967)
chr6	105789919	105790155	chr6-210	10	1.98e-11	Cntn4 (+112292), Il5ra (+955072)
chr6	112712963	112713199	chr6-444	29.99	2.36e-14	Rad18 (-16411), Srgap3 (+234185)
chr6	112857394	112857630	chr6-445	5.83	2.61e-07	Rad18 (-160842), Srgap3 (+89754)
chr6	112900308	112900544	chr6-70	6.25	2.52e-10	Rad18 (-203756), Srgap3 (+46840)
chr6	113139128	113139364	chr6-449	16.24	3.99e-12	Lhfpl4 (+56138), Setd5 (+61881)
chr6	113860751	113860987	chr6-51	26.24	8.19e-23	Sec13 (-120126), Atp2b2 (+30670)
chr6	114874718	114874954	chr6-156	7.08	8.6e-10	Vgll4 (+46985), Atg7 (+231739)
chr6	114882734	114882970	chr6-157	6.25	4.14e-08	Vgll4 (+38969), Atg7 (+239755)
chr6	115989652	115989888	chr6-455	17.49	2.28e-13	Plxnd1 (+5235), H1foo (+44832)
chr6	116010710	116010946	chr6-213	4.69	1.47e-06	Plxnd1 (-15823), Tmcc1 (+182658)
chr6	116187778	116188014	chr6-301	5.83	2.61e-07	Plxnd1 (-192891), Tmcc1 (+5590)
chr6	118756556	118756792	chr6-94	11.87	1.37e-14	Ankrd26 (-194418), Cacna1c (+23650)
chr6	118845956	118846192	chr6-305	4.69	1.47e-06	Dcp1b (-329178), Cacna1c (-65750)
chr6	120580111	120580347	chr6-95	10.62	1.85e-12	Cecr2 (-86192), Cecr5 (-48910)
chr6	122811438	122811674	chr6-35	4.79	1.87e-09	Slc2a3 (-68811), Foxj2 (-8358)
chr6	126940174	126940410	chr6-221	9.37	1.99e-10	Rad51ap1 (-705), D6Wsu163e (+326)
chr6	127336551	127336787	chr6-98	7.08	8.6e-10	Parp11 (-117054), Gm4968 (+102913)
chr6	128424284	128424520	chr6-475	8.75	1.88e-09	Itfg2 (+529)
chr6	129366198	129366434	chr6-316	5.83	2.61e-07	Clec12a (+16072), Clec12b (+19558)
chr6	134157563	134157799	chr6-162	5	2.91e-07	Bcl2l14 (-238637), Etv6 (+121981)
chr6	134801355	134801591	chr6-478	13.74	9.71e-10	Crebl2 (-28681), Dusp16 (-8848)
chr6	134830601	134830837	chr6-479	8.12	1.66e-08	Crebl2 (+565)
chr6	136519176	136519412	chr6-4	7.97	1.62e-28	Atf7ip (+443)
chr6	136778074	136778310	chr6-5	53.73	5.16e-58	Plbd1 (-116264), Gucy2c (+3573)
chr6	137610571	137610807	chr6-482	17.49	2.28e-13	Eps8 (+38596), Ptpro (+358390)
chr6	142111852	142112088	chr6-484	4.06	3.13e-05	Gm6614 (-100556), Slco1a6 (+74183)
chr6	142876733	142876969	chr6-321	9.37	1.99e-10	Gm766 (-72461), St8sia1 (+87601)
chr6	143706681	143706917	chr6-487	17.49	2.28e-13	Sox5 (+502681), Etnk1 (+539569)
chr6	144481131	144481367	chr6-124	7.08	8.6e-10	Sox5 (-271769), Bcat1 (+567563)
chr6	144945334	144945570	chr6-489	17.49	2.28e-13	Sox5 (-735972), Bcat1 (+103360)
chr6	146995278	146995514	chr6-72	23.74	5.37e-20	1700034J05Rik (-40974), Rep15 (-37141)
chr6	147145292	147145528	chr6-494	14.99	6.48e-11	Klhl42 (+54031), Pthlh (+118757)
chr6	148196649	148196885	chr6-495	5.83	2.61e-07	Ergic2 (+15607), Far2 (+149351)
chr6	148444468	148444704	chr6-225	4.69	1.47e-06	Tmtc1 (-197)
chr6	149100923	149101159	chr6-324	16.24	3.99e-12	Dennd5b (+639)
chr6	149408906	149409142	chr6-23	4.46	1.55e-09	Bicd1 (+40)
chr6	149565627	149565863	chr6-171	6.66	6.15e-09	Gm21814 (-16267), Bicd1 (+156761)
chr7	3617015	3617251	chr7-134	5	2.91e-07	Oscar (-1000), Ndufa3 (-240)
chr7	4792470	4792706	chr7-394	4.37	7.02e-06	Tmem238 (-2932), Rpl28 (-402)
chr7	4996007	4996243	chr7-395	8.75	1.88e-09	Zfp579 (-785)
chr7	15922333	15922569	chr7-25	5.41	1.29e-11	Sepw1 (-49)
chr7	16051939	16052175	chr7-135	19.99	6.09e-16	Gltscr1 (-52562), Zfp541 (-19885)
chr7	16135018	16135254	chr7-13	6.87	3.38e-17	Meis3 (-40294), Slc8a2 (+4836)
chr7	16172287	16172523	chr7-277	4.69	1.47e-06	Meis3 (-3025)
chr7	16658532	16658768	chr7-399	4.37	7.02e-06	Grlf1 (-43657), Ceacam15 (+17055)
chr7	16737935	16738171	chr7-279	5	8.49e-06	Ap2s1 (-357)
chr7	18942687	18942923	chr7-196	4.69	1.47e-06	Nanos2 (-44719), Nova2 (+16917)
chr7	18957580	18957816	chr7-100	4.5	2.5e-07	Nanos2 (-29826), Nova2 (+31810)
chr7	24364944	24365180	chr7-410	8.12	1.66e-08	Kcnn4 (-5201), Lypd5 (+15838)
chr7	24391115	24391351	chr7-198	19.99	6.09e-16	Smg9 (-8386), Kcnn4 (+20970)
chr7	25755788	25756024	chr7-201	5	2.91e-07	Hnrnpul1 (-1176)
chr7	27474064	27474300	chr7-283	4.06	3.13e-05	Sertad3 (+414)
chr7	27591320	27591556	chr7-79	11.24	1.64e-13	Akt2 (-114)
chr7	27689017	27689253	chr7-284	6.25	4.14e-08	C030039L03Rik (-205)
chr7	29039351	29039587	chr7-418	4.37	7.02e-06	Map4k1 (+56615), Ryr1 (+85682)
chr7	29071122	29071358	chr7-30	5.41	1.29e-11	Ryr1 (+53911), Map4k1 (+88386)
chr7	29156415	29156651	chr7-287	4.69	1.47e-06	Fam98c (-323)
chr7	29768647	29768883	chr7-422	5.83	2.61e-07	Zfp84 (+213)
chr7	30664973	30665209	chr7-48	5	1.03e-08	Haus5 (-97)
chr7	30974228	30974464	chr7-210	18.74	1.22e-14	Fam187b (-2697), Lsr (-882)
chr7	34655777	34656013	chr7-293	4.37	7.02e-06	Kctd15 (-386)
chr7	35188405	35188641	chr7-423	17.49	2.28e-13	Slc7a10 (+2138), Lrp3 (+26847)
chr7	35586275	35586511	chr7-26	5	1.35e-11	Rgs9bp (-811), Ankrd27 (+146)
chr7	36710543	36710779	chr7-20	9.68	2.55e-20	Tshz3 (+12543)
chr7	37515733	37515969	chr7-296	4.69	1.47e-06	Zfp536 (+254111), Tshz3 (+817733)
chr7	41632814	41633050	chr7-36	5.5	3.49e-10	Zfp788 (-599)
chr7	45367272	45367508	chr7-16	5.89	2.53e-15	Ppfia3 (-371)
chr7	45845717	45845953	chr7-437	8.12	1.66e-08	Grwd1 (-14891), Grin2d (+21294)
chr7	45923199	45923435	chr7-56	8.33	1.7e-12	Emp3 (-2468)
chr7	46510140	46510376	chr7-151	7.08	8.6e-10	Kcnc1 (+112610), Sergef (+129549)
chr7	49018505	49018741	chr7-301	5.41	1.54e-06	Nav2 (-227566), E2f8 (-137582)
chr7	49504213	49504449	chr7-304	8.12	1.66e-08	Dbx1 (+132518), Nav2 (+258142)
chr7	49953588	49953824	chr7-444	4.37	7.02e-06	Nell1 (-21158), Slc6a5 (+43560)
chr7	50826190	50826426	chr7-152	18.74	1.22e-14	Ano5 (-684721), 4933405O20Rik (+227118)
chr7	52038036	52038272	chr7-111	5.31	5.41e-08	1700015G11Rik (-22438)
chr7	56085276	56085512	chr7-221	34.98	2.08e-17	Oca2 (-154366), Herc2 (+35239)
chr7	56314491	56314727	chr7-307	6.25	4.14e-08	Oca2 (+74849)
chr7	58844097	58844333	chr7-57	4.16	1.85e-07	Ube3a (-384537), Atp10a (+186013)
chr7	61940032	61940268	chr7-112	7.5	1.14e-10	Ndn (-408127)
chr7	63755313	63755549	chr7-447	4.37	7.02e-06	E030018B13Rik (-161426), Otud7a (+310680)
chr7	63956964	63957200	chr7-21	12.49	9.56e-23	Trpm1 (-196753), Klf13 (-18167)
chr7	64570202	64570438	chr7-449	8.12	1.66e-08	Apba2 (+68614), Ndnl2 (+302677)
chr7	67788837	67789073	chr7-453	5.83	2.61e-07	Igf1r (-163904), Synm (-29213)
chr7	67951065	67951301	chr7-113	4.25	1.14e-06	Igf1r (-1676)
chr7	68085367	68085603	chr7-41	4.58	9.03e-09	Igf1r (+132626), Pgpep1l (+178748)
chr7	69950300	69950536	chr7-9	6.96	3.23e-20	Nr2f2 (+410175)
chr7	70104414	70104650	chr7-66	12.49	1.09e-15	Nr2f2 (+256061)
chr7	70848061	70848297	chr7-28	34.98	2.89e-33	B130024G19Rik (+459874), Gm10295 (+503306)
chr7	72578036	72578272	chr7-458	16.24	3.99e-12	Rgma (-797366), Mctp2 (-271559)
chr7	73191891	73192127	chr7-117	4.5	2.5e-07	Mctp2 (-885414), Rgma (-183511)
chr7	73400311	73400547	chr7-50	13.12	8.31e-17	Rgma (+24909), Chd2 (+141317)
chr7	75983613	75983849	chr7-22	12.08	1.2e-21	Agbl1 (-427331), Klhl25 (+135393)
chr7	76560994	76561230	chr7-464	8.12	1.66e-08	Agbl1 (+150050)
chr7	77925988	77926224	chr7-465	8.75	1.88e-09	Ntrk3 (+652302)
[truncated: 347 more rows]

## Sheet: ChIP_seq_GFP
E11.5 Neural tube PRDM13 peaks (mm10)
Chr	Start	End	PeakID	Foldchange	P-value	Assigned target genes
chr1	166379325	166379498	chr1-11	5.91	6.39e-10	Tada1 (+315)
chr1	5232248	5232421	chr1-15	4.73	5.93e-07	Oprk1 (-356158), Atp6v1h (+149162)
chr1	64066964	64067137	chr1-16	10.05	4.33e-12	4933402D24Rik (-297784), Klf7 (+54338)
chr1	134063282	134063455	chr1-17	8.28	3.73e-09	Btg2 (+15751), Fmod (+26115)
chr1	86525103	86525276	chr1-18	4.73	5.93e-07	Ptma (-1546)
chr1	152902920	152903093	chr1-2	18.92	1.48e-29	Nmnat2 (-52094), Smg7 (-24839)
chr1	86509546	86509719	chr1-21	8.28	3.73e-09	Ptma (-17103), 1700019O17Rik (+83304)
chr1	87213746	87213919	chr1-22	7.69	3.11e-08	Eif4e2 (-81)
chr1	120607753	120607926	chr1-23	7.69	3.11e-08	En1 (+5422), Insig2 (+720184)
chr1	133188064	133188237	chr1-24	7.1	2.42e-07	Plekha6 (-57946), Ppp1r15b (+57008)
chr1	82290932	82291105	chr1-25	5.12	2.79e-06	Irs1 (+397)
chr1	119837575	119837748	chr1-37	4.73	1.45e-05	Ptpn4 (-49)
chr1	120121165	120121338	chr1-6	7.98	6.91e-16	Dbi (-315), 3110009E18Rik (+57)
chr1	92224296	92224469	chr1-7	28.38	1.24e-26	Hdac4 (-75990), Ndufa10 (+249477)
chr1	133080418	133080591	chr1-8	14.19	9.56e-20	Ppp1r15b (-50638), Pik3c2b (+34493)
chr10	42478528	42478701	chr10-10	4.73	1.45e-05	Lace1 (-50)
chr10	80165088	80165261	chr10-12	5.12	2.79e-06	Cirbp (-2603)
chr10	119691822	119691995	chr10-13	4.73	1.45e-05	Cand1 (-451854), Grip1 (-127603)
chr10	60390693	60390866	chr10-15	4.73	1.45e-05	4632428N05Rik (+43929), Cdh23 (+305710)
chr10	111298746	111298919	chr10-18	5.91	1.15e-05	Bbs10 (+154)
chr10	93081594	93081767	chr10-3	18.33	2.81e-28	4930485B16Rik (-63)
chr10	81037196	81037369	chr10-4	14.19	9.56e-20	Slc39a3 (+143)
chr10	81570739	81570912	chr10-5	5.03	1.17e-07	Tle2 (-4706)
chr10	105841155	105841328	chr10-6	3.74	1.73e-06	Mettl25 (+136), Ccdc59 (+175)
chr10	126957896	126958069	chr10-7	47.3	8.98e-27	Xrcc6bp1 (-56612), Ctdsp2 (-20734)
chr10	122051917	122052090	chr10-8	18.92	1.4e-15	Srgap1 (-4689)
chr10	87102238	87102411	chr10-9	16.56	4.71e-13	Gm10764 (-188408), 1700113H08Rik (+44279)
chr11	70764254	70764427	chr11-100	3.15	8.15e-05	Zfp3 (+132)
chr11	93955664	93955837	chr11-101	4.43	2.85e-06	Nme2 (+508)
chr11	94468643	94468816	chr11-102	4.73	5.93e-07	Abcc3 (-75754), Cacna1g (+5370)
chr11	96582689	96582862	chr11-104	4.43	2.85e-06	Skap1 (+118183), Snx11 (+194755)
chr11	96916711	96916884	chr11-105	4.14	1.28e-05	Cdk5rap3 (-302)
chr11	33234150	33234323	chr11-106	33.11	4.39e-17	Tlx3 (-30649), Ranbp17 (+279509)
chr11	88968657	88968830	chr11-108	5.12	2.79e-06	Scpep1 (-13279), Coil (-5191)
chr11	113811243	113811416	chr11-109	7.69	3.11e-08	Cdc42ep4 (-60012), Sdk2 (+254888)
chr11	115708657	115708830	chr11-110	4.73	1.45e-05	Grb2 (-147)
chr11	120232444	120232617	chr11-111	15.37	7.8e-12	Bahcc1 (-416)
chr11	80818153	80818326	chr11-114	4.34	7.01e-05	Spaca3 (-40125), Tmem98 (+8065)
chr11	104231408	104231581	chr11-116	7.1	2.42e-07	Mapt (-89)
chr11	119022665	119022838	chr11-117	4.73	1.45e-05	Cbx2 (-210)
chr11	75213710	75213883	chr11-120	14.19	1.2e-10	Rtn4rl1 (+20014), Rpa1 (+134513)
chr11	103103007	103103180	chr11-121	6.5	1.74e-06	Plcd3 (-1436), Acbd4 (+1406)
chr11	120712768	120712941	chr11-124	7.1	2.42e-07	Lrrc45 (-1070), Stra13 (+883)
chr11	120824629	120824802	chr11-125	4.73	1.45e-05	Fasn (-538)
chr11	97568767	97568940	chr11-3	25.23	4.88e-65	4933428G20Rik (-68514), Srcin1 (+6361)
chr11	11855154	11855327	chr11-77	6.62	1.91e-14	Fignl1 (-46279), Ddc (+42903)
chr11	102881065	102881238	chr11-81	7.69	5.54e-15	Fam187a (-4017), Eftud2 (-185), Ccdc103 (-52)
chr11	69417474	69417647	chr11-92	10.64	4.05e-13	Kdm6b (-3886)
chr11	55791578	55791751	chr11-93	5.03	1.17e-07	Glra1 (-183467), Nmur2 (+249345)
chr11	86358340	86358513	chr11-94	42.57	1.91e-23	Med13 (-825)
chr11	32455549	32455722	chr11-96	10.64	4.05e-13	Ubtd2 (+266)
chr11	113982098	113982271	chr11-97	10.05	4.33e-12	Cdc42ep4 (-230867), Sdk2 (+84033)
chr11	32000275	32000448	chr11-98	5.03	1.17e-07	Nsg2 (-101)
chr12	86787214	86787387	chr12-10	35.48	1.24e-18	Gm6772 (+52918), Irf2bpl (+97513)
chr12	99340043	99340216	chr12-11	8.28	3.73e-09	Foxn3 (+52942), Ttc8 (+419518)
chr12	31926787	31926960	chr12-13	8.28	3.73e-09	Gpr22 (-212948), Hbp1 (+23661)
chr12	51347972	51348145	chr12-14	33.11	4.39e-17	G2e3 (-229)
chr12	34109733	34109906	chr12-15	7.69	3.11e-08	Twist1 (+152149), Gm18025 (+181272)
chr12	80062527	80062700	chr12-5	5.44	1.72e-10	Zfp36l1 (+50399), Rad51b (+765263)
chr12	31654668	31654841	chr12-6	8.28	5.41e-13	Cog5 (-114), Dus4l (+71)
chr12	112663773	112663946	chr12-7	10.05	4.33e-12	Akt1 (+10416), Siva1 (+19032)
chr12	69360798	69360971	chr12-8	10.05	4.33e-12	Nemf (-3709)
chr12	113140264	113140437	chr12-9	5.91	8.33e-08	Crip2 (+115)
chr13	51845959	51846132	chr13-14	47.3	8.98e-27	Gadd45g (-632)
chr13	94608584	94608757	chr13-15	11.83	3.02e-15	Tbca (-180272), Ap3b1 (+249711)
chr13	55464552	55464725	chr13-17	11.23	3.59e-14	Prr7 (+372)
chr13	39877693	39877866	chr13-19	7.49	3.58e-11	Slc35b3 (-916905), Ofcc1 (+410231)
chr13	99609437	99609610	chr13-20	10.05	4.33e-12	Map1b (-92922), Cartpt (+291159)
chr13	83655260	83655433	chr13-23	37.84	3.27e-20	Tmem161b (-566949), Mef2c (+151313)
chr13	84398836	84399009	chr13-24	4.73	5.93e-07	Tmem161b (+176627), Gm4076 (+728591)
chr13	88823879	88824052	chr13-25	18.92	1.4e-15	Hapln1 (-716670), Edil3 (+2455)
chr13	34874394	34874567	chr13-27	5.91	8.33e-08	Prpf4b (-1013)
chr13	49320256	49320429	chr13-28	4.73	5.93e-07	Bicd2 (-21206), Fgd3 (-11103)
chr13	54055626	54055799	chr13-30	3.55	3.71e-05	Drd1a (-55)
chr13	69485392	69485565	chr13-31	5.91	8.33e-08	Adcy2 (-485938), Papd7 (+48360)
chr13	92703470	92703643	chr13-32	5.91	8.33e-08	Thbs4 (+91261), Serinc5 (+92419)
chr13	38037168	38037341	chr13-34	15.37	7.8e-12	Cage1 (-332), Riok1 (+266)
chr13	55483756	55483929	chr13-35	8.28	3.73e-09	Dbn1 (+4268), Prr7 (+19576)
chr13	44839707	44839880	chr13-39	6.5	1.74e-06	Jarid2 (+108523), Dtnbp1 (+162302)
chr13	21897083	21897256	chr13-40	14.19	1.2e-10	Zfp184 (-47942), Hist1h2br (+63427)
chr13	30907652	30907825	chr13-41	14.19	1.2e-10	Hus1b (+40020), Irf4 (+158513)
chr13	53201853	53202026	chr13-42	13.01	1.7e-09	Nfil3 (-220867), Ror2 (+84184)
chr13	108994764	108994937	chr13-43	14.19	1.2e-10	Pde4d (-959258), Rps3a3 (+324271)
chr14	79881938	79882111	chr14-10	4.43	2.85e-06	Olfm4 (-118277), Pcdh8 (-110713)
chr14	118322323	118322496	chr14-11	9.46	4.38e-11	Gm9376 (+55252), Abcc4 (+383809)
chr14	19701707	19701880	chr14-12	30.75	1.45e-15	Gm5458 (-99213), Nid2 (-49463)
chr14	41072804	41072977	chr14-13	7.1	2.42e-07	Dydc2 (-3817), Dydc1 (-20)
chr14	122380112	122380285	chr14-14	15.37	7.8e-12	Zic5 (+85478), Clybl (+198505)
chr14	12389256	12389429	chr14-15	7.1	2.42e-07	Fezf2 (-43478), Cadps (+433736)
chr14	25318255	25318428	chr14-6	5.57	1.14e-14	Zmiz1 (-140882), Rps24 (+827661)
chr14	16201170	16201343	chr14-7	47.3	8.98e-27	Lrrc3b (-762270), Ngly1 (-48023)
chr14	60251256	60251429	chr14-8	5.62	3.81e-09	Nupl1 (+164)
chr14	64949793	64949966	chr14-9	5.03	1.17e-07	Ints9 (-165), Hmbox1 (-33)
chr15	61158044	61158217	chr15-10	4.73	1.45e-05	Myc (-827260), A1bg (-236861)
chr15	84302116	84302289	chr15-12	28.38	4.47e-14	Parvg (-23916), Parvb (+70160)
chr15	37135726	37135899	chr15-13	11.83	2.21e-08	Zfp706 (-128411), Grhl2 (-97223)
chr15	78184948	78185121	chr15-14	4.73	1.45e-05	Ift27 (-10927), Pvalb (+19202)
chr15	89196481	89196654	chr15-15	6.5	1.74e-06	Dennd6b (-94)
chr15	78773397	78773570	chr15-4	7.57	6.92e-18	Mfng (-9)
chr15	68258704	68258877	chr15-5	40.21	8.13e-22	Zfat (+47)
chr15	77956707	77956880	chr15-6	10.64	4.05e-13	Foxred2 (-72)
chr15	86963012	86963185	chr15-7	18.92	1.4e-15	Fam19a5 (-662131), Tbc1d22a (+748640)
chr15	58976662	58976835	chr15-8	17.74	2.66e-14	Ndufb9 (+42939), Mtss1 (+105277)
chr16	3908697	3908870	chr16-1	42.57	2.76e-45	1700037C18Rik (-95), Cluap1 (-41)
chr16	95346049	95346222	chr16-10	17.74	2.66e-14	Kcnj15 (+88578), Erg (+184229)
chr16	18400911	18401084	chr16-12	8.87	4.17e-10	Comt (+12496), Arvcf (+52724)
chr16	42396646	42396819	chr16-13	5.52	4.98e-07	Zbtb20 (-510919), Gap43 (-56082)
chr16	91140554	91140727	chr16-17	3.84	5.42e-05	4932438H23Rik (-71496), Gm9881 (+30760)
chr16	73498707	73498880	chr16-21	7.69	3.11e-08	Robo1 (+835645), Robo2 (+912195)
chr16	77331208	77331381	chr16-22	30.75	1.45e-15	Gm11146 (+270799), Usp25 (+317226)
chr16	90934766	90934939	chr16-23	7.1	2.42e-07	1110004E09Rik (-26)
chr16	18877090	18877263	chr16-3	13.01	1.86e-17	Mrpl40 (-410), Hira (+111)
chr16	38902142	38902315	chr16-5	11.23	3.59e-14	Igsf11 (-87)
chr16	56717295	56717468	chr16-6	4.49	1.2e-07	Tfg (+68)
chr16	17210022	17210195	chr16-7	6.7	1.93e-09	Hic2 (-23463), Rimbp3 (+1974)
chr17	74316541	74316714	chr17-14	11.83	3.02e-15	Memo1 (-21745), Dpy30 (+7316)
chr17	24937005	24937178	chr17-15	6.7	1.93e-09	Mapk8ip3 (-124)
chr17	34028002	34028175	chr17-17	3.04	4.81e-05	Rxrb (-3723), Ring1 (-3409), H2-Ke6 (-33)
chr17	31570371	31570544	chr17-19	18.92	1.4e-15	Pknox1 (+5657), Cbs (+66741)
chr17	69382834	69383007	chr17-21	8.87	4.17e-10	Zbtb14 (-919)
chr17	85748892	85749065	chr17-22	5.91	8.33e-08	Six2 (-60705), Srbd1 (+396196)
chr17	35134803	35134976	chr17-23	7.69	3.11e-08	Apom (-2840), Bag6 (-288)
chr17	46856802	46856975	chr17-24	16.56	4.71e-13	Gltscr1l (-25476), A330017A19Rik (+33516)
chr17	15993888	15994061	chr17-27	30.75	1.45e-15	BC002059 (-978935), Rgmb (-167389)
chr17	34025636	34025809	chr17-28	7.1	2.42e-07	Ring1 (-1043)
chr17	67354707	67354880	chr17-30	3.84	5.42e-05	Ptprm (-335)
chr17	10012194	10012367	chr17-32	7.1	2.42e-07	Pabpc6 (-342577), Qk (+307080)
chr17	67548968	67549141	chr17-34	4.34	7.01e-05	Ptprm (-194596), Lrrc30 (+83668)
chr17	83514455	83514628	chr17-9	5.12	4.16e-11	Cox7a2l (-209)
chr18	6136001	6136174	chr18-11	4.73	1.45e-05	Arhgap12 (+10)
chr18	14504049	14504222	chr18-12	14.19	1.2e-10	Gm5160 (+79268), Ss18 (+178778)
chr18	55015764	55015937	chr18-14	28.38	4.47e-14	Zfp608 (-25671)
chr18	57200717	57200890	chr18-15	6.5	1.74e-06	Prrc1 (-153929), Megf10 (+67714)
chr18	37815290	37815463	chr18-6	4.43	2.85e-06	Pcdhga11 (-4169)
chr19	5803717	5803890	chr19-12	4.73	1.45e-05	Scyl1 (-32403), Frmd8 (+71470)
chr19	45143563	45143736	chr19-3	35.48	1.06e-35	Tlx1 (-5586), Kazald1 (+68409)
chr19	53903045	53903218	chr19-4	30.75	1.36e-29	Pdcd4 (+10901), Bbip1 (+41495)
chr19	5041211	5041384	chr19-6	3.38	4.26e-06	Brms1 (-106)
chr19	7040372	7040545	chr19-8	4.43	2.85e-06	Stip1 (-433)
chr2	38658601	38658774	chr2-10	9.46	7.17e-16	Psmb7 (-14601), Nr5a1 (+53546)
chr2	31500460	31500633	chr2-13	8.67	6.21e-14	Fubp3 (-72178), Ass1 (+30340)
chr2	19432172	19432345	chr2-16	4.73	2.5e-08	Ptf1a (-13404), Msrb2 (+60623)
chr2	62807552	62807725	chr2-17	49.67	1.81e-28	Gca (+143354), Kcnh7 (+376639)
chr2	22895303	22895476	chr2-19	7.1	2.7e-10	Pdss1 (-132)
chr2	26487886	26488059	chr2-20	18.92	1.4e-15	Sec16a (-42757), Notch1 (+15849)
chr2	94438092	94438265	chr2-21	40.21	8.13e-22	Api5 (-43)
chr2	166679165	166679338	chr2-22	5.91	8.33e-08	Sulf2 (-523589), Prex1 (+34580)
chr2	28583002	28583175	chr2-24	5.91	8.33e-08	Gtf3c5 (+190)
chr2	26964422	26964595	chr2-27	17.74	2.66e-14	Rexo4 (-123)
chr2	30658400	30658573	chr2-29	8.28	3.73e-09	Cstad (+63447), 1700001O22Rik (+143220)
chr2	60788248	60788421	chr2-30	16.56	4.71e-13	Itgb6 (-114624), Rbms1 (+93103)
chr2	29619581	29619754	chr2-33	7.69	3.11e-08	Rapgef1 (-52)
chr2	80315483	80315656	chr2-34	7.1	2.42e-07	Dnajc10 (+104)
chr2	84865682	84865855	chr2-35	30.75	1.45e-15	Rtn4rl2 (+20923), Slc43a1 (+26361)
chr2	91202775	91202948	chr2-36	4.73	1.45e-05	Acp2 (-47)
chr2	117342146	117342319	chr2-37	28.38	4.47e-14	Rasgrp1 (+768)
chr2	118762351	118762524	chr2-38	15.37	7.8e-12	A430105I19Rik (+223)
chr2	129039371	129039544	chr2-39	7.1	2.42e-07	Gm10762 (-71733), Gm14025 (+8714)
chr2	155133598	155133771	chr2-42	5.12	2.79e-06	Itch (+126)
chr2	181365286	181365459	chr2-43	5.12	2.79e-06	Arfrp1 (+31), Zgpat (+445)
chr2	33597493	33597666	chr2-45	28.38	4.47e-14	Zbtb43 (-135227), Lmx1b (+42931)
chr2	34360108	34360281	chr2-46	14.19	1.2e-10	Mvb12b (-472249), Pbx3 (+12055)
chr2	46005688	46005861	chr2-47	13.01	1.7e-09	Zeb2 (-892496)
chr2	48538780	48538953	chr2-48	6.5	1.74e-06	Acvr2a (-275242)
chr2	56404254	56404427	chr2-49	6.5	1.74e-06	Nr4a2 (+710697), Kcnj3 (+968371)
chr2	125723845	125724018	chr2-52	7.1	2.42e-07	Shc4 (-545)
chr2	132846603	132846776	chr2-53	7.1	2.42e-07	Crls1 (+24)
chr2	150735978	150736151	chr2-54	6.5	1.74e-06	Vsx1 (-46705), Entpd6 (-12977)
chr2	165563574	165563747	chr2-56	7.1	2.42e-07	Eya2 (-91637), Slc2a10 (+59874)
chr2	167777504	167777677	chr2-57	7.1	2.42e-07	Ptpn1 (-154736), Cebpb (+88676)
chr2	28418138	28418311	chr2-9	15.37	4.18e-22	Ppp1r26 (-29716), Olfm1 (+212566)
chr3	89226013	89226186	chr3-10	33.11	4.39e-17	Muc1 (-2957)
chr3	52062152	52062325	chr3-11	15.37	7.8e-12	Maml3 (+42652), Gm10729 (+368468)
chr3	58576720	58576893	chr3-12	15.37	7.8e-12	2810407C02Rik (+171)
chr3	138850257	138850430	chr3-13	7.1	2.42e-07	Tspan5 (+108149), Rap1gds1 (+224855)
chr3	27412647	27412820	chr3-14	14.19	1.2e-10	Ghsr (+41383), Fndc3b (+297705)
chr3	44546122	44546295	chr3-15	26.02	1.27e-12	Pcdh10 (-832189)
chr3	89320551	89320724	chr3-16	14.19	1.2e-10	Efna1 (-40993), Efna3 (+2327)
chr3	69406281	69406454	chr3-4	46.12	3.04e-50	Ppm1l (+89507), B3galnt1 (+192493)
chr3	153647766	153647939	chr3-7	47.3	8.98e-27	St6galnac5 (-665607), St6galnac3 (+77209)
chr3	116513042	116513215	chr3-9	4.14	1.28e-05	Rtca (-4921), Dbt (+59)
chr4	126745557	126745730	chr4-10	6.7	1.93e-09	Tfap2e (-9404), Ncdn (+7765)
chr4	149247889	149248062	chr4-11	6.31	1.31e-08	Pgd (-81269), Kif1b (+59530)
chr4	138463412	138463585	chr4-13	6.31	1.31e-08	Camk2n1 (+9185), Vwa5b1 (+160513)
chr4	117373609	117373782	chr4-15	4.43	2.85e-06	Tmem53 (+121745), Rnf220 (+123356)
chr4	134249755	134249928	chr4-16	5.52	4.98e-07	Zfp593 (-4250)
chr4	147509529	147509702	chr4-17	4.14	1.28e-05	Gm16503 (-30602), Gm13152 (+17199)
chr4	154960619	154960792	chr4-18	8.87	4.17e-10	Pank4 (-3417), Hes5 (-217)
chr4	138537275	138537448	chr4-22	28.38	4.47e-14	Camk2n1 (+83048), Vwa5b1 (+86650)
chr4	146493907	146494080	chr4-23	4.34	7.01e-05	Gm13247 (-8033), Gm13251 (+44971)
chr4	43656635	43656808	chr4-24	13.01	1.7e-09	Spag8 (-3128), Hint2 (-256)
chr4	84202390	84202563	chr4-25	4.34	7.01e-05	Bnc2 (+472609), Ccdc171 (+676932)
chr4	93016325	93016498	chr4-26	13.01	1.7e-09	Gm12666 (-824663), Tusc1 (+319099)
chr4	107835655	107835828	chr4-27	14.19	1.2e-10	Magoh (-44013), B230314M03Rik (-24794)
chr4	147336493	147336666	chr4-28	5.91	1.15e-05	Gm13145 (-24731), Gm13151 (+30906)
chr4	147456138	147456311	chr4-31	4.34	7.01e-05	Gm13152 (-36192), Gm13145 (+94914)
chr4	21686304	21686477	chr4-5	12.42	2.42e-16	Prdm13 (-428)
chr4	148038550	148038723	chr4-7	5.62	3.81e-09	Mthfr (-2554), Clcn6 (+176)
chr4	11558887	11559060	chr4-8	3.78	9.62e-06	Rad54b (+2)
chr4	59784084	59784257	chr4-9	20.1	6.98e-17	Inip (-305)
chr5	102069802	102069975	chr5-10	9.46	4.38e-11	Wdfy3 (+32)
chr5	103938782	103938955	chr5-11	37.84	3.27e-20	Klhl8 (-27610), Hsd17b13 (+38495)
chr5	122049396	122049569	chr5-12	6.31	1.31e-08	Cux2 (+368)
chr5	36530471	36530644	chr5-13	5.52	4.98e-07	Ccdc96 (+45970), Tbc1d14 (+55707)
chr5	142817821	142817994	chr5-14	8.28	3.73e-09	Tnrc18 (-521)
chr5	30814449	30814622	chr5-15	3.84	5.42e-05	Mapre3 (-105)
chr5	123990123	123990296	chr5-17	3.84	5.42e-05	Hip1r (+16582), Vps37b (+42050)
chr5	4835158	4835331	chr5-19	7.1	2.42e-07	Fzd1 (-77029), Cdk14 (+544952)
chr5	13529376	13529549	chr5-20	15.37	7.8e-12	Speer3 (-262156), Sema3a (+130154)
chr5	30107176	30107349	chr5-21	30.75	1.45e-15	3110082J24Rik (-1904)
chr5	116809338	116809511	chr5-22	28.38	4.47e-14	Srrm4 (-217608), 4930569F06Rik (-12029)
chr5	123076271	123076444	chr5-23	7.69	3.11e-08	Tmem120b (+83)
chr5	135725221	135725394	chr5-24	5.12	2.79e-06	Tmem120a (+18963), Por (+36272)
chr5	15985834	15986007	chr5-26	6.5	1.74e-06	Hgf (-567629), Cacna2d1 (+51230)
chr5	67048273	67048446	chr5-28	28.38	4.47e-14	Phox2b (+50941), Limch1 (+302525)
chr5	30888708	30888881	chr5-3	10.64	6.59e-19	Agbl5 (-211)
chr5	138171027	138171200	chr5-30	13.01	1.7e-09	Ap4m1 (-888)
chr5	100322248	100322421	chr5-4	30.75	1.36e-29	Sec31a (+93899), Gm9932 (+125724)
chr5	133884960	133885133	chr5-5	10.64	6.59e-19	Gatsl2 (-214664)
chr5	117413465	117413638	chr5-6	6.5	1.56e-11	Ksr2 (-448)
chr5	24596820	24596993	chr5-7	7.1	2.7e-10	Smarcd3 (+5105), Chpf2 (+10163)
chr5	44101055	44101228	chr5-8	6.31	1.31e-08	Prom1 (+594)
chr6	30205589	30205762	chr6-12	6.5	1.74e-06	Ube2h (+98863), Nrf1 (+157645)
chr6	85452079	85452252	chr6-13	6.5	1.74e-06	Pradc1 (-883), Cct7 (+661)
chr6	88942745	88942918	chr6-14	11.83	2.21e-08	4933427D06Rik (-153283), Tpra1 (+40581)
chr6	119175239	119175412	chr6-2	52.03	1.01e-58	Dcp1b (+74)
chr6	99522947	99523120	chr6-5	4.73	5.93e-07	Foxp1 (-87689), Eif4e3 (+143737)
chr6	134157579	134157752	chr6-6	10.05	4.33e-12	Bcl2l14 (-238652), Etv6 (+121966)
chr6	28828650	28828823	chr6-7	18.92	1.4e-15	Lrrc4 (+3010), Snd1 (+348389)
chr6	72345003	72345176	chr6-9	5.12	2.79e-06	0610030E20Rik (-2227), Usp39 (+94)
chr7	80187059	80187232	chr7-1	10.64	4.05e-13	Sema4b (+305)
chr7	30457831	30458004	chr7-10	17.74	2.66e-14	Nphs1 (-1807), Kirrel2 (-403)
chr7	127777082	127777255	chr7-13	5.91	8.33e-08	Setd1a (+499)
chr7	15922366	15922539	chr7-14	16.56	4.71e-13	Sepw1 (-51)
chr7	70848205	70848378	chr7-19	4.73	1.45e-05	B130024G19Rik (+459987), Gm10295 (+503193)
chr7	118712462	118712635	chr7-2	11.23	3.59e-14	Ccp110 (-3)
chr7	30664987	30665160	chr7-21	5.12	2.79e-06	Haus5 (-80)
chr7	45367291	45367464	chr7-25	28.38	4.47e-14	Ppfia3 (-359)
chr7	78847000	78847173	chr7-26	6.5	1.74e-06	Det1 (+149)
chr7	80114820	80114993	chr7-27	7.1	2.42e-07	Idh2 (+485)
chr7	139528823	139528996	chr7-3	5.62	3.81e-09	Nkx6-2 (+53880), Inpp5a (+139800)
chr7	27196278	27196451	chr7-30	6.5	1.74e-06	Snrpa (-94), BC024978 (+584)
chr7	144895115	144895288	chr7-39	13.01	1.7e-09	Fgf15 (-1330)
chr7	79920498	79920671	chr7-5	11.23	3.59e-14	Ap3s2 (+55)
chr8	94917422	94917595	chr8-11	8.28	3.73e-09	Ccdc102a (+589)
chr8	94551768	94551941	chr8-13	4.73	1.45e-05	Cpne2 (+18865), Fam192a (+49871)
chr8	22808174	22808347	chr8-14	7.1	2.42e-07	Ap3m2 (-2607), 1700041G16Rik (-14)
chr8	76689342	76689515	chr8-17	4.73	1.45e-05	Nr3c2 (-210343)
chr8	84990359	84990532	chr8-18	6.5	1.74e-06	Hook2 (-149)
chr8	124794511	124794684	chr8-2	13.6	1.36e-18	Trim67 (+1579), 2810004N23Rik (+68431)
chr8	95710738	95710911	chr8-20	6.5	1.74e-06	Setd6 (-5107), Ndrg4 (+7788)
chr8	106150237	106150410	chr8-21	13.01	1.7e-09	Pla2g15 (-75)
chr8	4238784	4238957	chr8-3	5.03	1.17e-07	Map2k7 (+42)
chr8	116053470	116053643	chr8-4	21.29	3.28e-18	Dynlrb2 (-451458), Maf (-345763)
chr8	94857367	94857540	chr8-5	10.05	4.33e-12	Polr2c (+4)
chr8	68034184	68034357	chr8-7	8.87	4.17e-10	Sh2d4a (-242296), Psd3 (-123339)
chr8	86438758	86438931	chr8-8	8.87	4.17e-10	Abcc12 (+141841), Phkb (+597843)
chr8	125537721	125537894	chr8-9	5.91	8.33e-08	Map10 (-132010), Sipa1l2 (-45098)
chr9	108449983	108450156	chr9-33	27.2	3.51e-25	Klhdc8b (+2307), BC048562 (+13588)
chr9	44799228	44799401	chr9-34	4.14	1.03e-07	Tmem25 (-73)
chr9	60794456	60794629	chr9-37	11.23	3.59e-14	Uaca (-5)
chr9	64367424	64367597	chr9-39	4.02	2.35e-06	Dis3l (-26254), Megf11 (-18115)
chr9	66059800	66059973	chr9-43	16.56	4.71e-13	Ppib (-282)
chr9	98429766	98429939	chr9-44	4.43	2.85e-06	Rbp2 (-60684), Rbp1 (+6892)
chr9	27326063	27326236	chr9-45	35.48	1.24e-18	Spata19 (-70671), Igsf9b (+26920)
chr9	44094143	44094316	chr9-46	4.43	2.85e-06	Mfrp (-7612), Usp2 (+27209)
chr9	44379562	44379735	chr9-47	8.28	3.73e-09	Hyou1 (+76)
chr9	35569630	35569803	chr9-50	16.56	4.71e-13	Hyls1 (+386)
chr9	92717379	92717552	chr9-51	5.12	2.79e-06	Plod2 (+175202)
chr9	106126837	106127010	chr9-53	5.12	2.79e-06	Col6a4 (-30141), Glyctk (+31194)
chr9	48860620	48860793	chr9-55	7.1	2.42e-07	Zbtb16 (-24762), Htr3a (+50392)
chr9	102690175	102690348	chr9-56	15.37	7.8e-12	Amotl2 (-27406), Anapc13 (+63966)
chr9	11184672	11184845	chr9-58	14.19	1.2e-10	Cntn5 (-279984)
chr9	52148377	52148550	chr9-61	6.5	1.74e-06	Zc3h12c (+19647), Rdx (+100523)
chr9	110653929	110654102	chr9-62	4.73	1.45e-05	Ccdc12 (-2487), Nbeal2 (+145)
chrX	94625272	94625445	chrX-6	13.01	1.7e-09	Maged1 (-83216), Gspt2 (-10710)
chrY	90806074	90806247	chrY-7	4.73	1.45e-05	Erdr1 (+21423)

## Sheet: ChIP_seq_FL
E11.5 Neural tube PRDM13 Ab2(FL) peaks (mm10)
Chr	Start	End	PeakID	Foldchange	P-value	Assigned target genes
chr1	118795709	118795895	chr1-1015	19.03	3.26e-09	Tfcp2l1 (+167857), Gli2 (+257817)
chr1	119526151	119526337	chr1-1017	7.93	8.32e-05	Ralb (-21450), Epb4.1l5 (+122756)
chr1	121227184	121227370	chr1-1019	19.03	3.26e-09	Insig2 (+100747), En1 (+624859)
chr1	126744958	126745144	chr1-1021	9.51	1.13e-06	Lypd1 (-832837), Nckap5 (+85581)
chr1	132739298	132739484	chr1-1027	19.03	3.26e-09	Cntn2 (-196451), Nfasc (+2406)
chr1	159670846	159671032	chr1-1043	8.98	1.02e-05	Tnr (-66571), Gm10530 (+56190)
chr1	168309510	168309696	chr1-1050	17.97	5.88e-08	Pbx1 (+122294), Lmx1a (+620045)
chr1	169780642	169780828	chr1-1051	19.03	3.26e-09	1700084C01Rik (-147913), Rgs4 (-33093)
chr1	179473944	179474130	chr1-1057	19.03	3.26e-09	Smyd3 (+43997), Kif26b (+944912)
chr1	183521650	183521836	chr1-1062	17.97	5.88e-08	Hhipl2 (+103240), Gm8214 (+160451)
chr1	193989619	193989805	chr1-1064	17.97	5.88e-08	Plxna2 (-630117), Camk1g (-619415)
chr1	16127258	16127444	chr1-1067	16.91	5.88e-08	Rdh10 (+21577), Stau2 (+391955)
chr1	18105552	18105738	chr1-1068	17.97	5.88e-08	Crisp4 (+31406), Crispld1 (+378557)
chr1	19951196	19951382	chr1-1069	7.4	8.32e-05	Pkhd1 (+666775), Tfap2b (+742375)
chr1	20180260	20180446	chr1-1070	8.46	1.02e-05	Pkhd1 (+437711), Tfap2b (+971439)
chr1	35457633	35457819	chr1-1072	16.91	5.88e-08	Hs6st1 (-610674), Plekhb2 (+607734)
chr1	35811552	35811738	chr1-1073	16.91	5.88e-08	Hs6st1 (-256755), Plekhb2 (+961653)
chr1	62618161	62618347	chr1-1085	8.98	1.02e-05	Nrp2 (-85448), Pard3b (+979430)
chr1	62718075	62718261	chr1-1086	8.98	1.02e-05	Nrp2 (+14466), Ino80d (+396099)
chr1	89454262	89454448	chr1-1109	7.93	8.32e-05	Agap1 (-456)
chr1	135686668	135686854	chr1-1137	15.85	9.4e-07	Nav1 (-101406), Nav1 (+1344)
chr1	152235458	152235644	chr1-1143	17.97	5.88e-08	1700025G04Rik (-145231), Tsen15 (+151131)
chr1	165771604	165771790	chr1-1155	7.93	8.32e-05	Cd247 (-17026), Creg1 (+7951)
chr1	177684512	177684698	chr1-1165	8.98	1.02e-05	1700016C15Rik (-45209), Zbtb18 (+239944)
chr1	178919415	178919601	chr1-1168	7.93	8.32e-05	Kif26b (+390383), Smyd3 (+598526)
chr1	182908349	182908535	chr1-1179	8.46	1.02e-05	Tlr5 (-46346), Susd4 (+143547)
chr1	184519489	184519675	chr1-1181	17.97	5.88e-08	Hlx (+213037), Dusp10 (+485201)
chr1	186554780	186554966	chr1-1184	8.46	1.02e-05	Lyplal1 (-437563), Tgfb2 (+151119)
chr1	189128277	189128463	chr1-1186	16.91	5.88e-08	Kctd3 (-120530), Kcnk2 (+214983)
chr1	5232229	5232415	chr1-1193	15.85	9.4e-07	Oprk1 (-356171), Atp6v1h (+149149)
chr1	23706501	23706687	chr1-1195	16.91	5.88e-08	Ogfrl1 (-323419), B3gat2 (-55332)
chr1	51090561	51090747	chr1-1210	15.85	9.4e-07	Sdpr (-198472), Tmeff2 (+163135)
chr1	54193294	54193480	chr1-1213	7.4	8.32e-05	Stk17b (-408163), Hecw2 (+1647)
chr1	72720378	72720564	chr1-1224	7.93	8.32e-05	Igfbp2 (-104032), Rpl37a (+9211)
chr1	74398143	74398329	chr1-1233	15.85	9.4e-07	Vil1 (-11140), Ctdsp1 (+6727)
chr1	78098211	78098397	chr1-1238	15.85	9.4e-07	Epha4 (-583216), Pax3 (+98534)
chr1	88639839	88640025	chr1-1243	8.46	1.02e-05	Glrp1 (-130046), Arl4c (+62289)
chr1	89245141	89245327	chr1-1246	8.46	1.02e-05	Agap1 (-209577), Sh3bp4 (+174819)
chr1	98047782	98047968	chr1-1252	8.46	1.02e-05	Ppip5k2 (-277464), Pam (+47757)
chr1	118435289	118435475	chr1-1254	8.46	1.02e-05	2900060B14Rik (+23365), Clasp1 (+46324)
chr1	118881031	118881217	chr1-1255	7.93	8.32e-05	Gli2 (+172495), Tfcp2l1 (+253179)
chr1	120115780	120115966	chr1-1257	16.91	5.88e-08	Tmem37 (-41799), Dbi (+5064)
chr1	126492541	126492727	chr1-1258	7.93	8.32e-05	Lypd1 (-580420), Nckap5 (+337998)
chr1	126751332	126751518	chr1-1259	7.93	8.32e-05	Lypd1 (-839211), Nckap5 (+79207)
chr1	132718453	132718639	chr1-1267	16.91	5.88e-08	Cntn2 (-175606), Nfasc (+23251)
chr1	135944843	135945029	chr1-1273	16.91	5.88e-08	Pkp1 (-25729), Igfn1 (+61406)
chr1	150993504	150993690	chr1-1278	7.93	8.32e-05	Hmcn1 (-546)
chr1	153748714	153748900	chr1-1286	8.46	1.02e-05	Rnasel (-619)
chr1	162346443	162346629	chr1-1292	14.8	9.4e-07	4930558K02Rik (-366900), Gm10176 (-131144)
chr1	162601325	162601511	chr1-1294	7.93	8.32e-05	Myoc (-37732), Vamp4 (+30903)
chr1	167256874	167257060	chr1-1300	15.85	9.4e-07	Uck2 (-33048), Uck2 (+28160)
chr1	194034235	194034421	chr1-1335	7.4	8.32e-05	Camk1g (-664031), Plxna2 (-585501)
chr1	13374637	13374823	chr1-1339	7.4	8.32e-05	Ncoa2 (-647)
chr1	19951736	19951922	chr1-1343	13.74	1.32e-05	Pkhd1 (+666235), Tfap2b (+742915)
chr1	32172331	32172517	chr1-1346	7.93	8.32e-05	Khdrbs2 (-382)
chr1	35575320	35575506	chr1-1347	14.8	9.4e-07	Hs6st1 (-492987), Plekhb2 (+725421)
chr1	37498957	37499143	chr1-1348	13.74	1.32e-05	Mgat4a (+41966), Unc50 (+68880)
chr1	39010869	39011055	chr1-1350	7.4	8.32e-05	Npas2 (-183250), Pdcl3 (+23148)
chr1	42741606	42741792	chr1-1354	14.8	9.4e-07	Mrps9 (-109534), Pou3f3 (+44553)
chr1	43360293	43360479	chr1-1356	14.8	9.4e-07	Fhl2 (-196425), Nck2 (-85365)
chr1	68178551	68178737	chr1-1371	13.74	1.32e-05	Erbb4 (+929415)
chr1	73787696	73787882	chr1-1378	13.74	1.32e-05	Tnp1 (-771890), Tns1 (+336658)
chr1	73822880	73823066	chr1-1379	15.85	9.4e-07	Tnp1 (-807074), Tns1 (+301474)
chr1	75400041	75400227	chr1-1383	7.93	8.32e-05	Gmppa (-35809), Speg (+24837)
chr1	88259485	88259671	chr1-1398	14.8	9.4e-07	Hjurp (+18055), Mroh2a (+32558)
chr1	156752055	156752241	chr1-140	5.42	1.92e-09	Angptl1 (-86414), Fam20b (-33147)
chr1	90289804	90289990	chr1-1409	14.8	9.4e-07	Cops8 (-313528), Cxcr7 (+85917)
chr1	95317017	95317203	chr1-1417	7.4	8.32e-05	Fam174a (+3482), St8sia4 (+350484)
chr1	126993286	126993472	chr1-1425	15.85	9.4e-07	Mgat5 (-313383), Nckap5 (-162747)
chr1	127383210	127383396	chr1-1426	14.8	9.4e-07	Mgat5 (+76541), Tmem163 (+294793)
chr1	136769089	136769275	chr1-1444	14.8	9.4e-07	Zfp281 (+144281), Nr5a2 (+191245)
chr1	162530763	162530949	chr1-1471	15.85	9.4e-07	Dnm3 (-52822), Mettl13 (+17695)
chr1	165748120	165748306	chr1-1475	7.93	8.32e-05	Rcsd1 (-40119), Creg1 (-15533)
chr1	170657261	170657447	chr1-1481	7.4	8.32e-05	Olfml2b (+12822), Atf6 (+210417)
chr1	172326672	172326858	chr1-1486	7.4	8.32e-05	Kcnj9 (+2498), Igsf8 (+14398)
chr1	181742649	181742835	chr1-1499	14.8	9.4e-07	Dnahc14 (+1706), Lbr (+99659)
chr1	187279418	187279604	chr1-1512	14.8	9.4e-07	Esrrg (-718316), Gpatch2 (+64000)
chr1	191317593	191317779	chr1-1518	14.8	9.4e-07	Nenf (+508)
chr1	13992917	13993103	chr1-1534	13.74	1.32e-05	Eya1 (+317189), Xkr9 (+324239)
chr1	14136121	14136307	chr1-1535	12.68	1.32e-05	Eya1 (+173985), Xkr9 (+467443)
chr1	14842579	14842765	chr1-1536	13.74	1.32e-05	Msc (-86706), Trpa1 (+76190)
chr1	24124726	24124912	chr1-1541	13.74	1.32e-05	Col9a1 (-52791), Fam135a (-24478)
chr1	38458120	38458306	chr1-1553	13.74	1.32e-05	Rev1 (-328551), Aff3 (+206742)
chr1	42489761	42489947	chr1-1557	14.8	9.4e-07	Pou3f3 (-207292)
chr1	62069133	62069319	chr1-1579	14.8	9.4e-07	Nrp2 (-634476), Pard3b (+430402)
chr1	62751454	62751640	chr1-1581	13.74	1.32e-05	Nrp2 (+47845), Ino80d (+362720)
chr1	72414863	72415049	chr1-1592	13.74	1.32e-05	Xrcc5 (+107535), March4 (+121974)
chr1	82106824	82107010	chr1-1614	13.74	1.32e-05	Gm9747 (-126195)
chr1	84132540	84132726	chr1-1616	12.68	1.32e-05	Sphkap (-724433), Pid1 (+152012)
chr1	86464415	86464601	chr1-1620	7.4	8.32e-05	Ptma (-62228), 1700019O17Rik (+38179)
chr1	89718376	89718562	chr1-1629	7.4	8.32e-05	D130058E05Rik (-211765), Agap1 (+263658)
chr1	90452149	90452335	chr1-1633	13.74	1.32e-05	Cops8 (-151183), Cxcr7 (+248262)
chr1	93634456	93634642	chr1-1639	14.8	9.4e-07	Stk25 (+1173), Farp2 (+122470)
chr1	104993898	104994084	chr1-1643	13.74	1.32e-05	Cdh20 (+225462), Rnf152 (+362719)
chr1	151177779	151177965	chr1-1683	7.4	8.32e-05	Hmcn1 (-184821), Ivns1abp (-166626)
chr1	153355883	153356069	chr1-1685	13.74	1.32e-05	Lamc1 (-23190), E330020D12Rik (+52453)
chr1	155718996	155719182	chr1-1688	14.8	9.4e-07	Lhx4 (+23031), Acbd6 (+160960)
chr1	157055055	157055241	chr1-1693	7.4	8.32e-05	Ralgps2 (-115522), Tex35 (+53497)
chr1	162077488	162077674	chr1-1698	7.4	8.32e-05	Gm10176 (-400099), 4930558K02Rik (-97945)
chr1	167013614	167013800	chr1-1713	7.4	8.32e-05	Fam78b (+12290), Uck2 (+210212)
chr1	167788778	167788964	chr1-1715	13.74	1.32e-05	Lmx1a (+99313), Pbx1 (+643026)
chr1	180230591	180230777	chr1-1736	7.4	8.32e-05	Adck3 (-34664), Psen2 (+22454)
chr1	24679201	24679387	chr1-1781	12.68	1.32e-05	Lmbrd1 (+750)
chr1	39564700	39564886	chr1-1798	13.74	1.32e-05	Rnf149 (+12612), Cnot11 (+29801)
chr1	43487346	43487532	chr1-1806	12.68	1.32e-05	1500015O10Rik (-243163), Nck2 (+41688)
chr1	46886274	46886460	chr1-1807	12.68	1.32e-05	Slc39a10 (-32321)
chr1	52648193	52648379	chr1-1814	12.68	1.32e-05	Tmem194b (+17581), Mfsd6 (+79176)
chr1	138385371	138385557	chr1-182	4.12	3.45e-07	Atp6v1g3 (+111726), Nek7 (+234232)
chr1	59465575	59465761	chr1-1823	12.68	1.32e-05	Fzd7 (-16479), Cdk15 (+208761)
chr1	64223970	64224156	chr1-1837	13.74	1.32e-05	Creb1 (-308741), Klf7 (-102674)
chr1	64391633	64391819	chr1-1838	13.74	1.32e-05	Klf7 (-270337), Creb1 (-141078)
chr1	75382521	75382707	chr1-1860	13.74	1.32e-05	Gmppa (-53329), Speg (+7317)
chr1	88810310	88810496	chr1-1883	12.68	1.32e-05	Sh3bp4 (-260012), Arl4c (-108182)
chr1	88943200	88943386	chr1-1884	12.68	1.32e-05	Arl4c (-241072), Sh3bp4 (-127122)
chr1	93224098	93224284	chr1-1892	12.68	1.32e-05	Sned1 (-11650), E030010N08Rik (+8292)
chr1	104769372	104769558	chr1-1895	12.68	1.32e-05	Cdh20 (+936)
chr1	120859621	120859807	chr1-1904	12.68	1.32e-05	En1 (+257296), Insig2 (+468310)
chr1	126436990	126437176	chr1-1909	12.68	1.32e-05	Lypd1 (-524869), Nckap5 (+393549)
chr1	39838821	39839007	chr1-191	6.52	5.59e-10	Map4k4 (-61999), Gm3646 (-33582)
chr1	127348425	127348611	chr1-1912	13.74	1.32e-05	Mgat5 (+41756), Tmem163 (+329578)
chr1	132771382	132771568	chr1-1918	13.74	1.32e-05	Lrrn2 (-108798), Nfasc (-29678)
chr1	132928443	132928629	chr1-1919	13.74	1.32e-05	Lrrn2 (+48263), Mdm4 (+96812)
chr1	150536531	150536717	chr1-1945	12.68	1.32e-05	Prg4 (-71026), Hmcn1 (+456427)
chr1	152954984	152955170	chr1-1952	12.68	1.32e-05	Nmnat2 (-24)
chr1	87002991	87003177	chr1-198	4.02	3.45e-07	Alppl2 (+86844), Dis3l2 (+299280)
chr1	165833825	165834011	chr1-1988	13.74	1.32e-05	Cd247 (+45195), Pou2f1 (+168760)
chr1	172366201	172366387	chr1-2016	13.74	1.32e-05	Pigm (-10237), Kcnj10 (+25084)
chr1	184004320	184004506	chr1-2040	12.68	1.32e-05	Gm8214 (-322219), 1700056E22Rik (+29585)
chr1	184609011	184609197	chr1-2041	12.68	1.32e-05	Hlx (+123515), Dusp10 (+574723)
chr1	185819236	185819422	chr1-2047	12.68	1.32e-05	Lyplal1 (+297981), Slc30a10 (+364481)
chr1	155759192	155759378	chr1-208	5.15	1.02e-08	Lhx4 (-17165), Qsox1 (+53598)
chr1	72609949	72610135	chr1-2180	12.68	1.32e-05	Smarcal1 (+26791), Ankar (+90522)
chr1	81739466	81739652	chr1-2200	12.68	1.32e-05	Gm9747 (-493553), Nyap2 (+662242)
chr1	89538637	89538823	chr1-2220	12.68	1.32e-05	D130058E05Rik (-391504), Agap1 (+83919)
chr1	90051705	90051891	chr1-2226	12.68	1.32e-05	Asb18 (-37221), Iqca (+101603)
chr1	121431870	121432056	chr1-2256	12.68	1.32e-05	Ccdc93 (+914)
chr1	132722642	132722828	chr1-2275	12.68	1.32e-05	Cntn2 (-179795), Nfasc (+19062)
chr1	188805984	188806170	chr1-231	9.51	6.48e-13	Kctd3 (+201763), Ush2a (+543043)
chr1	137454117	137454303	chr1-2313	12.68	1.32e-05	Nr5a2 (-493783), A130050O07Rik (-473960)
chr1	153655092	153655278	chr1-2335	12.68	1.32e-05	Rgs16 (-85164), Rgs8 (+2160)
chr1	153851655	153851841	chr1-2339	12.68	1.32e-05	5830403L16Rik (-553)
chr1	153986713	153986899	chr1-2340	12.68	1.32e-05	Zfp648 (-214381), A930039A15Rik (+81505)
chr1	157256706	157256892	chr1-2352	12.68	1.32e-05	2810025M15Rik (-155553), Tex35 (-148154)
chr1	157286536	157286722	chr1-2353	12.68	1.32e-05	Tex35 (-177984), 2810025M15Rik (-125723)
chr1	164999643	164999829	chr1-2379	12.68	1.32e-05	Xcl1 (-64209), Tbx19 (+161037)
chr1	175032100	175032286	chr1-2414	12.68	1.32e-05	Grem2 (-110374), Rgs7 (+458937)
chr1	177623527	177623713	chr1-2421	12.68	1.32e-05	1700016C15Rik (-106194), Zbtb18 (+178959)
chr1	179281541	179281727	chr1-2426	12.68	1.32e-05	Smyd3 (+236400), Kif26b (+752509)
chr1	182074533	182074719	chr1-2438	12.68	1.32e-05	Enah (-54646), Srp9 (-50124)
chr1	190526029	190526215	chr1-2461	12.68	1.32e-05	Prox1 (-355442), Rps6kc1 (+385648)
chr1	192861645	192861831	chr1-2470	12.68	1.32e-05	Sertad4 (-5986), Syt14 (+173960)
chr1	193673511	193673697	chr1-2471	12.68	1.32e-05	Plxna2 (-946225), Camk1g (-303307)
chr1	67795139	67795325	chr1-263	4.49	1.13e-06	Cps1 (+672206)
chr1	89934846	89935032	chr1-301	4.36	1.13e-06	Gbx2 (-1649)
chr1	136415101	136415287	chr1-308	4.1	4.89e-06	Ddx59 (-77)
chr1	78129366	78129552	chr1-324	5.64	1.24e-07	Epha4 (-614371), Pax3 (+67379)
chr1	19927887	19928073	chr1-345	7.93	3.87e-09	Pkhd1 (+690084), Tfap2b (+719066)
chr1	62851281	62851467	chr1-350	15.85	3e-13	Nrp2 (+147672), Ino80d (+262893)
chr1	64381414	64381600	chr1-352	5.11	6.7e-07	Klf7 (-260118), Creb1 (-151297)
chr1	135585565	135585751	chr1-359	5.28	6.7e-07	Nav1 (-303), Gm4793 (+885)
chr1	20890563	20890749	chr1-396	4.93	3.4e-06	Paqr8 (+34)
chr1	66321845	66322031	chr1-403	4.93	3.4e-06	Unc80 (-146429), Map2 (+70291)
chr1	90467675	90467861	chr1-405	14.27	4.52e-12	Cops8 (-135657), Cxcr7 (+263788)
chr1	190149327	190149513	chr1-420	7.4	2.93e-08	Smyd2 (-227057), Prox1 (+21260)
chr1	36369133	36369319	chr1-423	6.61	2.07e-07	Kansl3 (-45)
chr1	78139501	78139687	chr1-430	4.93	3.4e-06	Epha4 (-624506), Pax3 (+57244)
chr1	132558377	132558563	chr1-468	4.58	1.61e-05	Cntn2 (-15530), Nfasc (+183327)
chr1	60181125	60181311	chr1-492	4.4	1.61e-05	Nbeal1 (-277)
chr1	132562457	132562643	chr1-511	4.58	1.61e-05	Cntn2 (-19610), Nfasc (+179247)
chr1	155750728	155750914	chr1-516	13.21	6.36e-11	Lhx4 (-8701), Qsox1 (+62062)
chr1	194637595	194637781	chr1-525	4.4	1.61e-05	Cd34 (-301133), Plxna2 (+17859)
chr1	57429894	57430080	chr1-528	4.23	7.14e-05	Spats2l (-344874), Tyw5 (-22886)
chr1	64617806	64617992	chr1-531	6.34	1.36e-06	Mettl21a (-731)
chr1	75925877	75926063	chr1-535	6.34	1.36e-06	Slc4a3 (+379704)
chr1	134096467	134096653	chr1-546	25.37	3.09e-13	Btg2 (-17440), Chit1 (-14682)
chr1	136470568	136470754	chr1-549	12.68	8.32e-10	Zfp281 (-154240), Kif14 (+2703)
chr1	153704995	153705181	chr1-552	6.08	1.36e-06	Rgs16 (-35261), Rgs8 (+52063)
chr1	9578734	9578920	chr1-568	12.16	8.32e-10	3110035E14Rik (-22372), Adhfe1 (+30879)
chr1	87175964	87176150	chr1-585	24.31	3.09e-13	Ecel1 (-19536), Prss56 (-7256)
chr1	89964586	89964772	chr1-586	24.31	3.09e-13	Gbx2 (-31389), Asb18 (+49898)
chr1	137637043	137637229	chr1-596	6.34	1.36e-06	Nr5a2 (-676709), A130050O07Rik (-291034)
chr1	153062708	153062894	chr1-598	25.37	3.09e-13	Nmnat2 (+107700), Lamc2 (+123646)
chr1	168969585	168969771	chr1-604	6.08	1.36e-06	Pbx1 (-537781), Nuf2 (+561786)
chr1	179162121	179162307	chr1-608	12.16	8.32e-10	Smyd3 (+355820), Kif26b (+633089)
chr1	180777793	180777979	chr1-610	12.16	8.32e-10	H3f3a (+35746), Acbd3 (+51843)
chr1	190872330	190872516	chr1-612	25.37	3.09e-13	Prox1 (-701743), Rps6kc1 (+39347)
chr1	19208997	19209183	chr1-614	5.81	8.31e-06	Tfap2b (+176)
chr1	38545534	38545720	chr1-616	6.08	1.36e-06	Rev1 (-415965), Aff3 (+119328)
chr1	42472915	42473101	chr1-619	23.25	7.42e-12	Pou3f3 (-224138)
chr1	43358287	43358473	chr1-620	5.55	8.31e-06	Fhl2 (-194419), Nck2 (-87371)
chr1	136131600	136131786	chr1-645	5.81	8.31e-06	Kif21b (+304)
chr1	156781081	156781267	chr1-649	6.08	1.36e-06	Fam20b (-62173), Angptl1 (-57388)
chr1	163618080	163618266	chr1-651	4.05	7.14e-05	Gorab (-214532), Mettl11b (+107059)
chr1	180313080	180313266	chr1-658	4.05	7.14e-05	Psen2 (-60035), Itpkb (-17312)
chr1	184487530	184487716	chr1-663	23.25	7.42e-12	Hlx (+244996), Dusp10 (+453242)
chr1	188457318	188457504	chr1-665	4.05	7.14e-05	Ush2a (+194377), Kctd3 (+550429)
chr1	42877340	42877526	chr1-674	5.55	8.31e-06	Gpr45 (-75439), Mrps9 (+26200)
chr1	83317015	83317201	chr1-683	23.25	7.42e-12	Sphkap (+91092), Daw1 (+157346)
chr1	88705910	88706096	chr1-686	5.81	8.31e-06	Arl4c (-3782)
chr1	90119291	90119477	chr1-689	5.55	8.31e-06	Asb18 (-104807), Iqca (+34017)
chr1	128404931	128405117	chr1-692	11.1	1e-08	Mcm6 (-45368), Dars (+12392)
chr1	133408972	133409158	chr1-694	23.25	7.42e-12	Sox13 (-15795), Snrpe (+201226)
chr1	135719646	135719832	chr1-698	5.28	4.65e-05	Csrp1 (-322)
chr1	135741067	135741253	chr1-699	11.1	1e-08	Phlda3 (-24959), Csrp1 (+21099)
chr1	190154476	190154662	chr1-713	5.81	8.31e-06	Smyd2 (-232206), Prox1 (+16111)
chr1	7313605	7313791	chr1-718	5.55	8.31e-06	Pcmtd1 (+224778)
chr1	41610900	41611086	chr1-732	10.57	1.11e-07	Tmem182 (+805392)
chr1	85720283	85720469	chr1-744	5.28	4.65e-05	A630001G21Rik (+58267), Sp100 (+70326)
chr1	118388132	118388318	chr1-749	5.28	4.65e-05	Clasp1 (-833)
chr1	120910917	120911103	chr1-751	22.2	7.42e-12	En1 (+308592), Insig2 (+417014)
chr1	143836797	143836983	chr1-760	5.28	4.65e-05	Uchl5 (+59612), Rgs2 (+167271)
chr1	162076733	162076919	chr1-764	5.55	8.31e-06	Gm10176 (-400854), 4930558K02Rik (-97190)
chr1	171971047	171971233	chr1-769	5.28	4.65e-05	Slamf6 (+53603), Vangl2 (+57304)
chr1	35385524	35385710	chr1-785	8.46	1.02e-05	Hs6st1 (-682783), Plekhb2 (+535625)
chr1	66247239	66247425	chr1-790	10.57	1.11e-07	Map2 (-4315)
chr1	69010212	69010398	chr1-792	21.14	1.63e-10	Erbb4 (+97754)
chr1	73045971	73046157	chr1-794	5.02	4.65e-05	Tnp1 (-30165)
chr1	101683961	101684147	chr1-810	9.51	1.13e-06	NONE
chr1	106465700	106465886	chr1-811	10.57	1.11e-07	Bcl2 (+248481), Phlpp1 (+294041)
chr1	126682036	126682222	chr1-813	20.08	1.63e-10	Lypd1 (-769915), Nckap5 (+148503)
chr1	135259151	135259337	chr1-819	5.02	4.65e-05	Elf3 (-772)
chr1	138029694	138029880	chr1-822	10.57	1.11e-07	A130050O07Rik (+101617), Ptprc (+145518)
chr1	151592299	151592485	chr1-824	9.51	1.13e-06	Edem3 (-162982), Fam129a (+21019)
chr1	152165012	152165198	chr1-825	10.04	1.11e-07	1700025G04Rik (-74785), Tsen15 (+221577)
chr1	168163691	168163877	chr1-836	10.57	1.11e-07	Pbx1 (+268113), Lmx1a (+474226)
chr1	170632384	170632570	chr1-839	21.14	1.63e-10	Nos1ap (-42616), Olfml2b (-12055)
chr1	180547770	180547956	chr1-847	5.28	4.65e-05	6330403A02Rik (-64396), Parp1 (-21092)
chr1	194148903	194149089	chr1-855	9.51	1.13e-06	Camk1g (-778699), Plxna2 (-470833)
chr1	20867422	20867608	chr1-859	20.08	1.63e-10	Mcm3 (-47237), Paqr8 (-23107)
chr1	82386928	82387114	chr1-882	9.51	1.13e-06	Rhbdd1 (+47972), Col4a4 (+199828)
chr1	89400660	89400846	chr1-888	10.04	1.11e-07	Agap1 (-54058), Sh3bp4 (+330338)
chr1	90476914	90477100	chr1-893	19.03	3.26e-09	Cops8 (-126418), Cxcr7 (+273027)
chr1	92681033	92681219	chr1-898	8.46	1.02e-05	Gpc1 (-150519), Otos (-32285)
chr1	118917638	118917824	chr1-905	8.98	1.02e-05	Gli2 (+135888), Tfcp2l1 (+289786)
chr1	127985387	127985573	chr1-908	8.98	1.02e-05	Rab3gap1 (+116707), Zranb3 (+116982)
chr1	136782320	136782506	chr1-915	5.02	4.65e-05	Zfp281 (+157512), Nr5a2 (+178014)
chr1	150950198	150950384	chr1-920	5.02	4.65e-05	Prg4 (-484693), Hmcn1 (+42760)
chr1	151706145	151706331	chr1-921	10.04	1.11e-07	Edem3 (-49136), Fam129a (+134865)
chr1	157684404	157684590	chr1-926	10.04	1.11e-07	Sec16b (+177769), Fam5b (+671763)
chr1	159901515	159901701	chr1-927	5.02	4.65e-05	4930523C07Rik (-142776), Tnr (+164098)
chr1	170575951	170576137	chr1-934	19.03	3.26e-09	Nos1ap (+13817), 1700015E13Rik (+267241)
chr1	170644306	170644492	chr1-935	8.98	1.02e-05	Olfml2b (-133)
chr1	172406274	172406460	chr1-938	20.08	1.63e-10	Slamf9 (-68991), Pigm (+29836)
chr1	180303653	180303839	chr1-941	19.03	3.26e-09	Psen2 (-50608), Itpkb (-26739)
chr1	189305126	189305312	chr1-949	19.03	3.26e-09	Kctd3 (-297379), Kcnk2 (+38134)
chr1	190148264	190148450	chr1-950	20.08	1.63e-10	Smyd2 (-225994), Prox1 (+22323)
chr1	192727079	192727265	chr1-952	10.04	1.11e-07	Hhat (+44041), Kcnh1 (+536388)
chr1	20058396	20058582	chr1-959	9.51	1.13e-06	Pkhd1 (+559575), Tfap2b (+849575)
chr1	38562580	38562766	chr1-966	8.46	1.02e-05	Rev1 (-433011), Aff3 (+102282)
chr1	64226292	64226478	chr1-985	8.98	1.02e-05	Creb1 (-306419), Klf7 (-104996)
chr1	66004405	66004591	chr1-988	17.97	5.88e-08	Map2 (-247149), Crygf (+77976)
chr1	73758459	73758645	chr1-991	8.98	1.02e-05	Tnp1 (-742653), Tns1 (+365895)
chr1	77502847	77503033	chr1-995	16.91	5.88e-08	Epha4 (+12148)
chr10	61823266	61823452	chr10-1008	13.74	1.32e-05	H2afy2 (-39212), Col13a1 (+155749)
chr10	61978979	61979165	chr10-1009	7.4	8.32e-05	Col13a1 (+36)
chr10	69238381	69238567	chr10-1016	8.46	1.02e-05	Rhobtb1 (+25280), Cdk1 (+114464)
chr10	79554261	79554447	chr10-1027	8.46	1.02e-05	Mier2 (+737)
chr10	80571334	80571520	chr10-1036	15.85	9.4e-07	Rexo1 (-9867), Klf16 (+5894)
chr10	91436267	91436453	chr10-1050	15.85	9.4e-07	Tmpo (-264778)
chr10	95315970	95316156	chr10-1056	16.91	5.88e-08	Plxnc1 (-371485), Cradd (+8034)
chr10	99686059	99686245	chr10-1061	14.8	9.4e-07	Csl (+73506), Gad1-ps (+242422)
chr10	114117716	114117902	chr10-1067	16.91	5.88e-08	Trhde (+683555)
chr10	122768909	122769095	chr10-1077	15.85	9.4e-07	Ppm1h (+90220), Mon2 (+307503)
chr10	122815022	122815208	chr10-1078	7.93	8.32e-05	Ppm1h (+136333), Mon2 (+261390)
chr10	4107440	4107626	chr10-1085	7.4	8.32e-05	Akap12 (-158796), Mthfd1l (+134402)
chr10	28260728	28260914	chr10-1104	7.93	8.32e-05	Themis (-407539), Ptprk (+186001)
chr10	31742459	31742645	chr10-1107	15.85	9.4e-07	Rnf217 (-133368), Nkain2 (+667783)
chr10	43061868	43062054	chr10-1115	7.93	8.32e-05	Sobp (+112569), Scml4 (+201591)
chr10	43086893	43087079	chr10-1116	15.85	9.4e-07	Sobp (+87544), Scml4 (+226616)
chr10	61146104	61146290	chr10-1128	7.93	8.32e-05	Sgpl1 (+1447), Pcbd1 (+56854)
chr10	62449267	62449453	chr10-1133	7.4	8.32e-05	Supv3l1 (+378)
chr10	75944311	75944497	chr10-1150	7.93	8.32e-05	Vpreb3 (-3896), Gm867 (-3732)
chr10	84303166	84303352	chr10-1169	7.93	8.32e-05	Nuak1 (+137338), 1500009L16Rik (+580394)
chr10	85459014	85459200	chr10-1175	7.93	8.32e-05	Pwp1 (-412724), Btbd11 (+72293)
chr10	89872648	89872834	chr10-1183	7.93	8.32e-05	Anks1b (-768)
chr10	92296238	92296424	chr10-1187	14.8	9.4e-07	Nedd1 (+426089)
chr10	93679823	93680009	chr10-1190	7.4	8.32e-05	Usp44 (-151639), Ntn4 (+38867)
chr10	97298020	97298206	chr10-1194	14.8	9.4e-07	Dcn (-181387), Btg1 (+681112)
chr10	105201601	105201787	chr10-1196	14.8	9.4e-07	Tmtc2 (+372741)
chr10	107272016	107272202	chr10-1198	7.4	8.32e-05	Lin7a (+266)
chr10	120369603	120369789	chr10-1212	7.4	8.32e-05	Hmga2 (+106773), Llph (+142626)
chr10	7780506	7780692	chr10-1255	14.8	9.4e-07	Ginm1 (+318)
chr10	17287941	17288127	chr10-1267	13.74	1.32e-05	Cited2 (-435194)
chr10	23449297	23449483	chr10-1277	14.8	9.4e-07	Eya4 (-99495), Rps12 (+337805)
chr10	25918179	25918365	chr10-1280	13.74	1.32e-05	Smlr1 (-382000), Tmem200a (+160780)
chr10	31907596	31907782	chr10-1283	7.4	8.32e-05	Rnf217 (-298505), Nkain2 (+502646)
chr10	94198854	94199040	chr10-129	4.44	1.82e-08	Ndufa12 (-57)
chr10	43634679	43634865	chr10-1295	13.74	1.32e-05	F930017D23Rik (+41345), Qrsl1 (+266973)
chr10	53380053	53380239	chr10-1302	7.4	8.32e-05	Cep85l (-295)
chr10	57289353	57289539	chr10-1304	14.8	9.4e-07	Hsf2 (-196939), Gm9956 (+544312)
chr10	60351837	60352023	chr10-1307	13.74	1.32e-05	4632428N05Rik (+5079), Cdh23 (+344560)
chr10	67547935	67548121	chr10-1314	13.74	1.32e-05	Ado (+927)
chr10	69701400	69701586	chr10-1322	14.8	9.4e-07	Ccdc6 (-395628), Ank3 (+167721)
chr10	69730715	69730901	chr10-1324	13.74	1.32e-05	Ccdc6 (-366313), Ank3 (+197036)
chr10	79613983	79614169	chr10-1331	7.4	8.32e-05	C2cd4c (-58)
chr10	81162026	81162212	chr10-1343	13.74	1.32e-05	Pias4 (+5804), Zbtb7a (+25848)
chr10	83957459	83957645	chr10-1352	13.74	1.32e-05	1500009L16Rik (+234687), Nuak1 (+483045)
chr10	84852588	84852774	chr10-1353	7.4	8.32e-05	Ric8b (-64935), Rfx4 (+96619)
chr10	93577523	93577709	chr10-1362	13.74	1.32e-05	4933408J17Rik (-11797), Ccdc38 (+36984)
chr10	93751371	93751557	chr10-1363	12.68	1.32e-05	Usp44 (-80091), Ntn4 (+110415)
chr10	94350345	94350531	chr10-1365	7.4	8.32e-05	Tmcc3 (-164419), Ndufa12 (+151434)
chr10	98966754	98966940	chr10-1370	7.4	8.32e-05	Poc1b (-140189), Atp2b1 (+51695)
chr10	99353983	99354169	chr10-1374	14.8	9.4e-07	B530045E10Rik (-66446), Dusp6 (+90845)
chr10	108418583	108418769	chr10-1379	14.8	9.4e-07	Pawr (+86487), Syt1 (+592299)
chr10	118112453	118112639	chr10-1391	13.74	1.32e-05	Rap1b (-266611), Mdm1 (-29241)
chr10	128645279	128645465	chr10-1416	7.4	8.32e-05	Ikzf4 (+619)
chr10	4713390	4713576	chr10-1420	12.68	1.32e-05	Esr1 (+101494), Syne1 (+355580)
chr10	19425031	19425217	chr10-1440	12.68	1.32e-05	Ifngr1 (-166825), Olig3 (+68564)
chr10	24235545	24235731	chr10-1445	12.68	1.32e-05	Ctgf (-359804), Moxd1 (+12121)
chr10	34512550	34512736	chr10-1455	13.74	1.32e-05	Frk (+29243)
chr10	41766383	41766569	chr10-1466	13.74	1.32e-05	Ccdc162 (-57176), Cep57l1 (+43131)
chr10	45230110	45230296	chr10-1471	13.74	1.32e-05	Popdc3 (-59102), Prep (+162997)
chr10	60218198	60218384	chr10-1487	12.68	1.32e-05	Chst3 (+969)
chr10	60582952	60583138	chr10-1489	13.74	1.32e-05	Cdh23 (+113445), 4632428N05Rik (+236194)
chr10	68445548	68445734	chr10-1503	13.74	1.32e-05	Arid5b (-166915), 1700040L02Rik (+96255)
chr10	69859315	69859501	chr10-1509	12.68	1.32e-05	Ccdc6 (-237713), Ank3 (+325636)
chr10	71128065	71128251	chr10-1514	13.74	1.32e-05	Bicc1 (+31542), 4930533K18Rik (+259489)
chr10	94093603	94093789	chr10-1578	12.68	1.32e-05	Nr2c1 (-54327), Fgd6 (+57695)
chr10	96399625	96399811	chr10-1583	12.68	1.32e-05	Gm20091 (+9320), Gm5426 (+263115)
chr10	107198667	107198853	chr10-1595	13.74	1.32e-05	Acss3 (-75092), Lin7a (-73083)
chr10	107221112	107221298	chr10-1596	13.74	1.32e-05	Acss3 (-97537), Lin7a (-50638)
chr10	110610256	110610442	chr10-1600	12.68	1.32e-05	Nav3 (-610130), E2f7 (-135119)
chr10	111843116	111843302	chr10-1604	12.68	1.32e-05	Krr1 (-129455), Phlda1 (+336923)
chr10	116871783	116871969	chr10-1608	12.68	1.32e-05	Cnot2 (-290376), Myrfl (+25003)
chr10	121533518	121533704	chr10-1621	13.74	1.32e-05	Rassf3 (-57361), Tbk1 (+53183)
chr10	19460562	19460748	chr10-1671	12.68	1.32e-05	Ifngr1 (-131294), Olig3 (+104095)
chr10	31873633	31873819	chr10-1689	12.68	1.32e-05	Rnf217 (-264542), Nkain2 (+536609)
chr10	39140959	39141145	chr10-1698	12.68	1.32e-05	Tube1 (+7029), Wisp3 (+22742)
chr10	60475162	60475348	chr10-1736	12.68	1.32e-05	4632428N05Rik (+128404), Cdh23 (+221235)
chr10	75412856	75413042	chr10-1767	12.68	1.32e-05	Upb1 (+6038), Gucd1 (+104432)
chr10	83129842	83130028	chr10-1815	12.68	1.32e-05	Chst11 (+144437), Slc41a2 (+207947)
chr10	119676379	119676565	chr10-1898	12.68	1.32e-05	Cand1 (-436417), Grip1 (-143040)
chr10	119761726	119761912	chr10-1900	12.68	1.32e-05	Cand1 (-521764), Grip1 (-57693)
chr10	121797337	121797523	chr10-1910	12.68	1.32e-05	BC048403 (+57493), Srgap1 (+249885)
chr10	39370409	39370595	chr10-307	5.28	6.7e-07	Fyn (+704)
chr10	70640144	70640330	chr10-313	7.66	3.87e-09	4930533K18Rik (-228432), Phyhipl (-40946)
chr10	25072804	25072990	chr10-355	4.76	3.4e-06	Arg1 (-145427), Akap7 (+226267)
chr10	62146136	62146322	chr10-362	7.4	2.93e-08	Neurog3 (+13139), Tspan15 (+84989)
chr10	116371110	116371296	chr10-371	13.21	6.36e-11	Ptprb (+69829), Kcnmb4 (+102675)
chr10	34316992	34317178	chr10-377	13.74	6.36e-11	Col10a1 (-72896), Tspyl4 (+19664)
chr10	130282192	130282378	chr10-401	6.34	1.36e-06	Neurod4 (-2045)
chr10	45103364	45103550	chr10-408	6.87	2.07e-07	Popdc3 (-185848), Prep (+36251)
chr10	8760580	8760766	chr10-429	4.23	7.14e-05	Ust (-241848), Sash1 (+125397)
chr10	21994385	21994571	chr10-432	12.16	8.32e-10	4930444G20Rik (+73601), Sgk1 (+112294)
chr10	84755004	84755190	chr10-446	4.4	1.61e-05	Rfx4 (-965)
chr10	125810074	125810260	chr10-459	4.23	7.14e-05	Slc16a7 (-481204), Lrig3 (-156052)
chr10	80264695	80264881	chr10-46	4.93	1.29e-11	Gamt (-3776), Dazap1 (-286)
chr10	54075700	54075886	chr10-469	25.37	3.09e-13	Man1a (+3)
chr10	105639030	105639216	chr10-484	6.08	1.36e-06	Ccdc59 (-201944), Tmtc2 (-64688)
chr10	19401314	19401500	chr10-494	5.81	8.31e-06	Ifngr1 (-190542), Olig3 (+44847)
chr10	62058726	62058912	chr10-538	11.63	1e-08	Col13a1 (-79711), Gm5424 (-12196)
chr10	105200238	105200424	chr10-559	5.81	8.31e-06	Tmtc2 (+374104)
chr10	121475917	121476103	chr10-564	11.1	1e-08	Rassf3 (+240)
chr10	18470561	18470747	chr10-578	21.14	1.63e-10	Nhsl1 (+62979), Hebp2 (+75422)
chr10	20286632	20286818	chr10-580	11.1	1e-08	4933406P04Rik (+25569), Map7 (+137805)
chr10	37812597	37812783	chr10-583	10.04	1.11e-07	5930403N24Rik (+673132)
chr10	61147402	61147588	chr10-594	5.55	8.31e-06	Sgpl1 (+149)
chr10	70950073	70950259	chr10-600	21.14	1.63e-10	4930533K18Rik (+81497), Bicc1 (+209534)
chr10	91581013	91581199	chr10-616	10.57	1.11e-07	Tmpo (-409524)
chr10	117669809	117669995	chr10-623	10.57	1.11e-07	Cpm (+40402), Mdm2 (+40856)
chr10	119878414	119878600	chr10-625	5.02	4.65e-05	Grip1 (+58995), Helb (+234480)
chr10	16441228	16441414	chr10-643	5.02	4.65e-05	NONE
chr10	24927123	24927309	chr10-644	5.28	4.65e-05	Arg1 (+254)
chr10	26078923	26079109	chr10-646	5.28	4.65e-05	Tmem200a (+36)
chr10	43332380	43332566	chr10-651	5.02	4.65e-05	Bend3 (-146667), Pdss2 (+110987)
chr10	58924940	58925126	chr10-655	10.57	1.11e-07	Sh3rf3 (+111575), Sept10 (+296814)
chr10	86064986	86065172	chr10-673	9.51	1.13e-06	Timp3 (-235293), Fbxo7 (+43107)
chr10	88605018	88605204	chr10-677	17.97	5.88e-08	Mybpc1 (-86)
chr10	93471530	93471716	chr10-683	8.98	1.02e-05	Hal (-17145), Lta4h (+18227)
chr10	115587750	115587936	chr10-689	21.14	1.63e-10	Lgr5 (-63)
chr10	25360539	25360725	chr10-705	5.02	4.65e-05	Epb4.1l2 (+834)
chr10	69751415	69751601	chr10-723	17.97	5.88e-08	Ccdc6 (-345613), Ank3 (+217736)
chr10	70120686	70120872	chr10-725	17.97	5.88e-08	2310015B20Rik (-83905), Ccdc6 (+23658)
chr10	85482119	85482305	chr10-747	10.04	1.11e-07	Pwp1 (-389619), Btbd11 (+95398)
chr10	96804492	96804678	chr10-753	9.51	1.13e-06	Dcn (-674915), Btg1 (+187584)
chr10	111539882	111540068	chr10-758	17.97	5.88e-08	Krr1 (-432689), Phlda1 (+33689)
chr10	8910300	8910486	chr10-779	9.51	1.13e-06	Sash1 (-24323), Gm9930 (+625288)
chr10	25858357	25858543	chr10-787	9.51	1.13e-06	Smlr1 (-322178), Tmem200a (+220602)
chr10	30439980	30440166	chr10-791	16.91	5.88e-08	Cenpw (-239533), Trmt11 (+160676)
chr10	40737430	40737616	chr10-796	8.98	1.02e-05	Mettl24 (+54241), Cdc40 (+145620)
chr10	44357470	44357656	chr10-804	8.98	1.02e-05	Atg5 (+89205), Prdm1 (+101124)
chr10	93275350	93275536	chr10-830	19.03	3.26e-09	Elk3 (+35692), Cdk17 (+114567)
chr10	93771980	93772166	chr10-831	8.98	1.02e-05	Usp44 (-59482), Ntn4 (+131024)
chr10	96190214	96190400	chr10-836	19.03	3.26e-09	Gm5426 (+53704), Gm20091 (+218731)
chr10	96545382	96545568	chr10-837	17.97	5.88e-08	Gm20091 (-136437), Btg1 (-71526)
chr10	120433259	120433445	chr10-851	17.97	5.88e-08	Hmga2 (+43117), Llph (+206282)
chr10	121829092	121829278	chr10-854	8.98	1.02e-05	BC048403 (+89248), Srgap1 (+218130)
chr10	30844201	30844387	chr10-879	17.97	5.88e-08	Hey2 (-1493)
chr10	43002287	43002473	chr10-885	7.4	8.32e-05	Scml4 (+142010), Sobp (+172150)
chr10	45446355	45446541	chr10-889	7.93	8.32e-05	Lin28b (+23753), Bves (+110686)
chr10	62979951	62980137	chr10-899	8.46	1.02e-05	Rufy2 (-198)
chr10	69571478	69571664	chr10-903	8.98	1.02e-05	Ccdc6 (-525550), Ank3 (+37799)
chr10	94414191	94414377	chr10-931	8.46	1.02e-05	Tmcc3 (-100573), Ndufa12 (+215280)
chr10	105319010	105319196	chr10-936	7.93	8.32e-05	Tmtc2 (+255332)
chr10	111743578	111743764	chr10-942	8.46	1.02e-05	Krr1 (-228993), Phlda1 (+237385)
chr10	126071539	126071725	chr10-954	8.98	1.02e-05	Lrig3 (+105413), Xrcc6bp1 (+829739)
chr10	7680716	7680902	chr10-961	8.46	1.02e-05	Lats1 (-400)
chr10	17367049	17367235	chr10-969	15.85	9.4e-07	Cited2 (-356086)
chr10	19415194	19415380	chr10-973	14.8	9.4e-07	Ifngr1 (-176662), Olig3 (+58727)
chr10	24199395	24199581	chr10-976	7.93	8.32e-05	Moxd1 (-24029), Stx7 (+50171)
chr10	25921103	25921289	chr10-979	15.85	9.4e-07	Smlr1 (-384924), Tmem200a (+157856)
chr10	30842247	30842433	chr10-980	16.91	5.88e-08	Hey2 (+461)
chr10	34207296	34207482	chr10-983	14.8	9.4e-07	Dse (+162)
chr10	39427199	39427385	chr10-986	7.4	8.32e-05	Traf3ip2 (-185642), Fyn (+57494)
chr10	42502916	42503102	chr10-991	7.93	8.32e-05	Snx3 (+978)
chr10	42981130	42981316	chr10-994	8.46	1.02e-05	Scml4 (+120853), Sobp (+193307)
chr10	45470362	45470548	chr10-999	16.91	5.88e-08	Lin28b (-254)
chr11	5707715	5707901	chr11-1008	6.08	1.36e-06	Mrps24 (-121)
chr11	90722389	90722575	chr11-1042	23.25	7.42e-12	Tom1l1 (-34881), Kif2b (+855127)
chr11	96647582	96647768	chr11-1051	11.63	1e-08	Snx11 (+129856), Skap1 (+183082)
chr11	11833191	11833377	chr11-1092	5.28	4.65e-05	Fignl1 (-24322), Ddc (+64860)
chr11	60932208	60932394	chr11-1116	5.55	8.31e-06	Map2k3 (+268)
chr11	85917058	85917244	chr11-1131	5.81	8.31e-06	Tbx4 (+30729), Brip1 (+284042)
chr11	95587386	95587572	chr11-1138	10.57	1.11e-07	Ngfr (+256)
chr11	101815740	101815926	chr11-1156	11.1	1e-08	Etv4 (-30523), Meox1 (+78541)
chr11	111558855	111559041	chr11-1164	11.1	1e-08	Kcnj2 (+492784), Gm11678 (+872688)
chr11	113611718	113611904	chr11-1166	5.81	8.31e-06	Slc39a11 (-46052), Sstr2 (-7665)
chr11	113865719	113865905	chr11-1167	11.63	1e-08	Cdc42ep4 (-114494), Sdk2 (+200406)
chr11	68203616	68203802	chr11-1214	20.08	1.63e-10	Ntn1 (+197114), Stx8 (+237516)
chr11	88274576	88274762	chr11-1231	11.1	1e-08	1700106J16Rik (-19374), Mrps23 (+70281)
chr11	96365469	96365655	chr11-1247	5.28	4.65e-05	Hoxb1 (-190)
chr11	96767000	96767186	chr11-1248	11.1	1e-08	Snx11 (+10438), Skap1 (+302500)
chr11	98975284	98975470	chr11-1257	10.04	1.11e-07	Gjd3 (+7639), Rara (+37659)
chr11	105524408	105524594	chr11-1262	10.57	1.11e-07	March10 (-67766), Tanc2 (-65490)
chr11	113221893	113222079	chr11-1265	10.57	1.11e-07	Slc39a11 (+343773), Sox9 (+439762)
chr11	116130959	116131145	chr11-1269	5.55	8.31e-06	Trim65 (+74)
chr11	119176958	119177144	chr11-1275	5.28	4.65e-05	Cbx4 (-90830), Tbc1d16 (+51448)
chr11	6680615	6680801	chr11-1290	10.04	1.11e-07	Adcy1 (-382781), Ramp3 (+22187)
chr11	25356533	25356719	chr11-1295	10.04	1.11e-07	5730522E02Rik (+413944)
chr11	40510604	40510790	chr11-1299	9.51	1.13e-06	Mat2b (+182077)
chr11	72361880	72362066	chr11-1319	10.04	1.11e-07	Tekt1 (+469)
chr11	80290229	80290415	chr11-1322	10.04	1.11e-07	Rhbdl3 (-10590), Rhot1 (+81267)
chr11	85858296	85858482	chr11-1326	5.28	4.65e-05	Tbx4 (-28033), Gm11444 (-8056)
chr11	93979578	93979764	chr11-1333	21.14	1.63e-10	Spag9 (-16432), Nme1 (-11150)
chr11	95649004	95649190	chr11-1336	5.28	4.65e-05	Ngfr (-61362), Phb (-17860)
chr11	96250935	96251121	chr11-1337	20.08	1.63e-10	Gm53 (-77)
chr11	116825271	116825457	chr11-1371	20.08	1.63e-10	St6galnac1 (-49857), Mxra7 (+2682)
chr11	117976152	117976338	chr11-1374	19.03	3.26e-09	Pgs1 (-10047), Socs3 (-7059)
chr11	118685524	118685710	chr11-1376	5.28	4.65e-05	Engase (+208788), Rbfox3 (+223955)
chr11	19350773	19350959	chr11-1392	9.51	1.13e-06	Spred2 (-573576), Meis1 (-332152)
chr11	36009968	36010154	chr11-1397	10.04	1.11e-07	Wwc1 (-29534)
chr11	44837698	44837884	chr11-1400	20.08	1.63e-10	Ebf1 (+220474)
chr11	45154627	45154813	chr11-1401	20.08	1.63e-10	Clint1 (-697331), Ebf1 (+537403)
chr11	54303833	54304019	chr11-1408	9.51	1.13e-06	Acsl6 (-276)
chr11	76734534	76734720	chr11-1430	19.03	3.26e-09	Gosr1 (+28952), Tusc5 (+54819)
chr11	82388877	82389063	chr11-1437	8.98	1.02e-05	Tmem132e (+70)
chr11	82651848	82652034	chr11-1438	5.02	4.65e-05	Cct6b (+112365), Tmem132e (+263041)
chr11	85524330	85524516	chr11-1441	20.08	1.63e-10	Tbx2 (-308128), Bcas3 (+171211)
chr11	87764006	87764192	chr11-1444	20.08	1.63e-10	Mpo (-29482), Bzrap1 (+3558)
chr11	101155814	101156000	chr11-1467	5.02	4.65e-05	Tubg2 (0)
chr11	119215933	119216119	chr11-1502	5.02	4.65e-05	Cbx4 (-129805), Tbc1d16 (+12473)
chr11	6605332	6605518	chr11-1513	9.51	1.13e-06	Nacad (+628)
chr11	8781439	8781625	chr11-1516	17.97	5.88e-08	Tns3 (-116997), Pkd1l1 (+191734)
chr11	19026542	19026728	chr11-1521	8.46	1.02e-05	Spred2 (-897807), Meis1 (-7921)
chr11	55772187	55772373	chr11-1544	16.91	5.88e-08	Glra1 (-164082), Nmur2 (+268730)
chr11	58322878	58323064	chr11-1547	8.98	1.02e-05	Zfp672 (+142)
chr11	66167968	66168154	chr11-1559	8.46	1.02e-05	Dnahc9 (+472)
chr11	84048448	84048634	chr11-1581	8.98	1.02e-05	Dusp14 (+20260), Synrg (+84113)
chr11	96626383	96626569	chr11-1606	8.98	1.02e-05	Snx11 (+151055), Skap1 (+161883)
chr11	107777690	107777876	chr11-1622	16.91	5.88e-08	Cacng1 (-61261), Cacng4 (+16774)
chr11	22587700	22587886	chr11-1675	8.46	1.02e-05	Tmem17 (+75705), B3gnt2 (+272308)
chr11	33873163	33873349	chr11-1683	7.93	8.32e-05	Kcnmb1 (-89757), Kcnip1 (-29671)
chr11	37650127	37650313	chr11-1687	8.46	1.02e-05	Tenm2 (-414338)
chr11	40394938	40395124	chr11-1688	16.91	5.88e-08	Mat2b (+297743)
chr11	45702913	45703099	chr11-1691	7.93	8.32e-05	Clint1 (-149045)
chr11	67105796	67105982	chr11-1703	8.46	1.02e-05	Myh2 (-65138), Myh3 (+27589)
chr11	68049208	68049394	chr11-1704	15.85	9.4e-07	Stx8 (+83108), Ntn1 (+351522)
chr11	71763488	71763674	chr11-1712	8.46	1.02e-05	Wscd1 (+12205), Aipl1 (+273908)
chr11	76463892	76464078	chr11-1720	15.85	9.4e-07	Abr (+45434), Timm22 (+56842)
chr11	80292470	80292656	chr11-1728	8.98	1.02e-05	Rhbdl3 (-8349), Rhot1 (+83508)
chr11	82406459	82406645	chr11-1731	7.93	8.32e-05	Tmem132e (+17652), Cct6b (+357754)
chr11	84672887	84673073	chr11-1735	8.98	1.02e-05	Lhx1 (-146965), Mrm1 (+146535)
chr11	85720427	85720613	chr11-1737	8.46	1.02e-05	Tbx2 (-112031), Bcas3 (+367308)
chr11	85989678	85989864	chr11-1738	8.98	1.02e-05	Tbx4 (+103349), Brip1 (+211422)
chr11	94386094	94386280	chr11-1750	16.91	5.88e-08	Abcc3 (+6789), Ankrd40 (+58186)
chr11	95598218	95598404	chr11-1754	8.46	1.02e-05	Phb (-68646), Ngfr (-10576)
chr11	97450217	97450403	chr11-1773	8.46	1.02e-05	Arhgap23 (+150)
chr11	101334675	101334861	chr11-1786	8.46	1.02e-05	G6pc (-32793), Aoc3 (+4163)
chr11	101889811	101889997	chr11-1787	8.46	1.02e-05	Etv4 (-104594), Meox1 (+4470)
chr11	103987479	103987665	chr11-1793	17.97	5.88e-08	Crhr1 (-145283), Arf2 (+20701)
chr11	109032837	109033023	chr11-1798	17.97	5.88e-08	E030025P04Rik (+111439), Axin2 (+112581)
chr11	113309319	113309505	chr11-1804	8.46	1.02e-05	Slc39a11 (+256347), Sox9 (+527188)
chr11	4763533	4763719	chr11-1847	8.46	1.02e-05	Cabp7 (-16848), Nf2 (+85910)
chr11	18712758	18712944	chr11-1855	7.93	8.32e-05	Etaa1 (-758976), Gm16140 (-296277)
chr11	19353750	19353936	chr11-1860	16.91	5.88e-08	Spred2 (-570599), Meis1 (-335129)
chr11	33843638	33843824	chr11-1876	7.93	8.32e-05	Kcnip1 (-146)
chr11	37236251	37236437	chr11-1879	7.4	8.32e-05	Tenm2 (-462)
chr11	39228440	39228626	chr11-1880	15.85	9.4e-07	NONE
chr11	40540310	40540496	chr11-1882	7.4	8.32e-05	Mat2b (+152371)
chr11	53770056	53770242	chr11-1890	7.4	8.32e-05	Irf1 (+135)
chr11	63907067	63907253	chr11-1900	15.85	9.4e-07	Hs3st3b1 (+15130), Pmp22 (+778178)
chr11	68379209	68379395	chr11-1904	14.8	9.4e-07	Ntn1 (+21521), Stx8 (+413109)
chr11	70516514	70516700	chr11-1914	8.46	1.02e-05	Gltpd2 (-2589), Vmo1 (-1991)
chr11	75014181	75014367	chr11-1920	15.85	9.4e-07	Smg6 (+88451), Hic1 (+155245)
chr11	76374963	76375149	chr11-1924	16.91	5.88e-08	Glod4 (-131331), Nxn (+24084)
chr11	77468035	77468221	chr11-1927	8.46	1.02e-05	Coro6 (+5717), Ankrd13b (+21550)
chr11	88424112	88424298	chr11-1942	15.85	9.4e-07	1700106J16Rik (+130162), Msi2 (+293896)
chr11	92135201	92135387	chr11-1949	7.93	8.32e-05	Car10 (-963996), Kif2b (-557685)
chr11	93011693	93011879	chr11-1950	16.91	5.88e-08	Car10 (-87504)
chr11	96867392	96867578	chr11-1963	15.85	9.4e-07	Copz2 (+17609), Cdk5rap3 (+49011)
chr11	101706872	101707058	chr11-1982	8.46	1.02e-05	Dhx8 (-25985), Arl4d (+41424)
chr11	105124049	105124235	chr11-1993	8.46	1.02e-05	Mettl2 (-2283)
chr11	105451552	105451738	chr11-1994	16.91	5.88e-08	March10 (+5090), Mrc2 (+158999)
chr11	113184279	113184465	chr11-2006	8.46	1.02e-05	Slc39a11 (+381387), Sox9 (+402148)
chr11	114345896	114346082	chr11-2010	7.93	8.32e-05	Rpl38 (-322620), Sdk2 (-279771)
chr11	115900207	115900393	chr11-2015	16.91	5.88e-08	Smim6 (-11717), Myo15b (+38688)
chr11	116104230	116104416	chr11-2018	7.93	8.32e-05	Wbp2 (-17328), Trim47 (+5923)
chr11	6477044	6477230	chr11-2059	13.74	1.32e-05	Purb (-1061)
chr11	8601499	8601685	chr11-2060	7.4	8.32e-05	Tns3 (+62943)
chr11	32550278	32550464	chr11-2082	15.85	9.4e-07	Fbxw11 (-92504), Stk10 (+17066)
chr11	33122756	33122942	chr11-2084	14.8	9.4e-07	1700008A04Rik (-298244), Fgf18 (+24551)
chr11	34432165	34432351	chr11-2085	15.85	9.4e-07	Fam196b (+117436), Dock2 (+351634)
chr11	54304458	54304644	chr11-2108	7.4	8.32e-05	Acsl6 (+349)
chr11	55974550	55974736	chr11-2110	15.85	9.4e-07	Glra1 (-366445), Nmur2 (+66367)
chr11	70509909	70510095	chr11-2135	14.8	9.4e-07	Vmo1 (+4614), Tm4sf5 (+4758)
chr11	83853898	83854084	chr11-2149	7.93	8.32e-05	Ddx52 (-88071), Hnf1b (+3136)
chr11	84599515	84599701	chr11-2152	7.4	8.32e-05	Lhx1 (-73593), Mrm1 (+219907)
chr11	84764666	84764852	chr11-2153	7.93	8.32e-05	Lhx1 (-238744), Mrm1 (+54756)
chr11	87578402	87578588	chr11-2157	7.4	8.32e-05	Sept4 (-2546)
chr11	89371023	89371209	chr11-2169	7.4	8.32e-05	Nog (-68557), 4932411E22Rik (+47832)
chr11	89971423	89971609	chr11-2170	14.8	9.4e-07	Ankfn1 (-331885), Pctp (+31378)
chr11	98981848	98982034	chr11-2206	7.93	8.32e-05	Gjd3 (+1075), Rara (+44223)
chr11	108269103	108269289	chr11-2232	15.85	9.4e-07	Cacng5 (-354141), Prkca (+74732)
chr11	114729059	114729245	chr11-2248	7.93	8.32e-05	Kif19a (-36237), Dnaic2 (+1740)
chr11	117445687	117445873	chr11-2261	14.8	9.4e-07	Gm11733 (-38588), Sept9 (+246119)
chr11	118771971	118772157	chr11-2265	14.8	9.4e-07	Rbfox3 (+137508), Engase (+295235)
chr11	19987336	19987522	chr11-2298	14.8	9.4e-07	Spred2 (+62987), Actr2 (+125484)
chr11	55791545	55791731	chr11-230	48.62	5.83e-32	Glra1 (-183440), Nmur2 (+249372)
chr11	24153153	24153339	chr11-2304	13.74	1.32e-05	Bcl11a (+75073)
chr11	37073228	37073414	chr11-2314	12.68	1.32e-05	Tenm2 (+162561)
chr11	40023208	40023394	chr11-2316	14.8	9.4e-07	Mat2b (+669473)
chr11	47988557	47988743	chr11-2323	13.74	1.32e-05	Gnb2l1 (-811710), Sgcd (-609128)
chr11	50886493	50886679	chr11-2326	14.8	9.4e-07	Zfp454 (+915)
chr11	51459715	51459901	chr11-2327	7.4	8.32e-05	Agxt2l2 (-124949), Col23a1 (+169888)
chr11	64490603	64490789	chr11-2347	14.8	9.4e-07	Elac2 (-488342), Hs3st3a1 (+55364)
chr11	70074878	70075064	chr11-2367	7.4	8.32e-05	Asgr2 (-17673), Asgr1 (+20273)
chr11	77855360	77855546	chr11-2385	13.74	1.32e-05	Gm10277 (-67706), Pipox (+38643)
chr11	87853688	87853874	chr11-2419	13.74	1.32e-05	Mks1 (+566)
chr11	97343983	97344169	chr11-2454	14.8	9.4e-07	Gpr179 (+7940), Mrpl45 (+28360)
chr11	100403522	100403708	chr11-2471	7.4	8.32e-05	Jup (-5866), Leprel4 (+11221)
chr11	110439458	110439644	chr11-2505	7.4	8.32e-05	Kcnj16 (-528482), Map2k6 (+40429)
chr11	114657413	114657599	chr11-2519	7.4	8.32e-05	Sdk2 (-591288), Rpl38 (-11103)
chr11	114844365	114844551	chr11-2521	7.4	8.32e-05	Gprc5c (-7384), Gpr142 (+45534)
chr11	114875345	114875531	chr11-2522	13.74	1.32e-05	Cd300a (-14603), Gprc5c (+23596)
chr11	116935478	116935664	chr11-2537	13.74	1.32e-05	Sec14l1 (-179601), Mgat5b (+16708)
chr11	117430874	117431060	chr11-2544	7.4	8.32e-05	Gm11733 (-53401), Sept9 (+231306)
chr11	117769743	117769929	chr11-2547	14.8	9.4e-07	Tmc6 (+10803), Tnrc6c (+115023)
chr11	55685170	55685356	chr11-257	22.72	3.42e-22	Glra1 (-77065), Nmur2 (+355747)
chr11	12555310	12555496	chr11-2588	13.74	1.32e-05	Cobl (-90446)
chr11	18632416	18632602	chr11-2592	12.68	1.32e-05	Etaa1 (-678634), Gm16140 (-376619)
chr11	18927410	18927596	chr11-2596	13.74	1.32e-05	Etaa1 (-973628), Gm16140 (-81625)
chr11	31760001	31760187	chr11-2612	12.68	1.32e-05	Cpeb4 (-112117), Bod1 (-88209)
chr11	44628503	44628689	chr11-2636	13.74	1.32e-05	Ebf1 (+11279)
chr11	45002731	45002917	chr11-2640	13.74	1.32e-05	Clint1 (-849227), Ebf1 (+385507)
chr11	96271131	96271317	chr11-266	22.72	3.42e-22	Hoxb9 (-233)
chr11	57689762	57689948	chr11-2663	12.68	1.32e-05	Sap30l (-111782), Galnt10 (+44413)
chr11	80318414	80318600	chr11-2727	13.74	1.32e-05	Rhbdl3 (+17595), 5730455P16Rik (+59527)
chr11	82401959	82402145	chr11-2735	12.68	1.32e-05	Tmem132e (+13152), Cct6b (+362254)
chr11	85382215	85382401	chr11-2747	12.68	1.32e-05	Tbx2 (-450243), Bcas3 (+29096)
chr11	90388567	90388753	chr11-2772	12.68	1.32e-05	Hlf (+2235), Mmd (+139184)
chr11	96194139	96194325	chr11-2791	13.74	1.32e-05	Hoxb13 (-84)
chr11	98835952	98836138	chr11-2813	12.68	1.32e-05	Rapgefl1 (-740)
chr11	107341295	107341481	chr11-2850	12.68	1.32e-05	Nol11 (-152007), Pitpnc1 (+129311)
chr11	107905568	107905754	chr11-2853	12.68	1.32e-05	Cacng4 (-111104), Cacng5 (+9394)
chr11	107982399	107982585	chr11-2854	12.68	1.32e-05	Cacng5 (-67437), Prkca (+361436)
chr11	112174994	112175180	chr11-2865	12.68	1.32e-05	Gm11678 (+256549)
chr11	113107519	113107705	chr11-2869	12.68	1.32e-05	Sox9 (+325388), Slc39a11 (+458147)
chr11	114511859	114512045	chr11-2879	13.74	1.32e-05	Sdk2 (-445734), Rpl38 (-156657)
chr11	5187508	5187694	chr11-2948	12.68	1.32e-05	Emid1 (-35344), Kremen1 (+73957)
chr11	45538032	45538218	chr11-3033	12.68	1.32e-05	Clint1 (-313926), Ebf1 (+920808)
chr11	74869846	74870032	chr11-3123	12.68	1.32e-05	Sgsm2 (+27121), Mnt (+39019)
chr11	84789289	84789475	chr11-3167	12.68	1.32e-05	Lhx1 (-263367), Mrm1 (+30133)
chr11	102951191	102951377	chr11-3272	12.68	1.32e-05	C1ql1 (-4596)
chr11	106660914	106661100	chr11-3287	12.68	1.32e-05	Tex2 (-48077), Pecam1 (+54252)
chr11	108299879	108300065	chr11-3293	12.68	1.32e-05	Cacng5 (-384917), Prkca (+43956)
chr11	96285403	96285589	chr11-33	11.8	2.63e-25	Hoxb7 (-1127)
chr11	63180792	63180978	chr11-336	9.78	6.48e-13	Pmp22 (+51903), Hs3st3b1 (+741405)
chr11	120437138	120437324	chr11-3377	12.68	1.32e-05	Nploc4 (+477)
chr11	49932023	49932209	chr11-381	6.52	5.59e-10	Rnf130 (-93232), Rasgef1c (+30261)
chr11	55608614	55608800	chr11-407	38.05	9.51e-24	Glra1 (-509)
chr11	80312220	80312406	chr11-416	38.05	9.51e-24	Rhbdl3 (+11401), 5730455P16Rik (+65721)
chr11	88280482	88280668	chr11-421	9.51	6.48e-13	1700106J16Rik (-13468), Mrps23 (+76187)
chr11	60537989	60538175	chr11-449	4.49	1.13e-06	Alkbh5 (+104)
chr11	20603531	20603717	chr11-540	5.64	1.24e-07	Sertad2 (+60290), Aftph (+137965)
chr11	119766988	119767174	chr11-573	8.72	5.61e-11	Chmp6 (-146729), Rptor (+163932)
chr11	54956046	54956232	chr11-585	8.19	4.8e-10	Tnip1 (+6778), Gpx3 (+53367)
chr11	95520785	95520971	chr11-602	5.64	1.24e-07	Nxph3 (-6308), Ngfr (+66857)
chr11	99147384	99147570	chr11-604	5.46	1.24e-07	Tns4 (-58171), Ccr7 (+7600)
chr11	107470546	107470732	chr11-609	5.11	6.7e-07	Pitpnc1 (+60)
chr11	114040700	114040886	chr11-611	8.46	4.8e-10	Cdc42ep4 (-289475), Sdk2 (+25425)
chr11	35544249	35544435	chr11-619	31.71	1.42e-17	Pank3 (-225142), Slit3 (+423118)
chr11	82487831	82488017	chr11-630	7.93	3.87e-09	Tmem132e (+99024), Cct6b (+276382)
chr11	112885612	112885798	chr11-640	5.11	6.7e-07	Sox9 (+103481), Slc39a11 (+680054)
chr11	19531313	19531499	chr11-689	4.93	3.4e-06	Meis1 (-512692), Spred2 (-393036)
chr11	30771547	30771733	chr11-691	6.87	2.07e-07	Psme4 (-86)
chr11	58847044	58847230	chr11-693	5.11	6.7e-07	Gm12258 (-21)
chr11	88297531	88297717	chr11-754	4.4	1.61e-05	1700106J16Rik (+3581), Msi2 (+420477)
chr11	89142906	89143092	chr11-756	13.21	6.36e-11	Gm525 (+69158), Nog (+159560)
chr11	105456700	105456886	chr11-774	29.6	4.25e-16	March10 (-58)
chr11	20011301	20011487	chr11-786	6.87	2.07e-07	Spred2 (+86952), Actr2 (+101519)
chr11	88309290	88309476	chr11-810	4.58	1.61e-05	1700106J16Rik (+15340), Msi2 (+408718)
chr11	108958615	108958801	chr11-826	4.58	1.61e-05	Axin2 (+38359), E030025P04Rik (+185661)
chr11	18747986	18748172	chr11-845	6.34	1.36e-06	Etaa1 (-794204), Gm16140 (-261049)
chr11	117317849	117318035	chr11-882	6.87	2.07e-07	Gm11733 (-166426), Sept9 (+118281)
chr11	120357754	120357940	chr11-887	4.23	7.14e-05	Fscn2 (-3687)
chr11	96319282	96319468	chr11-89	30.65	1.43e-33	Hoxb3 (-3951)
chr11	18357359	18357545	chr11-891	13.21	6.36e-11	Gm16140 (-651676), Etaa1 (-403577)
chr11	33234175	33234361	chr11-899	25.37	3.09e-13	Tlx3 (-30680), Ranbp17 (+279478)
chr11	78973419	78973605	chr11-914	4.23	7.14e-05	Lgals9 (+11412), Nos2 (+52725)
chr11	99132192	99132378	chr11-927	6.34	1.36e-06	Tns4 (-42979), Ccr7 (+22792)
chr11	115956631	115956817	chr11-936	4.05	7.14e-05	Recql5 (-23247), Itgb4 (-18001)
chr11	14182112	14182298	chr11-945	4.23	7.14e-05	NONE
chr11	25057229	25057415	chr11-950	6.08	1.36e-06	5730522E02Rik (+713248), Bcl11a (+979149)
chr11	32119334	32119520	chr11-952	6.08	1.36e-06	Il9r (+80809), Nsg2 (+118964)
chr11	62983885	62984071	chr11-958	6.08	1.36e-06	Tekt3 (-77676), Cdrt4 (+32785)
chr11	98342721	98342907	chr11-982	6.34	1.36e-06	Neurod2 (-13166), Ppp1r1b (-5590)
chr12	85298626	85298812	chr12-1025	13.74	1.32e-05	Zc2hc1c (+10128), Nek9 (+40643)
chr12	93011631	93011817	chr12-1032	14.8	9.4e-07	Gm9726 (+917378)
chr12	111124876	111125062	chr12-1066	14.8	9.4e-07	Traf3 (-41494), Rcor1 (+85171)
chr12	111713254	111713440	chr12-1070	14.8	9.4e-07	Bag5 (-90), Apopt1 (+67)
chr12	117344438	117344624	chr12-1081	13.74	1.32e-05	Rapgef5 (-171948), Ptprn2 (+858811)
chr12	117843995	117844181	chr12-1084	7.4	8.32e-05	Cdca7l (+573)
chr12	3572064	3572250	chr12-1087	13.74	1.32e-05	Dtnb (-234)
chr12	24623907	24624093	chr12-1105	12.68	1.32e-05	Klf11 (-27371), Grhl1 (+51713)
chr12	26620514	26620700	chr12-1112	12.68	1.32e-05	Cmpk2 (+151403), Sox11 (+722102)
chr12	28849159	28849345	chr12-1118	12.68	1.32e-05	Myt1l (-679132), Tssc1 (+97424)
chr12	33395581	33395767	chr12-1129	13.74	1.32e-05	Efcab10 (+820)
chr12	40576901	40577087	chr12-1136	13.74	1.32e-05	Immp2l (-447096), Dock4 (+130941)
chr12	48062038	48062224	chr12-1143	13.74	1.32e-05	Gm1818 (+497840)
chr12	48174125	48174311	chr12-1144	12.68	1.32e-05	Gm1818 (+385753)
chr12	53836487	53836673	chr12-1151	12.68	1.32e-05	Egln3 (+367280), Npas3 (+587903)
chr12	63369757	63369943	chr12-1157	12.68	1.32e-05	Spanxn4 (+682028)
chr12	65930032	65930218	chr12-1159	13.74	1.32e-05	Rpl10l (+354276), Wdr20b (+704608)
chr12	69242205	69242391	chr12-1161	12.68	1.32e-05	Klhdc1 (+466)
chr12	76983226	76983412	chr12-1176	13.74	1.32e-05	Fut8 (-255746), Max (-21071)
chr12	85497991	85498177	chr12-1199	13.74	1.32e-05	Jdp2 (-101332), Fos (+24194)
chr12	89585902	89586088	chr12-1210	12.68	1.32e-05	Nrxn3 (+791491)
chr12	90229215	90229401	chr12-1212	13.74	1.32e-05	Dio2 (+509130)
chr12	102284126	102284312	chr12-1225	12.68	1.32e-05	Rin3 (+1171), Lgmn (+155594)
chr12	108071298	108071484	chr12-1231	13.74	1.32e-05	Bcl11b (-67789), Setd3 (+107923)
chr12	112323913	112324099	chr12-1250	12.68	1.32e-05	A730018C14Rik (+99206), Kif26a (+177771)
chr12	117943711	117943897	chr12-1266	12.68	1.32e-05	Cdca7l (+100289), Dnahc11 (+255239)
chr12	3308016	3308202	chr12-1270	12.68	1.32e-05	Rab10 (+1860)
chr12	16789671	16789857	chr12-1295	12.68	1.32e-05	Greb1 (+10920), Ntsr2 (+136294)
chr12	43224351	43224537	chr12-1327	12.68	1.32e-05	Dnajb9 (+985624)
chr12	44292428	44292614	chr12-1328	12.68	1.32e-05	Nrcam (-36364), Pnpla8 (+23335)
chr12	70422827	70423013	chr12-133	18.5	6.06e-17	Trim9 (-75306), Tmx1 (-30175)
chr12	53988998	53989184	chr12-1343	12.68	1.32e-05	Egln3 (+214769), Npas3 (+740414)
chr12	79963782	79963968	chr12-1392	12.68	1.32e-05	Zfp36l1 (+149138), Rad51b (+666524)
chr12	80436485	80436671	chr12-1395	12.68	1.32e-05	Dcaf5 (+23)
chr12	81912366	81912552	chr12-1401	12.68	1.32e-05	Sipa1l1 (-398890), Pcnx (+52429)
chr12	85176887	85177073	chr12-1414	12.68	1.32e-05	Pgf (+316)
chr12	9030125	9030311	chr12-142	8.46	4.8e-10	Ttc32 (+221)
chr12	105721546	105721732	chr12-1454	12.68	1.32e-05	Papola (-63055), Ak7 (+15657)
chr12	107648096	107648282	chr12-1463	12.68	1.32e-05	3110018I06Rik (+159557), Bcl11b (+355413)
chr12	108411655	108411841	chr12-1471	12.68	1.32e-05	Eml1 (-11068), Cyp46a1 (+77371)
chr12	26759036	26759222	chr12-175	15.85	3e-13	Cmpk2 (+289925), Sox11 (+583580)
chr12	86203587	86203773	chr12-182	5.46	1.24e-07	Gpatch2l (-38210), Ift43 (+121119)
chr12	26534412	26534598	chr12-194	5.46	1.24e-07	Cmpk2 (+65301), Sox11 (+808204)
chr12	32378579	32378765	chr12-211	5.11	6.7e-07	Ccdc71l (-117)
chr12	54053036	54053222	chr12-231	15.33	3e-13	Egln3 (+150731), Npas3 (+804452)
chr12	73608160	73608346	chr12-232	7.4	2.93e-08	Hif1a (-299651), Prkch (+23456)
chr12	109417703	109417889	chr12-242	7.66	3.87e-09	Begain (-349579), Dlk1 (-35053)
chr12	26533822	26534008	chr12-245	4.58	1.61e-05	Cmpk2 (+64711), Sox11 (+808794)
chr12	54656700	54656886	chr12-268	4.58	1.61e-05	Sptssa (-221)
chr12	8499420	8499606	chr12-284	13.21	6.36e-11	Rhob (+472)
chr12	25092286	25092472	chr12-288	4.23	7.14e-05	Id2 (+3713), Kidins220 (+117447)
chr12	80998667	80998853	chr12-297	6.34	1.36e-06	Slc10a1 (-30681), Smoc1 (-28048)
chr12	89918402	89918588	chr12-304	27.48	1.19e-14	Dio2 (+819943)
chr12	108240645	108240831	chr12-308	6.87	2.07e-07	Ccdc85c (+34679), Ccnk (+61000)
chr12	112663794	112663980	chr12-311	11.1	1e-08	Akt1 (+10389), Siva1 (+19059)
chr12	107516639	107516825	chr12-327	6.61	2.07e-07	3110018I06Rik (+28100), Bcl11b (+486870)
chr12	14274767	14274953	chr12-335	25.37	3.09e-13	Gm9847 (-219701), Fam84a (-122822)
chr12	54546281	54546467	chr12-340	12.16	8.32e-10	Egln3 (-342514), Sptssa (+110198)
chr12	73241957	73242143	chr12-343	12.68	8.32e-10	Trmt5 (+44661), Mnat1 (+118333)
chr12	85620089	85620275	chr12-349	23.25	7.42e-12	Batf (-66487), Jdp2 (+20766)
chr12	44840075	44840261	chr12-362	4.05	7.14e-05	Stxbp6 (+233944), Nrcam (+511283)
chr12	104736117	104736303	chr12-384	4.05	7.14e-05	Dicer1 (+15742), Gm10000 (+261722)
chr12	17049256	17049442	chr12-396	11.1	1e-08	2410004P03Rik (-37622), Kcnf1 (+127539)
chr12	33197434	33197620	chr12-398	11.1	1e-08	Atxn7l1 (-104988), Cdhr3 (-104652)
chr12	76324550	76324736	chr12-407	11.1	1e-08	Akap5 (-248)
chr12	96130036	96130222	chr12-415	5.55	8.31e-06	1700019M22Rik (-82907)
chr12	28949037	28949223	chr12-431	5.55	8.31e-06	Myt1l (-579254), Tssc1 (+197302)
chr12	38596600	38596786	chr12-433	5.02	4.65e-05	Etv1 (-183389), Dgkb (+715988)
chr12	53664182	53664368	chr12-441	21.14	1.63e-10	Npas3 (+415598), Egln3 (+539585)
chr12	100847686	100847872	chr12-452	22.2	7.42e-12	Gpr68 (+60419), 9030617O03Rik (+68722)
chr12	3887550	3887736	chr12-462	5.02	4.65e-05	Pomc (-67308), Dnmt3a (+80613)
chr12	16548973	16549159	chr12-465	21.14	1.63e-10	Trib2 (-732281), Lpin1 (+40704)
chr12	85182282	85182468	chr12-487	9.51	1.13e-06	Eif2b2 (-37106), Pgf (-5079)
chr12	89986330	89986516	chr12-494	21.14	1.63e-10	Dio2 (+752015)
chr12	108119265	108119451	chr12-501	10.04	1.11e-07	Bcl11b (-115756), Setd3 (+59956)
chr12	117808851	117809037	chr12-507	17.97	5.88e-08	Cdca7l (-34571), Rapgef5 (+292465)
chr12	27945493	27945679	chr12-517	10.04	1.11e-07	Sox11 (-602877), Dcdc2c (+606717)
chr12	29789281	29789467	chr12-521	9.51	1.13e-06	Pxdn (-148662), Myt1l (+260990)
chr12	39975153	39975339	chr12-523	19.03	3.26e-09	Arl4a (+62183)
chr12	53012565	53012751	chr12-525	20.08	1.63e-10	Npas3 (-236019), Akap6 (+313275)
chr12	54651348	54651534	chr12-529	8.98	1.02e-05	Egln3 (-447581), Sptssa (+5131)
chr12	71254839	71255025	chr12-535	8.98	1.02e-05	Dact1 (-55052), 2700049A03Rik (+118084)
chr12	100528028	100528214	chr12-553	5.02	4.65e-05	Ttc7b (-7299), Rps6ka5 (+196907)
chr12	12684459	12684645	chr12-571	8.98	1.02e-05	Rpl36-ps3 (-227434), Fam49a (+422413)
chr12	26635283	26635469	chr12-576	8.98	1.02e-05	Cmpk2 (+166172), Sox11 (+707333)
chr12	29083536	29083722	chr12-579	17.97	5.88e-08	Myt1l (-444755), Tssc1 (+331801)
chr12	36381926	36382112	chr12-581	16.91	5.88e-08	D630036H23Rik (+162), Ispd (+500)
chr12	52380108	52380294	chr12-583	7.93	8.32e-05	Arhgap5 (-135876), Nubpl (+282464)
chr12	72976804	72976990	chr12-591	9.51	1.13e-06	Six6 (+37173), Six1 (+70282)
chr12	76367515	76367701	chr12-593	9.51	1.13e-06	Zbtb1 (-2658)
chr12	80566575	80566761	chr12-601	8.98	1.02e-05	Slc39a9 (-77547), Galnt16 (+47678)
chr12	89180080	89180266	chr12-610	17.97	5.88e-08	Nrxn3 (+385669)
chr12	106597542	106597728	chr12-617	19.03	3.26e-09	3110018I06Rik (-890997), Vrk1 (+587372)
chr12	109747735	109747921	chr12-624	8.98	1.02e-05	Dio3 (-531240), Rtl1 (-147498)
chr12	112222323	112222509	chr12-630	19.03	3.26e-09	Kif26a (+76181), A730018C14Rik (+200796)
chr12	118099828	118100014	chr12-636	16.91	5.88e-08	Dnahc11 (+99122), Cdca7l (+256406)
chr12	29663421	29663607	chr12-649	8.46	1.02e-05	Pxdn (-274522), Myt1l (+135130)
chr12	29701893	29702079	chr12-650	8.98	1.02e-05	Pxdn (-236050), Myt1l (+173602)
chr12	33302109	33302295	chr12-653	8.46	1.02e-05	Atxn7l1 (-313)
chr12	46170694	46170880	chr12-660	17.97	5.88e-08	Nova1 (+647988)
chr12	57068734	57068920	chr12-667	8.98	1.02e-05	Slc25a21 (+90417), Pax9 (+377060)
chr12	69894965	69895151	chr12-671	8.46	1.02e-05	Map4k5 (-1858)
chr12	70752408	70752594	chr12-673	8.98	1.02e-05	Frmd6 (-73013), Tmx1 (+299406)
chr12	99498192	99498378	chr12-689	16.91	5.88e-08	Foxn3 (-105213), Efcab11 (+385157)
chr12	81166196	81166382	chr12-70	42.28	5.66e-27	Smoc1 (+139481), Slc8a3 (+166891)
chr12	112929830	112930016	chr12-709	7.93	8.32e-05	Jag2 (-428)
chr12	8912979	8913165	chr12-720	8.46	1.02e-05	Laptm4a (-8592), Sdc1 (+141749)
chr12	26802645	26802831	chr12-730	14.8	9.4e-07	Cmpk2 (+333534), Sox11 (+539971)
chr12	36041747	36041933	chr12-734	15.85	9.4e-07	Tspan13 (+649)
chr12	52368324	52368510	chr12-744	8.46	1.02e-05	Arhgap5 (-147660), Nubpl (+270680)
chr12	68346688	68346874	chr12-753	15.85	9.4e-07	Rps29 (+812405)
chr12	72252163	72252349	chr12-759	16.91	5.88e-08	Ccdc175 (-67227), Rtn1 (+156798)
chr12	77596621	77596807	chr12-763	16.91	5.88e-08	Gphn (-629941), Fut8 (+357649)
chr12	79663320	79663506	chr12-766	14.8	9.4e-07	Rad51b (+366062), Zfp36l1 (+449600)
chr12	80816715	80816901	chr12-769	8.46	1.02e-05	Srsf5 (-128777), 4933426M11Rik (+26276)
chr12	91778689	91778875	chr12-781	7.93	8.32e-05	Gtf2a1 (-188773), Ston2 (+7654)
chr12	98520262	98520448	chr12-783	7.93	8.32e-05	Kcnk10 (+57585), Gpr65 (+251720)
chr12	105852920	105853106	chr12-791	7.93	8.32e-05	Vrk1 (-157250), Papola (+68319)
chr12	107928541	107928727	chr12-793	7.93	8.32e-05	Bcl11b (+74968), 3110018I06Rik (+440002)
chr12	108905945	108906131	chr12-798	7.93	8.32e-05	Wdr25 (+11721), Begain (+162179)
chr12	109540627	109540813	chr12-801	8.46	1.02e-05	Rtl1 (+59610), Dlk1 (+87871)
chr12	109606473	109606659	chr12-802	13.74	1.32e-05	Dio3 (-672502), Rtl1 (-6236)
chr12	4507603	4507789	chr12-814	15.85	9.4e-07	Itsn2 (-85312), Ncoa1 (-30514)
chr12	5373710	5373896	chr12-816	7.4	8.32e-05	Klhl29 (+1879), Atad2b (+456399)
chr12	12243205	12243391	chr12-820	15.85	9.4e-07	Fam49a (-18841), Rad51ap2 (+787219)
chr12	27293975	27294161	chr12-828	7.4	8.32e-05	Sox11 (+48641), Cmpk2 (+824864)
chr12	32015375	32015561	chr12-834	7.93	8.32e-05	Hbp1 (-64933), Prkar2b (+45828)
chr12	33057282	33057468	chr12-836	7.93	8.32e-05	Cdhr3 (+35500), Sypl (+103484)
chr12	33193579	33193765	chr12-838	7.93	8.32e-05	Atxn7l1 (-108843), Cdhr3 (-100797)
chr12	46697040	46697226	chr12-845	7.4	8.32e-05	Nova1 (+121642)
chr12	53070983	53071169	chr12-852	15.85	9.4e-07	Npas3 (-177601), Akap6 (+371693)
chr12	73584153	73584339	chr12-870	13.74	1.32e-05	Prkch (-551)
chr12	76645598	76645784	chr12-874	7.4	8.32e-05	Sptb (+64856), Plekhg3 (+112131)
chr12	82196710	82196896	chr12-886	7.93	8.32e-05	Sipa1l1 (-114546), Pcnx (+336773)
chr12	86181493	86181679	chr12-889	7.4	8.32e-05	Gpatch2l (-60304), Ift43 (+99025)
chr12	86509773	86509959	chr12-890	15.85	9.4e-07	Vash1 (-168834), Esrrb (+88222)
chr12	86698062	86698248	chr12-891	14.8	9.4e-07	Vash1 (+19455), Angel1 (+28305)
chr12	88900460	88900646	chr12-895	15.85	9.4e-07	Nrxn3 (+106049)
chr12	98406132	98406318	chr12-898	15.85	9.4e-07	Gpr65 (+137590), Kcnk10 (+171715)
chr12	99628061	99628247	chr12-903	7.93	8.32e-05	Foxn3 (-235082), Efcab11 (+255288)
chr12	101818872	101819058	chr12-907	7.93	8.32e-05	Fbln5 (+90)
chr12	102597599	102597785	chr12-908	7.93	8.32e-05	Chga (+42723), Itpk1 (+107237)
chr12	108430995	108431181	chr12-917	13.74	1.32e-05	Evl (-123632), Eml1 (+8272)
chr12	117628054	117628240	chr12-925	14.8	9.4e-07	Cdca7l (-215368), Rapgef5 (+111668)
chr12	13049664	13049850	chr12-935	7.4	8.32e-05	Mycn (-107843), Ddx1 (+199456)
chr12	25305064	25305250	chr12-942	13.74	1.32e-05	Id2 (-209065)
chr12	26764668	26764854	chr12-945	7.4	8.32e-05	Cmpk2 (+295557), Sox11 (+577948)
chr12	39785122	39785308	chr12-966	14.8	9.4e-07	Arl4a (+252214)
chr12	51745107	51745293	chr12-975	13.74	1.32e-05	Strn3 (-53286), Hectd1 (+84336)
chr12	54350373	54350559	chr12-982	12.68	1.32e-05	Egln3 (-146606), Sptssa (+306106)
chr12	57009242	57009428	chr12-985	14.8	9.4e-07	Slc25a21 (+149909), Pax9 (+317568)
chr12	69538224	69538410	chr12-990	7.4	8.32e-05	Gm9887 (-165859), Mettl21d (+44711)
chr12	71377037	71377223	chr12-996	14.8	9.4e-07	Daam1 (-453948), Dact1 (+67146)
chr13	43302776	43302962	chr13-1005	7.93	8.32e-05	Tbc1d7 (-131368), Gfod1 (+1303)
chr13	47452545	47452731	chr13-1014	15.85	9.4e-07	Rnf144b (+329918), 4931429P17Rik (+565970)
chr13	48447746	48447932	chr13-1017	14.8	9.4e-07	Zfp169 (+65555), Id4 (+186412)
chr13	52288644	52288830	chr13-1029	7.93	8.32e-05	Diras2 (+242099), Gadd45g (+442059)
chr13	55211882	55212068	chr13-103	4.02	3.45e-07	Nsd1 (+2193), Rab24 (+110005)
chr13	54959474	54959660	chr13-1035	7.93	8.32e-05	Unc5a (+10156), Hk3 (+61818)
chr13	58469637	58469823	chr13-1043	13.74	1.32e-05	Rmi1 (+67133), Slc28a3 (+141147)
chr13	63305491	63305677	chr13-1049	14.8	9.4e-07	Fancc (+126161), 2010111I01Rik (+290650)
chr13	71653809	71653995	chr13-1055	7.4	8.32e-05	Irx1 (+309821), 8030423J24Rik (+770954)
chr13	78998998	78999184	chr13-1062	7.4	8.32e-05	Nr2f1 (-799334)
chr13	84514951	84515137	chr13-1067	13.74	1.32e-05	Tmem161b (+292748), Gm4076 (+612470)
chr13	84515470	84515656	chr13-1068	12.68	1.32e-05	Tmem161b (+293267), Gm4076 (+611951)
chr13	91129210	91129396	chr13-1071	14.8	9.4e-07	Atg10 (+94684), Rps23 (+206172)
chr13	95719841	95720027	chr13-1079	14.8	9.4e-07	F2rl2 (+23081), Iqgap2 (+171988)
chr13	97365654	97365840	chr13-1083	14.8	9.4e-07	Enc1 (+124642), Gm10260 (+394841)
chr13	98533418	98533604	chr13-1087	14.8	9.4e-07	Tmem174 (+103899), Foxd1 (+179266)
chr13	99729345	99729531	chr13-1091	13.74	1.32e-05	Map1b (-212836), Cartpt (+171245)
chr13	107743860	107744046	chr13-1099	7.93	8.32e-05	Zswim6 (+146111), 3830408C21Rik (+711990)
chr13	113032232	113032418	chr13-1102	7.93	8.32e-05	Cdc20b (-3054)
chr13	117706094	117706280	chr13-1106	14.8	9.4e-07	Hcn1 (+103707), Mrps30 (+681065)
chr13	9695916	9696102	chr13-1112	7.4	8.32e-05	Zmynd11 (+69305), Dip2c (+419481)
chr13	28856088	28856274	chr13-1139	12.68	1.32e-05	Sox4 (+97532), Prl5a1 (+713697)
chr13	29775671	29775857	chr13-1141	14.8	9.4e-07	Sox4 (-822051), Cdkal1 (+79910)
chr13	30985757	30985943	chr13-1142	14.8	9.4e-07	Foxq1 (-572320), Gm5447 (+11646)
chr13	37551219	37551405	chr13-1147	14.8	9.4e-07	Rreb1 (-275003), Ly86 (+205967)
chr13	43753734	43753920	chr13-1155	13.74	1.32e-05	Cd83 (-31280), Rnf182 (+138117)
chr13	48136167	48136353	chr13-1165	7.4	8.32e-05	Id4 (-125167), 4931429P17Rik (-117652)
chr13	57722253	57722439	chr13-1184	14.8	9.4e-07	Trpc7 (-826609), Spock1 (+185241)
chr13	58274554	58274740	chr13-1185	12.68	1.32e-05	Gkap1 (-459)
chr13	69366359	69366545	chr13-1200	14.8	9.4e-07	Adcy2 (-366911), Papd7 (+167387)
chr13	72727362	72727548	chr13-1203	14.8	9.4e-07	Irx4 (-533042), Irx2 (+98635)
chr13	78871917	78872103	chr13-1210	7.4	8.32e-05	Nr2f1 (-672253)
chr13	88144720	88144906	chr13-1217	13.74	1.32e-05	Edil3 (-676698)
chr13	97572352	97572538	chr13-1231	14.8	9.4e-07	Gm10260 (+188143), Enc1 (+331340)
chr13	99839079	99839265	chr13-1237	13.74	1.32e-05	Map1b (-322570), Cartpt (+61511)
chr13	110166456	110166642	chr13-1249	12.68	1.32e-05	Rab3c (+113657), Pde4d (+212440)
chr13	25723108	25723294	chr13-125	19.03	3.18e-18	Nrsn1 (-453119)
chr13	110944200	110944386	chr13-1251	14.8	9.4e-07	Actbl2 (-310720), Plk2 (+549249)
chr13	25479804	25479990	chr13-1297	13.74	1.32e-05	Nrsn1 (-209815)
chr13	42720258	42720444	chr13-1319	12.68	1.32e-05	Phactr1 (+37653), Tbc1d7 (+451150)
chr13	45577577	45577763	chr13-1329	13.74	1.32e-05	Gmpr (+70226), Atxn1 (+387321)
chr13	46287869	46288055	chr13-1331	12.68	1.32e-05	Rbm24 (-130338), Stmnd1 (+14241)
chr13	48066806	48066992	chr13-1335	12.68	1.32e-05	Id4 (-194528), 4931429P17Rik (-48291)
chr13	51902996	51903182	chr13-1344	12.68	1.32e-05	Gadd45g (+56411), Diras2 (+627747)
chr13	60282740	60282926	chr13-1378	12.68	1.32e-05	Dapk1 (-319114), Gas1 (-105468)
chr13	70260198	70260384	chr13-1389	13.74	1.32e-05	BC018507 (+377343), Med10 (+450409)
chr13	95890173	95890359	chr13-1426	13.74	1.32e-05	Iqgap2 (+1656), F2rl2 (+193413)
chr13	97428293	97428479	chr13-1432	13.74	1.32e-05	Enc1 (+187281), Gm10260 (+332202)
chr13	97470125	97470311	chr13-1435	12.68	1.32e-05	Enc1 (+229113), Gm10260 (+290370)
chr13	100989145	100989331	chr13-1442	13.74	1.32e-05	Slc30a5 (-155811), Pik3r1 (+778979)
chr13	103122084	103122270	chr13-1450	13.74	1.32e-05	Mast4 (+212283), Cd180 (+428619)
chr13	103354760	103354946	chr13-1451	13.74	1.32e-05	Mast4 (-20393), Srek1 (+409651)
chr13	112755846	112756032	chr13-1465	12.68	1.32e-05	Ppap2a (-44955), Slc38a9 (+95173)
chr13	20512868	20513054	chr13-1488	12.68	1.32e-05	Aoah (-281158), Elmo1 (+422342)
chr13	20940465	20940651	chr13-1489	12.68	1.32e-05	Olfr1370 (+132741), Aoah (+146439)
chr13	41401953	41402139	chr13-1541	12.68	1.32e-05	Nedd9 (+85274), Smim13 (+152186)
chr13	43849794	43849980	chr13-1548	12.68	1.32e-05	Jarid2 (-881384), Cd83 (+64780)
chr13	69429777	69429963	chr13-158	36.99	3.61e-22	Adcy2 (-430329), Papd7 (+103969)
chr13	69559615	69559801	chr13-1641	12.68	1.32e-05	Papd7 (-25869), Srd5a1 (+51734)
chr13	72063432	72063618	chr13-1650	12.68	1.32e-05	Irx2 (-565295), Irx1 (-99802)
chr13	94228845	94229031	chr13-1683	12.68	1.32e-05	Scamp1 (+56891), Lhfpl2 (+171142)
chr13	43365459	43365645	chr13-171	4.23	4.89e-06	Gfod1 (-61380), Sirt5 (-5158)
chr13	104578152	104578338	chr13-1731	12.68	1.32e-05	Cwc27 (+238708), Adamts6 (+290372)
chr13	71158624	71158810	chr13-201	4.1	4.89e-06	8030423J24Rik (+275769), Irx1 (+805006)
chr13	99018831	99019017	chr13-207	5.46	1.24e-07	Zfp366 (-165899), 1700024P04Rik (-34359)
chr13	99413996	99414182	chr13-226	8.19	4.8e-10	Mrps27 (+69303), Map1b (+102513)
chr13	23622421	23622607	chr13-263	6.87	2.07e-07	Hist1h2be (-1390), Hist1h1e (-12)
chr13	39877913	39878099	chr13-268	7.4	2.93e-08	Slc35b3 (-917131), Ofcc1 (+410005)
chr13	59010863	59011049	chr13-270	7.4	2.93e-08	Ntrk2 (+203056), Agtpbp1 (+546333)
chr13	64020973	64021159	chr13-294	4.4	1.61e-05	Hsd17b3 (+68135), Ercc6l2 (+205732)
chr13	70311456	70311642	chr13-299	28.54	4.25e-16	BC018507 (+326085), Med10 (+501667)
chr13	53462514	53462700	chr13-324	26.42	1.19e-14	Sptlc1 (-85242), Msx2 (+10467)
chr13	119790914	119791100	chr13-343	6.34	1.36e-06	Zfp131 (-202)
chr13	44209145	44209331	chr13-356	4.23	7.14e-05	Jarid2 (-522033), Cd83 (+424131)
chr13	97998647	97998833	chr13-373	6.08	1.36e-06	Gm10260 (-238152), Arhgef28 (+207425)
chr13	56581679	56581865	chr13-397	6.34	1.36e-06	Lect2 (-33234), Tgfbi (-27831)
chr13	58292900	58293086	chr13-399	11.63	1e-08	Gkap1 (-18805), Kif27 (+61869)
chr13	72895185	72895371	chr13-403	23.25	7.42e-12	Irx4 (-365219), Irx2 (+266458)
chr13	83987874	83988060	chr13-406	6.34	1.36e-06	Tmem161b (-234329), Mef2c (+483933)
chr13	94084479	94084665	chr13-408	6.34	1.36e-06	Lhfpl2 (+26776), Scamp1 (+201257)
chr13	96011081	96011267	chr13-410	22.2	7.42e-12	Iqgap2 (-119252), Sv2c (+121403)
chr13	99509835	99510021	chr13-414	23.25	7.42e-12	Map1b (+6674), Mrps27 (+165142)
chr13	48013453	48013639	chr13-437	12.16	8.32e-10	4931429P17Rik (+5062), Rnf144b (+890826)
chr13	55693602	55693788	chr13-439	23.25	7.42e-12	B230219D22Rik (+571)
chr13	64205294	64205480	chr13-447	4.05	7.14e-05	Habp4 (+43521), Cdc14b (+69586)
chr13	73070378	73070564	chr13-451	5.81	8.31e-06	Irx4 (-190026), Irx2 (+441651)
chr13	77897729	77897915	chr13-453	23.25	7.42e-12	Pou5f2 (-125091), Fam172a (+189132)
chr13	83143447	83143633	chr13-458	5.81	8.31e-06	Mef2c (-360494)
chr13	95774987	95775173	chr13-464	12.16	8.32e-10	F2rl2 (+78227), Iqgap2 (+116842)
chr13	98589015	98589201	chr13-465	4.05	7.14e-05	Tmem174 (+48302), Foxd1 (+234863)
chr13	99021222	99021408	chr13-467	11.1	1e-08	Zfp366 (-163508), 1700024P04Rik (-36750)
chr13	108297798	108297984	chr13-471	6.08	1.36e-06	Depdc1b (-18441), Elovl7 (+83487)
chr13	28663547	28663733	chr13-484	23.25	7.42e-12	Sox4 (+290073), Prl5a1 (+521156)
chr13	51903425	51903611	chr13-499	5.55	8.31e-06	Gadd45g (+56840), Diras2 (+627318)
chr13	34466175	34466361	chr13-539	5.28	4.65e-05	Slc22a23 (-121086), Pxdc1 (+186403)
chr13	37993994	37994180	chr13-541	11.1	1e-08	Ssr1 (+103)
chr13	60125047	60125233	chr13-552	5.55	8.31e-06	Zcchc6 (-301993), Gas1 (+52225)
chr13	99724284	99724470	chr13-571	10.57	1.11e-07	Map1b (-207775), Cartpt (+176306)
chr13	113917962	113918148	chr13-575	5.28	4.65e-05	Arl15 (+123550), Ndufs4 (+470039)
chr13	47368417	47368603	chr13-597	5.02	4.65e-05	Rnf144b (+245790), 4931429P17Rik (+650098)
chr13	53236782	53236968	chr13-601	5.02	4.65e-05	Nfil3 (-255802), Ror2 (+49249)
chr13	53284732	53284918	chr13-602	9.51	1.13e-06	Nfil3 (-303752), Ror2 (+1299)
chr13	72210149	72210335	chr13-614	19.03	3.26e-09	Irx2 (-418578), Irx1 (-246519)
chr13	115687420	115687606	chr13-633	5.02	4.65e-05	Itga1 (-585549), Isl1 (+622175)
chr13	25402782	25402968	chr13-649	9.51	1.13e-06	Nrsn1 (-132793)
chr13	32169279	32169465	chr13-653	17.97	5.88e-08	Gmds (+169340), Foxc1 (+362726)
chr13	55169208	55169394	chr13-664	19.03	3.26e-09	Nsd1 (-40481), Fgfr4 (+16661)
chr13	59652765	59652951	chr13-670	9.51	1.13e-06	Golm1 (+22926), Naa35 (+67563)
chr13	68573052	68573238	chr13-674	10.04	1.11e-07	Mtrr (+8976), BC048507 (+709819)
chr13	75839806	75839992	chr13-675	5.02	4.65e-05	Glrx (+31)
chr13	92636924	92637110	chr13-682	20.08	1.63e-10	Serinc5 (+25879), Thbs4 (+157801)
chr13	99397305	99397491	chr13-689	10.04	1.11e-07	Mrps27 (+52612), Map1b (+119204)
chr13	99419799	99419985	chr13-690	10.04	1.11e-07	Mrps27 (+75106), Map1b (+96710)
chr13	113031643	113031829	chr13-695	10.04	1.11e-07	Cdc20b (-3643)
chr13	17944312	17944498	chr13-706	8.98	1.02e-05	Rala (-166)
chr13	18205166	18205352	chr13-707	17.97	5.88e-08	Vps41 (-512033), Pou6f2 (-32705)
chr13	21005616	21005802	chr13-709	9.51	1.13e-06	Olfr1370 (+67590), Aoah (+211590)
chr13	52188674	52188860	chr13-722	8.46	1.02e-05	Diras2 (+342069), Gadd45g (+342089)
chr13	96030655	96030841	chr13-747	9.51	1.13e-06	Iqgap2 (-138826), Sv2c (+101829)
chr13	103334054	103334240	chr13-752	9.51	1.13e-06	Mast4 (+313)
chr13	107585550	107585736	chr13-754	9.51	1.13e-06	Zswim6 (+304421), 3830408C21Rik (+553680)
chr13	31531871	31532057	chr13-782	17.97	5.88e-08	Foxq1 (-26206), Gm5447 (+557760)
chr13	38527719	38527905	chr13-785	8.98	1.02e-05	Txndc5 (+678)
chr13	41293818	41294004	chr13-787	16.91	5.88e-08	Smim13 (+44051), Nedd9 (+193409)
chr13	48731473	48731659	chr13-792	17.97	5.88e-08	Barx1 (+68568), Phf2 (+139319)
chr13	54266533	54266719	chr13-795	8.46	1.02e-05	Cplx2 (-104723), Hrh2 (+74497)
chr13	54372793	54372979	chr13-796	15.85	9.4e-07	Cplx2 (+1537), Thoc3 (+95963)
chr13	54987526	54987712	chr13-797	8.46	1.02e-05	Hk3 (+33766), Unc5a (+38208)
chr13	56556096	56556282	chr13-801	8.46	1.02e-05	Tgfbi (-53414), Lect2 (-7651)
chr13	63245327	63245513	chr13-813	8.98	1.02e-05	Fancc (+186325), 2010111I01Rik (+230486)
chr13	69482867	69483053	chr13-819	15.85	9.4e-07	Adcy2 (-483419), Papd7 (+50879)
chr13	73336764	73336950	chr13-823	8.98	1.02e-05	Lpcat1 (-130340), Mrpl36 (+5848)
chr13	97930089	97930275	chr13-839	16.91	5.88e-08	Gm10260 (-169594), Arhgef28 (+275983)
chr13	99926344	99926530	chr13-844	15.85	9.4e-07	Cartpt (-25754), Mccc2 (+89202)
chr13	109117426	109117612	chr13-852	17.97	5.88e-08	Pde4d (-836590), Rps3a3 (+446939)
chr13	36538534	36538720	chr13-883	15.85	9.4e-07	Nrn1 (+195850), Fars2 (+421216)
chr13	37944384	37944570	chr13-886	7.93	8.32e-05	Ssr1 (+49713), Rreb1 (+118162)
chr13	43398654	43398840	chr13-891	8.46	1.02e-05	Nol7 (+371)
chr13	44634682	44634868	chr13-893	16.91	5.88e-08	Jarid2 (-96496), Cd83 (+849668)
chr13	44669922	44670108	chr13-894	16.91	5.88e-08	Jarid2 (-61256), Cd83 (+884908)
chr13	48871436	48871622	chr13-901	8.46	1.02e-05	Phf2 (-644)
chr13	49352666	49352852	chr13-902	8.46	1.02e-05	Ippk (-68552), Bicd2 (+11210)
chr13	63952013	63952199	chr13-91	10.04	6.44e-14	Ercc6l2 (+136772), Hsd17b3 (+137095)
chr13	77594160	77594346	chr13-930	7.93	8.32e-05	Fam172a (-114437), 2210408I21Rik (+458713)
chr13	79256731	79256917	chr13-933	15.85	9.4e-07	NONE
chr13	84398818	84399004	chr13-94	20.61	1.59e-19	Tmem161b (+176615), Gm4076 (+728603)
chr13	92556734	92556920	chr13-943	7.93	8.32e-05	Zfyve16 (-25959), Spz1 (+19405)
chr13	95618280	95618466	chr13-944	8.46	1.02e-05	F2r (+86)
chr13	97548380	97548566	chr13-949	8.46	1.02e-05	Gm10260 (+212115), Enc1 (+307368)
chr13	98517848	98518034	chr13-952	16.91	5.88e-08	Tmem174 (+119469), Foxd1 (+163696)
chr13	99455679	99455865	chr13-954	8.46	1.02e-05	Map1b (+60830), Mrps27 (+110986)
chr13	102334205	102334391	chr13-958	16.91	5.88e-08	Pik3r1 (-566081), Cd180 (-359260)
chr13	107540675	107540861	chr13-961	7.93	8.32e-05	Zswim6 (+349296), 3830408C21Rik (+508805)
chr13	113618647	113618833	chr13-967	8.46	1.02e-05	Snx18 (-176)
chr13	15212511	15212697	chr13-970	14.8	9.4e-07	Gli3 (-251376), AW209491 (+582346)
chr13	16626744	16626930	chr13-972	14.8	9.4e-07	Inhba (+614986)
chr13	19859636	19859822	chr13-974	14.8	9.4e-07	Elmo1 (-230890), Gpr141 (-35472)
chr13	20142705	20142891	chr13-976	7.4	8.32e-05	Aoah (-651321), Elmo1 (+52179)
chr13	21040744	21040930	chr13-977	13.74	1.32e-05	Olfr1370 (+32462), Aoah (+246718)
chr13	31943999	31944185	chr13-996	7.93	8.32e-05	Foxc1 (+137446), Gmds (+394620)
chr14	60687168	60687354	chr14-1018	13.74	1.32e-05	C1qtnf9 (-80873), Spata13 (+52532)
chr14	64533768	64533954	chr14-1024	7.4	8.32e-05	Kif13b (-118670), Msra (-77958)
chr14	65552961	65553147	chr14-1029	7.4	8.32e-05	Pnoc (-127582), Elp3 (+40058)
chr14	86643020	86643206	chr14-1051	7.4	8.32e-05	Diap3 (+498001)
chr14	90106265	90106451	chr14-1054	13.74	1.32e-05	Gm10110 (-207892)
chr14	100353248	100353434	chr14-1060	14.8	9.4e-07	Klf12 (-203577), 1700110M21Rik (+846728)
chr14	103345472	103345658	chr14-1063	7.4	8.32e-05	Fbxl3 (-246011), Mycbp2 (+1235)
chr14	106740933	106741119	chr14-1069	12.68	1.32e-05	Trim52 (+634828)
chr14	118080803	118080989	chr14-1074	7.4	8.32e-05	Dct (-28650), Tgds (+51869)
chr14	13453564	13453750	chr14-1088	12.68	1.32e-05	Sntn (-217219), Synpr (+168877)
chr14	23301429	23301615	chr14-1112	13.74	1.32e-05	Kcnma1 (+501782)
chr14	27187111	27187297	chr14-1128	13.74	1.32e-05	Arhgef3 (-50835), Il17rd (+148203)
chr14	27629551	27629737	chr14-1129	12.68	1.32e-05	Wnt5a (-875106), Erc2 (+7202)
chr14	55114772	55114958	chr14-1157	13.74	1.32e-05	Ap1g2 (-8272), Jph4 (+2070)
chr14	60863437	60863623	chr14-1165	13.74	1.32e-05	Mipep (+78964), Tnfrsf19 (+183325)
chr14	63921812	63921998	chr14-1172	13.74	1.32e-05	Sox7 (-21769), Pinx1 (+61593)
chr14	67378472	67378658	chr14-1181	13.74	1.32e-05	Gm6878 (-63854), Cdca2 (+337045)
chr14	68057310	68057496	chr14-1185	13.74	1.32e-05	Dock5 (-123831), Nefl (-26460)
chr14	69190503	69190689	chr14-1187	13.74	1.32e-05	Nkx3-1 (-42)
chr14	70160360	70160546	chr14-1188	13.74	1.32e-05	9930012K11Rik (-951)
chr14	72710360	72710546	chr14-1192	13.74	1.32e-05	Fndc3a (-450)
chr14	75393441	75393627	chr14-1196	13.74	1.32e-05	Siah3 (-62448), Zc3h13 (+109161)
chr14	75647155	75647341	chr14-1198	12.68	1.32e-05	4930564B18Rik (+4989), Cog3 (+107245)
chr14	77478334	77478520	chr14-1204	12.68	1.32e-05	Gm10132 (-226100), Gm6994 (+28441)
chr14	78731405	78731591	chr14-1209	13.74	1.32e-05	Vwa8 (-117680), Dgkh (-6409)
chr14	79754983	79755169	chr14-1212	12.68	1.32e-05	Lect1 (-92906), Pcdh8 (+16236)
chr14	80489783	80489969	chr14-1215	12.68	1.32e-05	Olfm4 (+489574)
chr14	97511388	97511574	chr14-1223	13.74	1.32e-05	Klhl1 (-992379), Dach1 (+658062)
chr14	104035456	104035642	chr14-1230	13.74	1.32e-05	Ednrb (-191853), Pou4f1 (+432442)
chr14	121134529	121134715	chr14-1249	12.68	1.32e-05	Farp1 (+99058), Stk24 (+244712)
chr14	122977546	122977732	chr14-1259	13.74	1.32e-05	Ggact (-64477), Tmtc4 (+5644)
chr14	12680944	12681130	chr14-1275	12.68	1.32e-05	Fezf2 (-335172), Cadps (+142042)
chr14	17660967	17661153	chr14-1282	12.68	1.32e-05	Thrb (-320584)
chr14	22494365	22494551	chr14-1299	12.68	1.32e-05	1700112E06Rik (+474746)
chr14	25756638	25756824	chr14-1309	12.68	1.32e-05	Zcchc24 (+12125), Ppif (+62561)
chr14	32986750	32986936	chr14-1333	12.68	1.32e-05	Lrrc18 (-4539)
chr14	46159075	46159261	chr14-1345	12.68	1.32e-05	Ddhd1 (-501070), Gm15217 (-220299)
chr14	46661943	46662129	chr14-1346	12.68	1.32e-05	Bmp4 (-271367), Cdkn3 (-98505)
chr14	47489500	47489686	chr14-1350	12.68	1.32e-05	Fbxo34 (+17032), Atg14 (+78841)
chr14	21994367	21994553	chr14-138	9.25	6.19e-12	Zfp503 (-4859)
chr14	64146323	64146509	chr14-1390	12.68	1.32e-05	Prss52 (+42130), Msra (+309487)
chr14	64573844	64574030	chr14-1393	12.68	1.32e-05	Msra (-118034), Kif13b (-78594)
chr14	67957617	67957803	chr14-1403	12.68	1.32e-05	Nefl (-126153), Dock5 (-24138)
chr14	75432907	75433093	chr14-1414	12.68	1.32e-05	Siah3 (-22982), Zc3h13 (+148627)
chr14	86562881	86563067	chr14-1431	12.68	1.32e-05	Diap3 (+578140)
chr14	90768079	90768265	chr14-1433	12.68	1.32e-05	Gm10110 (-869706)
chr14	104871384	104871570	chr14-1446	12.68	1.32e-05	Rnf219 (-348811), Rbm26 (+305846)
chr14	116938280	116938466	chr14-1458	12.68	1.32e-05	Gpc6 (+12842)
chr14	122262831	122263017	chr14-1470	12.68	1.32e-05	Clybl (+81230), Zic5 (+202753)
chr14	28871069	28871255	chr14-148	17.97	1.09e-15	Lrtm1 (-147046), Wnt5a (+366412)
chr14	64642375	64642561	chr14-180	16.91	1.87e-14	Msra (-186565), Kif13b (-10063)
chr14	66378792	66378978	chr14-182	8.46	4.8e-10	Adra1a (-256456), Stmn4 (+34581)
chr14	22168202	22168388	chr14-190	8.19	4.8e-10	1700112E06Rik (+148583)
chr14	16901858	16902044	chr14-206	31.71	1.42e-17	Rarb (-326479)
chr14	21904397	21904583	chr14-207	7.93	3.87e-09	Comtd1 (-55513), Zfp503 (+85111)
chr14	22649743	22649929	chr14-216	7.93	3.87e-09	1700112E06Rik (+630124)
chr14	67569422	67569608	chr14-255	29.6	4.25e-16	Gm6878 (-254804), Cdca2 (+146095)
chr14	21891911	21892097	chr14-263	7.13	2.93e-08	Comtd1 (-43027), Zfp503 (+97597)
chr14	22505718	22505904	chr14-264	13.21	6.36e-11	1700112E06Rik (+486099)
chr14	59200945	59201131	chr14-274	6.87	2.07e-07	Rcbtb1 (-204)
chr14	24807134	24807320	chr14-290	13.74	6.36e-11	Zmiz1 (-651997), Rps24 (+316546)
chr14	64323874	64324060	chr14-318	13.21	6.36e-11	Msra (+131936), Prss52 (+219681)
chr14	21962787	21962973	chr14-331	4.05	7.14e-05	Comtd1 (-113903), Zfp503 (+26721)
chr14	68083844	68084030	chr14-344	6.08	1.36e-06	Nefl (+74)
chr14	78060232	78060418	chr14-349	23.25	7.42e-12	Fam216b (+28682), Epsti1 (+156086)
chr14	79881871	79882057	chr14-350	25.37	3.09e-13	Olfm4 (-118338), Pcdh8 (-110652)
chr14	19701674	19701860	chr14-361	4.05	7.14e-05	Gm5458 (-99186), Nid2 (-49490)
chr14	79140381	79140567	chr14-392	5.55	8.31e-06	Zfp957 (+106822), Vwa8 (+291296)
chr14	119125977	119126163	chr14-395	11.63	1e-08	Uggt2 (-26640), Hs6st3 (-12345)
chr14	22091003	22091189	chr14-400	10.57	1.11e-07	1700112E06Rik (+71384)
chr14	45690882	45691068	chr14-442	5.28	4.65e-05	Gm15217 (-688492), Ddhd1 (-32877)
chr14	56812037	56812223	chr14-449	11.1	1e-08	Zmym5 (-414)
chr14	63756318	63756504	chr14-452	10.57	1.11e-07	Pinx1 (-103901), Xkr6 (+149908)
chr14	64203028	64203214	chr14-454	11.1	1e-08	Prss52 (+98835), Msra (+252782)
chr14	72158760	72158946	chr14-457	5.02	4.65e-05	Fndc3a (+551150)
chr14	73105529	73105715	chr14-458	5.02	4.65e-05	Cysltr2 (-56508), Rcbtb2 (-36915)
chr14	76688228	76688414	chr14-462	21.14	1.63e-10	Serp2 (-131634), Lacc1 (+348320)
chr14	97329683	97329869	chr14-465	22.2	7.42e-12	Klhl1 (-810674), Dach1 (+839767)
chr14	98933517	98933703	chr14-468	5.55	8.31e-06	Dach1 (-764067), Mzt1 (+112526)
chr14	21967574	21967760	chr14-482	9.51	1.13e-06	Comtd1 (-118690), Zfp503 (+21934)
chr14	23116276	23116462	chr14-483	10.04	1.11e-07	Kcnma1 (+686935)
chr14	28827209	28827395	chr14-488	20.08	1.63e-10	Lrtm1 (-190906), Wnt5a (+322552)
chr14	21903852	21904038	chr14-50	25.37	2.47e-26	Comtd1 (-54968), Zfp503 (+85656)
chr14	91151565	91151751	chr14-508	20.08	1.63e-10	NONE
chr14	110739859	110740045	chr14-511	8.98	1.02e-05	Slitrk6 (+15197)
chr14	121108857	121109043	chr14-515	5.02	4.65e-05	Farp1 (+73386), Stk24 (+270384)
chr14	23643179	23643365	chr14-528	20.08	1.63e-10	Kcnma1 (+160032)
chr14	34311236	34311422	chr14-536	20.08	1.63e-10	Fam35a (-826), Glud1 (+602)
chr14	22577561	22577747	chr14-57	24.31	6.18e-25	1700112E06Rik (+557942)
chr14	101514717	101514903	chr14-570	19.03	3.26e-09	1700110M21Rik (-314741), Tbc1d4 (+94223)
chr14	119005884	119006070	chr14-577	5.02	4.65e-05	Dnajc3 (+68045), Uggt2 (+93453)
chr14	10659403	10659589	chr14-580	17.97	5.88e-08	Fhit (+502536)
chr14	12056918	12057104	chr14-581	8.46	1.02e-05	3830406C13Rik (-227198), Ptprg (+503479)
chr14	25604424	25604610	chr14-593	8.98	1.02e-05	Ppif (-89653), Zmiz1 (+145293)
chr14	41072752	41072938	chr14-602	8.98	1.02e-05	Dydc2 (-3771), Dydc1 (-66)
chr14	47808227	47808413	chr14-606	8.46	1.02e-05	Peli2 (-312549), Ktn1 (+144564)
chr14	50785201	50785387	chr14-608	16.91	5.88e-08	Ttc5 (+224)
chr14	55078653	55078839	chr14-612	8.46	1.02e-05	Zfhx2 (+13578), Ngdn (+63292)
chr14	59865940	59866126	chr14-617	15.85	9.4e-07	Atp8a2 (+220801), Shisa2 (+240752)
chr14	68253648	68253834	chr14-624	9.51	1.13e-06	Nefm (-128895), Adam7 (+279948)
chr14	93381296	93381482	chr14-638	8.46	1.02e-05	Pcdh9 (+507343)
chr14	98833408	98833594	chr14-641	9.51	1.13e-06	Dach1 (-663958), Mzt1 (+212635)
chr14	103777648	103777834	chr14-642	17.97	5.88e-08	Ednrb (+65955), Slain1 (+127513)
chr14	24846394	24846580	chr14-657	8.98	1.02e-05	Zmiz1 (-612737), Rps24 (+355806)
chr14	25278750	25278936	chr14-658	16.91	5.88e-08	Zmiz1 (-180381), Rps24 (+788162)
chr14	29449334	29449520	chr14-663	8.46	1.02e-05	Cacna2d3 (+272437), Lrtm1 (+431219)
chr14	63347061	63347247	chr14-680	16.91	5.88e-08	Gata4 (-101906), Blk (+70033)
chr14	63718993	63719179	chr14-682	8.98	1.02e-05	Pinx1 (-141226), Xkr6 (+112583)
chr14	64036944	64037130	chr14-684	8.46	1.02e-05	Rp1l1 (+44606), Prss55 (+48371)
chr14	64322126	64322312	chr14-685	8.98	1.02e-05	Msra (+133684), Prss52 (+217933)
chr14	65423332	65423518	chr14-687	8.46	1.02e-05	Pnoc (+2047), Zfp395 (+64749)
chr14	78008088	78008274	chr14-702	8.46	1.02e-05	Fam216b (+80826), Epsti1 (+103942)
chr14	79673190	79673376	chr14-705	8.98	1.02e-05	Lect1 (-11113), Pcdh8 (+98029)
chr14	16842102	16842288	chr14-728	8.46	1.02e-05	Rarb (-266723)
chr14	22355038	22355224	chr14-732	7.93	8.32e-05	1700112E06Rik (+335419)
chr14	22760202	22760388	chr14-733	16.91	5.88e-08	1700112E06Rik (+740583)
chr14	22907309	22907495	chr14-735	15.85	9.4e-07	1700112E06Rik (+887690), Kcnma1 (+895902)
chr14	33708020	33708206	chr14-746	16.91	5.88e-08	Gdf10 (-215474), Ptpn20 (+118843)
chr14	59114337	59114523	chr14-766	16.91	5.88e-08	1700129C05Rik (+28463), Rpl13-ps3 (+220924)
chr14	65112815	65113001	chr14-779	7.93	8.32e-05	Extl3 (-14802), Fzd3 (+149555)
chr14	67675802	67675988	chr14-785	15.85	9.4e-07	Gm6878 (-361184), Cdca2 (+39715)
chr14	74882828	74883014	chr14-792	7.93	8.32e-05	Lrch1 (+64956), Esd (+150624)
chr14	99749452	99749638	chr14-807	7.4	8.32e-05	Klf12 (+400219), Klf5 (+450854)
chr14	103718742	103718928	chr14-810	16.91	5.88e-08	Slain1 (+68607), Ednrb (+124861)
chr14	105427724	105427910	chr14-815	15.85	9.4e-07	4930449E01Rik (-70971), Ndfip2 (+169244)
chr14	8641927	8642113	chr14-830	7.93	8.32e-05	Oit1 (-263257), 4930452B06Rik (+24220)
chr14	22147970	22148156	chr14-843	15.85	9.4e-07	1700112E06Rik (+128351)
chr14	22495399	22495585	chr14-847	15.85	9.4e-07	1700112E06Rik (+475780)
chr14	28057989	28058175	chr14-860	7.4	8.32e-05	Wnt5a (-446668), Erc2 (+435640)
chr14	28475180	28475366	chr14-861	12.68	1.32e-05	Wnt5a (-29477), Erc2 (+852831)
chr14	32703633	32703819	chr14-864	14.8	9.4e-07	1810011H11Rik (-82237), 3425401B19Rik (-18454)
chr14	32859924	32860110	chr14-865	15.85	9.4e-07	Lrrc18 (-131365), Vstm4 (+3261)
chr14	48087498	48087684	chr14-875	14.8	9.4e-07	Peli2 (-33278), Ktn1 (+423835)
chr14	49568529	49568715	chr14-876	14.8	9.4e-07	Slc35f4 (-42736), 3632451O06Rik (+214761)
chr14	63215188	63215374	chr14-891	12.68	1.32e-05	Neil2 (-21740), Gata4 (+29967)
chr14	65274921	65275107	chr14-898	7.93	8.32e-05	Zfp395 (-83662), Fbxo16 (+8313)
chr14	66479246	66479432	chr14-901	7.4	8.32e-05	Adra1a (-156002), Stmn4 (+135035)
chr14	67507037	67507223	chr14-905	7.93	8.32e-05	Gm6878 (-192419), Cdca2 (+208480)
chr14	70618243	70618429	chr14-914	7.4	8.32e-05	Fam160b2 (-18501), Epb4.9 (+8729)
chr14	86427715	86427901	chr14-932	7.93	8.32e-05	Diap3 (+713306)
chr14	89822274	89822460	chr14-934	14.8	9.4e-07	Gm10110 (+76099)
chr14	114855150	114855336	chr14-944	15.85	9.4e-07	Gpc5 (-237383)
chr14	29405908	29406094	chr14-986	7.4	8.32e-05	Cacna2d3 (+315863), Lrtm1 (+387793)
chr15	10917745	10917931	chr15-1005	13.74	1.32e-05	Rai14 (-204298), C1qtnf3 (-34519)
chr15	25187951	25188137	chr15-1010	14.8	9.4e-07	9230109A22Rik (-38885), Basp1 (+225720)
chr15	27517383	27517569	chr15-1017	7.4	8.32e-05	Ank (+50799), Fam105b (+113217)
chr15	34239565	34239751	chr15-1022	14.8	9.4e-07	Matn2 (-67023), Laptm4b (+1632)
chr15	44511233	44511419	chr15-1033	14.8	9.4e-07	Ebag9 (-108315), Pkhd1l1 (+53773)
chr15	52160772	52160958	chr15-1036	7.4	8.32e-05	Slc30a8 (-134688), Aard (+120758)
chr15	102997984	102998170	chr15-104	7.57	1.6e-12	Hoxc6 (-11402), Hoxc8 (+7455)
chr15	57758383	57758569	chr15-1042	7.4	8.32e-05	Zhx2 (+63811), Derl1 (+133942)
chr15	60333981	60334167	chr15-1046	14.8	9.4e-07	4933412E24Rik (-317456), Fam84b (+491006)
chr15	60972738	60972924	chr15-1047	14.8	9.4e-07	A1bg (-51561)
chr15	64542828	64543014	chr15-1053	7.4	8.32e-05	Asap1 (-160002), Adcy8 (+379375)
chr15	75788790	75788976	chr15-1061	13.74	1.32e-05	Mafa (-40961), Zc3h3 (+53032)
chr15	79347958	79348144	chr15-1078	7.4	8.32e-05	Maff (+510)
chr15	84763035	84763221	chr15-1099	14.8	9.4e-07	Arhgap8 (+43076), Phf21b (+92921)
chr15	103014554	103014740	chr15-11	11.98	2.63e-25	Hoxc5 (+832)
chr15	93062546	93062732	chr15-1119	14.8	9.4e-07	Gxylt1 (+212522), Pdzrn4 (+665724)
chr15	93062983	93063169	chr15-1120	13.74	1.32e-05	Gxylt1 (+212085), Pdzrn4 (+666161)
chr15	94798337	94798523	chr15-1123	14.8	9.4e-07	Tmem117 (+169245), Nell2 (+730276)
chr15	96082711	96082897	chr15-1125	13.74	1.32e-05	A130051J06Rik (-291162), Arid2 (-204769)
chr15	97178376	97178562	chr15-1130	14.8	9.4e-07	Slc38a4 (-122513), Pced1b (-68638)
chr15	102737269	102737455	chr15-1156	14.8	9.4e-07	Hoxc13 (-183741), Calcoco1 (-15184)
chr15	103366129	103366315	chr15-1175	7.4	8.32e-05	Itga5 (+541)
chr15	10635143	10635329	chr15-1184	12.68	1.32e-05	Ttc23l (-76568), Rai14 (+78304)
chr15	10789477	10789663	chr15-1185	13.74	1.32e-05	C1qtnf3 (-162787), Rai14 (-76030)
chr15	11066092	11066278	chr15-1186	12.68	1.32e-05	Adamts12 (+1395), Tars (+333473)
chr15	26928364	26928550	chr15-1194	13.74	1.32e-05	Gm6576 (-96929), Fbxl7 (-33408)
chr15	42530920	42531106	chr15-1214	13.74	1.32e-05	Abra (-661293), Angpt1 (+145964)
chr15	52044375	52044561	chr15-1218	13.74	1.32e-05	Slc30a8 (-251085), Aard (+4361)
chr15	55905878	55906064	chr15-1222	13.74	1.32e-05	Sntb1 (+978)
chr15	66969501	66969687	chr15-1238	12.68	1.32e-05	Ndrg1 (+46)
chr15	72795469	72795655	chr15-1249	13.74	1.32e-05	Kcnk9 (-249283), Gm3150 (-117795)
chr15	76468457	76468643	chr15-1258	13.74	1.32e-05	Bop1 (+8719), Scx (+11112)
chr15	77071534	77071720	chr15-1260	12.68	1.32e-05	Apol6 (+26552), Rbfox2 (+235426)
chr15	77117410	77117596	chr15-1261	13.74	1.32e-05	Apol6 (+72428), Rbfox2 (+189550)
chr15	85655766	85655952	chr15-1287	13.74	1.32e-05	Ppara (-79917), Wnt7b (-77789)
chr15	86477606	86477792	chr15-1294	13.74	1.32e-05	Tbc1d22a (+263240)
chr15	86813958	86814144	chr15-1295	12.68	1.32e-05	Fam19a5 (-811179), Tbc1d22a (+599592)
chr15	96883555	96883741	chr15-1307	12.68	1.32e-05	Gm8888 (-116507), Slc38a4 (+172308)
chr15	98389986	98390172	chr15-1312	13.74	1.32e-05	Olfr282 (-47391), Olfr283 (-10882)
chr15	13193079	13193265	chr15-1362	12.68	1.32e-05	Cdh6 (-19533)
chr15	24642261	24642447	chr15-1364	12.68	1.32e-05	9230109A22Rik (+506805)
chr15	38010329	38010515	chr15-1393	12.68	1.32e-05	Rrm2b (-49319), Ubr5 (+68431)
chr15	71580275	71580461	chr15-1421	12.68	1.32e-05	Fam135b (+147470)
chr15	72893468	72893654	chr15-1423	12.68	1.32e-05	Kcnk9 (-347282), Gm3150 (-19796)
chr15	78688290	78688476	chr15-1448	12.68	1.32e-05	Elfn2 (+29730), Cyth4 (+91336)
chr15	87911292	87911478	chr15-1498	12.68	1.32e-05	Zdhhc25 (-688917), Fam19a5 (+286155)
chr15	95048031	95048217	chr15-1519	12.68	1.32e-05	Tmem117 (+418939), Nell2 (+480582)
chr15	97107770	97107956	chr15-1523	12.68	1.32e-05	Pced1b (-139244), Slc38a4 (-51907)
chr15	97593754	97593940	chr15-1526	12.68	1.32e-05	Amigo2 (-346560), Rpap3 (+111975)
chr15	97831841	97832027	chr15-1529	12.68	1.32e-05	Hdac7 (+12368), Slc48a1 (+47579)
chr15	99112977	99113163	chr15-1540	12.68	1.32e-05	Spats2 (-13508), Dnajc22 (+13658)
chr15	84775645	84775831	chr15-184	5.99	2.16e-08	Arhgap8 (+55686), Phf21b (+80311)
chr15	102981414	102981600	chr15-200	8.98	5.61e-11	Hoxc8 (-9115), Hoxc9 (+4475)
chr15	102966534	102966720	chr15-234	4.1	4.89e-06	Hoxc10 (-169)
chr15	103069232	103069418	chr15-235	16.91	1.87e-14	Hoxc4 (+34930), Smug1 (+88677)
chr15	93275237	93275423	chr15-244	5.11	6.7e-07	Gxylt1 (-169)
chr15	96285457	96285643	chr15-265	7.66	3.87e-09	Arid2 (-2023)
chr15	55441038	55441224	chr15-271	15.33	3e-13	Mtbp (-116277), Col14a1 (+133381)
chr15	62470759	62470945	chr15-287	7.4	2.93e-08	Myc (+485461)
chr15	101066411	101066597	chr15-306	14.27	4.52e-12	Ankrd33 (-49251), Fignl2 (-12105)
chr15	59374087	59374273	chr15-317	4.58	1.61e-05	Nsmce2 (-18), E430025E21Rik (-13)
chr15	60968471	60968657	chr15-318	14.27	4.52e-12	A1bg (-47294)
chr15	103061568	103061754	chr15-32	58.13	1.28e-40	Hoxc4 (+27266), Smug1 (+96341)
chr15	94811638	94811824	chr15-330	7.13	2.93e-08	Tmem117 (+182546), Nell2 (+716975)
chr15	103115310	103115496	chr15-337	4.4	1.61e-05	Smug1 (+42599), Hoxc4 (+81008)
chr15	8781223	8781409	chr15-339	4.58	1.61e-05	Ranbp3l (-187110), Slc1a3 (-70552)
chr15	10981832	10982018	chr15-340	6.08	1.36e-06	Amacr (+169)
chr15	24972155	24972341	chr15-341	4.58	1.61e-05	9230109A22Rik (+176911)
chr15	85576623	85576809	chr15-349	13.21	6.36e-11	Wnt7b (+1354), Gm4825 (+65904)
chr15	93911201	93911387	chr15-351	26.42	1.19e-14	Prickle1 (-391771), Adamts20 (+492964)
chr15	44619515	44619701	chr15-366	6.08	1.36e-06	Ebag9 (-33)
chr15	60967869	60968055	chr15-369	4.05	7.14e-05	A1bg (-46692)
chr15	90154147	90154333	chr15-376	4.23	7.14e-05	Syt10 (-312380), Alg10b (-70071)
chr15	92099879	92100065	chr15-377	25.37	3.09e-13	Pdzrn4 (-296943), Cntn1 (+48807)
chr15	101182709	101182895	chr15-386	25.37	3.09e-13	Grasp (-41405), Acvr1b (+8698)
chr15	103120777	103120963	chr15-390	26.42	1.19e-14	Smug1 (+37132), Hoxc4 (+86475)
chr15	103133774	103133960	chr15-391	6.34	1.36e-06	Smug1 (+24135), Hoxc4 (+99472)
chr15	103183158	103183344	chr15-393	4.05	7.14e-05	Smug1 (-25249), Cbx5 (+56565)
chr15	11083081	11083267	chr15-395	12.16	8.32e-10	Adamts12 (+18384), Tars (+316484)
chr15	82961311	82961497	chr15-447	4.05	7.14e-05	Tcf20 (-49270), Nfam1 (+61734)
chr15	84681592	84681778	chr15-451	11.63	1e-08	Prr5 (+683)
chr15	95691686	95691872	chr15-454	23.25	7.42e-12	Ano6 (-99064), Dbx2 (-35819)
chr15	102736252	102736438	chr15-460	5.81	8.31e-06	Hoxc13 (-184758), Calcoco1 (-14167)
chr15	7194921	7195107	chr15-461	5.55	8.31e-06	Lifr (+40661), Egflam (+203290)
chr15	92752329	92752515	chr15-480	10.57	1.11e-07	Pdzrn4 (+355507), Gxylt1 (+522739)
chr15	99724495	99724681	chr15-484	21.14	1.63e-10	Cox14 (-1030)
chr15	101494329	101494515	chr15-487	23.25	7.42e-12	5430421N21Rik (-2910)
chr15	84527046	84527232	chr15-503	22.2	7.42e-12	1810041L15Rik (-80042), Ldoc1l (+30684)
chr15	95639425	95639611	chr15-507	5.55	8.31e-06	Nell2 (-110812), Dbx2 (+16442)
chr15	12093759	12093945	chr15-524	9.51	1.13e-06	Sub1 (-97794), Zfr (-23979)
chr15	19115082	19115268	chr15-525	10.57	1.11e-07	Cdh10 (+294846)
chr15	24878247	24878433	chr15-526	10.57	1.11e-07	9230109A22Rik (+270819)
chr15	25027396	25027582	chr15-527	21.14	1.63e-10	9230109A22Rik (+121670)
chr15	26795634	26795820	chr15-529	20.08	1.63e-10	Fbxl7 (+99322), March11 (+486663)
chr15	38932514	38932700	chr15-535	9.51	1.13e-06	Baalc (-535)
chr15	77956471	77956657	chr15-541	19.03	3.26e-09	Foxred2 (+158)
chr15	80977609	80977795	chr15-544	5.28	4.65e-05	Sgsm3 (-63)
chr15	84299040	84299226	chr15-549	10.04	1.11e-07	Parvg (-26986), Parvb (+67090)
chr15	84625895	84626081	chr15-550	10.04	1.11e-07	Ldoc1l (-68165), Prr5 (-55014)
chr15	84731773	84731959	chr15-551	5.02	4.65e-05	Arhgap8 (+11814), Phf21b (+124183)
chr15	99332954	99333140	chr15-560	5.02	4.65e-05	Fmnl3 (+37435), Prpf40b (+37776)
chr15	103086076	103086262	chr15-567	21.14	1.63e-10	Hoxc4 (+51774), Smug1 (+71833)
chr15	64255070	64255256	chr15-574	17.97	5.88e-08	Fam49b (-194715), Asap1 (+127756)
chr15	83056672	83056858	chr15-592	20.08	1.63e-10	Serhl (-43439), Nfam1 (-33627)
chr15	86188425	86188611	chr15-601	19.03	3.26e-09	Cerk (-2377)
chr15	95652957	95653143	chr15-605	5.02	4.65e-05	Nell2 (-124344), Dbx2 (+2910)
chr15	15976951	15977137	chr15-624	8.46	1.02e-05	Cdh9 (-801057)
chr15	42373008	42373194	chr15-636	9.51	1.13e-06	Abra (-503381), Angpt1 (+303876)
chr15	53188683	53188869	chr15-640	16.91	5.88e-08	Ext1 (+157383), Med30 (+476331)
chr15	80505075	80505261	chr15-661	8.98	1.02e-05	Enthd1 (+55302), Cacna1i (+217930)
chr15	81555010	81555196	chr15-663	17.97	5.88e-08	Gm5218 (-55555), Ep300 (-31111)
chr15	99704966	99705152	chr15-683	9.51	1.13e-06	Gpd1 (-12456), Smarcd1 (+2772)
chr15	103123436	103123622	chr15-696	9.51	1.13e-06	Smug1 (+34473), Hoxc4 (+89134)
chr15	60822091	60822277	chr15-720	16.91	5.88e-08	4933412E24Rik (-805566), Fam84b (+2896)
chr15	83666584	83666770	chr15-739	16.91	5.88e-08	Ttll12 (-71520), Scube1 (+58344)
chr15	83696728	83696914	chr15-740	8.98	1.02e-05	Ttll12 (-101664), Scube1 (+28200)
chr15	94928177	94928363	chr15-756	8.46	1.02e-05	Tmem117 (+299085), Nell2 (+600436)
chr15	95081773	95081959	chr15-757	8.46	1.02e-05	Nell2 (+446840), Tmem117 (+452681)
chr15	95528555	95528741	chr15-759	8.46	1.02e-05	Nell2 (+58)
chr15	99817995	99818181	chr15-766	8.98	1.02e-05	Cers5 (-45487), Lima1 (+57340)
chr15	102947441	102947627	chr15-774	7.93	8.32e-05	Hoxc11 (-6893), Hoxc12 (+10777)
chr15	27466137	27466323	chr15-794	7.4	8.32e-05	Ank (-447)
chr15	27496235	27496421	chr15-795	15.85	9.4e-07	Ank (+29651), Fam105b (+134365)
chr15	40079910	40080096	chr15-803	7.4	8.32e-05	Lrp12 (-136215), 9330182O14Rik (-62185)
chr15	42047197	42047383	chr15-805	15.85	9.4e-07	Abra (-177570), Angpt1 (+629687)
chr15	50747135	50747321	chr15-809	8.46	1.02e-05	Trps1 (+142813)
chr15	63750343	63750529	chr15-816	15.85	9.4e-07	Gsdmc (+58323)
chr15	64919079	64919265	chr15-818	7.93	8.32e-05	Asap1 (-536253), Adcy8 (+3124)
chr15	84285581	84285767	chr15-848	15.85	9.4e-07	Parvg (-40445), Parvb (+53631)
chr15	84350068	84350254	chr15-849	7.4	8.32e-05	Parvg (+24042), 1810041L15Rik (+96936)
chr15	85201026	85201212	chr15-854	7.93	8.32e-05	Fbln1 (-4830)
chr15	94435643	94435829	chr15-860	15.85	9.4e-07	Adamts20 (-31478), Pus7l (+107811)
chr15	94457858	94458044	chr15-861	7.93	8.32e-05	Adamts20 (-53693), Pus7l (+85596)
chr15	101558252	101558438	chr15-878	8.46	1.02e-05	Krt82 (-7686), 4732456N10Rik (+4605)
chr15	7198897	7199083	chr15-888	7.93	8.32e-05	Lifr (+44637), Egflam (+199314)
chr15	20837077	20837263	chr15-892	14.8	9.4e-07	Cdh12 (-274282), Acot10 (-170420)
chr15	27924822	27925008	chr15-897	14.8	9.4e-07	Fam105a (-243373), Trio (+100933)
chr15	34348055	34348241	chr15-899	7.4	8.32e-05	9430069I07Rik (+8273), Matn2 (+41467)
chr15	39876639	39876825	chr15-905	7.4	8.32e-05	Dpys (-19265), Lrp12 (+67056)
chr15	39925991	39926177	chr15-906	7.4	8.32e-05	Dpys (-68617), Lrp12 (+17704)
chr15	40046305	40046491	chr15-907	13.74	1.32e-05	Lrp12 (-102610), 9330182O14Rik (-95790)
chr15	56344475	56344661	chr15-910	7.4	8.32e-05	Sntb1 (-437619), Has2 (+349971)
chr15	68249881	68250067	chr15-915	7.4	8.32e-05	Zfat (+8864)
chr15	76598360	76598546	chr15-925	7.93	8.32e-05	Cpsf1 (+9138), Adck5 (+22095)
chr15	77857694	77857880	chr15-930	7.93	8.32e-05	Myh9 (-15612), Txn2 (+71181)
chr15	79219573	79219759	chr15-935	7.4	8.32e-05	Sox10 (-55176), Pick1 (-9507)
chr15	81746147	81746333	chr15-939	7.4	8.32e-05	Tef (-65174), Zc3h7b (+1392)
chr15	83594644	83594830	chr15-945	7.93	8.32e-05	Ttll12 (+420)
chr15	85919858	85920044	chr15-957	14.8	9.4e-07	Trmu (+40631), Celsr1 (+113826)
chr15	103102104	103102290	chr15-96	4.44	1.82e-08	Smug1 (+55805), Hoxc4 (+67802)
chr15	92051126	92051312	chr15-965	13.74	1.32e-05	Cntn1 (+54)
chr15	93530217	93530403	chr15-969	14.8	9.4e-07	Prickle1 (-10787), Adamts20 (+873948)
chr15	98021992	98022178	chr15-977	7.93	8.32e-05	Col2a1 (-17390), Senp1 (+71659)
chr15	101048550	101048736	chr15-981	7.4	8.32e-05	Fignl2 (+5756), Scn8a (+177960)
chr15	101174477	101174663	chr15-983	7.4	8.32e-05	Acvr1b (+466)
chr16	91334586	91334772	chr16-102	6.69	8.31e-11	Ifnar2 (-38104), Olig1 (+64910)
chr16	33903714	33903900	chr16-1029	12.68	1.32e-05	Umps (+63231), Itgb5 (+74130)
chr16	35760460	35760646	chr16-1040	12.68	1.32e-05	Dirc2 (+8803), Sema5b (+218982)
chr16	40392185	40392371	chr16-1049	12.68	1.32e-05	NONE
chr16	45809881	45810067	chr16-1063	12.68	1.32e-05	Abhd10 (-67019), Phldb2 (+34260)
chr16	63072078	63072264	chr16-1083	12.68	1.32e-05	Pros1 (+217864), Epha3 (+791987)
chr16	67344263	67344449	chr16-1090	12.68	1.32e-05	Cadm2 (+276552)
chr16	89960563	89960749	chr16-1109	12.68	1.32e-05	Krtap11-1 (-389473), Tiam1 (+14043)
chr16	30244120	30244306	chr16-111	39.11	9.51e-24	Cpn2 (+23319), Hes1 (+178873)
chr16	92823639	92823825	chr16-1118	12.68	1.32e-05	Runx1 (+2334), Clic6 (+325598)
chr16	96151638	96151824	chr16-1124	12.68	1.32e-05	Wrb (+6324), Lca5l (+40526)
chr16	77406006	77406192	chr16-123	4.62	2.48e-07	Gm11146 (+195995), Usp25 (+392030)
chr16	85887779	85887965	chr16-125	4.89	5.16e-08	Adamts1 (-84759), Adamts5 (+13253)
chr16	84774101	84774287	chr16-168	4.23	4.89e-06	Jam2 (+71)
chr16	20098078	20098264	chr16-183	15.85	3e-13	Klhl24 (+617)
chr16	72788070	72788256	chr16-192	7.93	3.87e-09	Robo1 (+125014)
chr16	91246405	91246591	chr16-194	5.11	6.7e-07	Olig1 (-23271), Olig2 (+20948)
chr16	8539253	8539439	chr16-21	5.81	1.7e-13	Pmm2 (-98328), Abat (+25917)
chr16	77461565	77461751	chr16-220	14.8	4.52e-12	Gm11146 (+140436), Usp25 (+447589)
chr16	90418627	90418813	chr16-221	4.58	1.61e-05	1110008E08Rik (-135444), Hunk (+32323)
chr16	77536821	77537007	chr16-237	14.27	4.52e-12	Gm11146 (+65180), Usp25 (+522845)
chr16	77399866	77400052	chr16-262	6.61	2.07e-07	Gm11146 (+202135), Usp25 (+385890)
chr16	79449809	79449995	chr16-263	6.61	2.07e-07	Tmprss15 (-358810)
chr16	23307682	23307868	chr16-275	6.34	1.36e-06	Rtp1 (-121358), BC106179 (-82407)
chr16	11040744	11040930	chr16-292	25.37	3.09e-13	Litaf (-47716), Snn (-25461)
chr16	50380276	50380462	chr16-303	6.08	1.36e-06	Bbx (+52021), Cd47 (+524751)
chr16	32914109	32914295	chr16-317	11.1	1e-08	Lrch3 (+102)
chr16	64062675	64062861	chr16-325	11.1	1e-08	Epha3 (-198610), Csnka2ip (+416380)
chr16	96082800	96082986	chr16-330	4.05	7.14e-05	Brwd1 (-465)
chr16	76372159	76372345	chr16-379	5.55	8.31e-06	Samsn1 (-462942), Nrip1 (+1575)
chr16	91836850	91837036	chr16-385	11.1	1e-08	Atp5o (+94744), Itsn1 (+107590)
chr16	5153709	5153895	chr16-388	10.57	1.11e-07	Sec14l5 (+6693), Nagpa (+50210)
chr16	18156695	18156881	chr16-394	8.98	1.02e-05	Gm7873 (-61382), Rtn4r (+29146)
chr16	18345333	18345519	chr16-395	20.08	1.63e-10	Arvcf (-2848), Tango2 (-1499)
chr16	23226143	23226329	chr16-399	10.57	1.11e-07	BC106179 (-868)
chr16	28880908	28881094	chr16-400	20.08	1.63e-10	Fgf12 (-435774), Mb21d2 (+48697)
chr16	63452373	63452559	chr16-412	20.08	1.63e-10	Epha3 (+411692), Pros1 (+598159)
chr16	97292581	97292767	chr16-426	10.04	1.11e-07	Dscam (-121922), Bace2 (-64054)
chr16	4540110	4540296	chr16-429	19.03	3.26e-09	Srl (-17128), Tfap4 (+19517)
chr16	40557870	40558056	chr16-450	20.08	1.63e-10	Lsamp (-974895)
chr16	62958550	62958736	chr16-454	20.08	1.63e-10	Pros1 (+104336), Epha3 (+905515)
chr16	72691346	72691532	chr16-457	8.98	1.02e-05	Robo1 (+28290)
chr16	77675975	77676161	chr16-460	8.98	1.02e-05	Cxadr (-625428), Gm11146 (-73974)
chr16	85165270	85165456	chr16-462	10.04	1.11e-07	Atp5j (-329738), App (+8344)
chr16	89863421	89863607	chr16-463	8.98	1.02e-05	Krtap11-1 (-292331), Tiam1 (+111185)
chr16	33400319	33400505	chr16-492	8.98	1.02e-05	Slc12a8 (-117917), Zfp148 (+19637)
chr16	63084170	63084356	chr16-508	8.46	1.02e-05	Pros1 (+229956), Epha3 (+779895)
chr16	18629447	18629633	chr16-521	15.85	9.4e-07	Sept5 (+398)
chr16	38773161	38773347	chr16-542	16.91	5.88e-08	Upk1b (+26949), B4galt4 (+30990)
chr16	57532274	57532460	chr16-549	8.98	1.02e-05	Cmss1 (+74458), Filip1l (+179274)
chr16	74795926	74796112	chr16-556	7.4	8.32e-05	Robo2 (-385030), Lipi (+790037)
chr16	8079144	8079330	chr16-571	8.46	1.02e-05	Cldn26 (+345899)
chr16	8737467	8737653	chr16-572	7.93	8.32e-05	Usp7 (+782)
chr16	17798218	17798404	chr16-574	8.46	1.02e-05	Scarf2 (+1029), Car15 (+40053)
chr16	18194378	18194564	chr16-577	8.46	1.02e-05	Gm7873 (-23699), Rtn4r (+66829)
chr16	30992777	30992963	chr16-591	16.91	5.88e-08	Xxylt1 (+88562), Fam43a (+393147)
chr16	33584235	33584421	chr16-594	8.46	1.02e-05	Heg1 (-100138), Slc12a8 (+65999)
chr16	76741123	76741309	chr16-621	7.93	8.32e-05	Gm9843 (-337504), Usp25 (-272853)
chr16	94714635	94714821	chr16-635	15.85	9.4e-07	Dyrk1a (+144718), Kcnj6 (+282968)
chr16	4623998	4624184	chr16-639	13.74	1.32e-05	Pam16 (+897)
chr16	8636845	8637031	chr16-643	7.4	8.32e-05	Pmm2 (-736), Tmem186 (+774)
chr16	15886663	15886849	chr16-648	15.85	9.4e-07	Mzt2 (-23409), 2310008H04Rik (+260095)
chr16	17890967	17891153	chr16-650	7.4	8.32e-05	Tssk1 (-3143), Gm20518 (+611), Dgcr2 (+633)
chr16	30184804	30184990	chr16-668	14.8	9.4e-07	Cpn2 (+82635), Hes1 (+119557)
chr16	40228744	40228930	chr16-682	15.85	9.4e-07	NONE
chr16	59463648	59463834	chr16-695	7.4	8.32e-05	Mina (-8327), Gabrr3 (+56409)
chr16	63745508	63745694	chr16-698	7.93	8.32e-05	Epha3 (+118557), Pros1 (+891294)
chr16	63748150	63748336	chr16-699	14.8	9.4e-07	Epha3 (+115915), Pros1 (+893936)
chr16	72072144	72072330	chr16-701	15.85	9.4e-07	Robo1 (-590912)
chr16	85387061	85387247	chr16-713	7.93	8.32e-05	App (-213447), Cyyr1 (+163263)
chr16	94307950	94308136	chr16-724	7.4	8.32e-05	Hlcs (+5520), Sim2 (+222783)
chr16	26582041	26582227	chr16-752	13.74	1.32e-05	Il1rap (+430)
chr16	34546979	34547165	chr16-773	13.74	1.32e-05	Ropn1 (-104116), Kalrn (-33024)
chr16	34804688	34804874	chr16-774	13.74	1.32e-05	Ptplb (-217640), Mylk (+19860)
chr16	37550173	37550359	chr16-776	13.74	1.32e-05	Hgd (-29887), Rabl3 (+10381)
chr16	37953679	37953865	chr16-779	13.74	1.32e-05	Gsk3b (-135229), Gpr156 (+37276)
chr16	38283339	38283525	chr16-780	7.4	8.32e-05	Nr1i2 (+11392), Gsk3b (+194431)
chr16	45767493	45767679	chr16-790	13.74	1.32e-05	Abhd10 (-24631), Phldb2 (+76648)
chr16	58349869	58350055	chr16-802	7.4	8.32e-05	Col8a1 (-595225), Dcbld2 (-58481)
chr16	69980283	69980469	chr16-811	7.4	8.32e-05	Gbe1 (-333573), Speer2 (-116632)
chr16	74216997	74217183	chr16-818	13.74	1.32e-05	Robo2 (+193899)
chr16	76161033	76161219	chr16-820	14.8	9.4e-07	Samsn1 (-251816), Nrip1 (+212701)
chr16	90073640	90073826	chr16-838	7.4	8.32e-05	Sod1 (-147009), Tiam1 (-99034)
chr16	90741891	90742077	chr16-840	14.8	9.4e-07	Mrap (+3660), Urb1 (+68408)
chr16	92346370	92346556	chr16-846	14.8	9.4e-07	4930563D23Rik (-25022), Kcne1 (+13005)
chr16	7051025	7051211	chr16-861	13.74	1.32e-05	Rbfox1 (-18717)
chr16	37964088	37964274	chr16-89	20.61	1.59e-19	Gsk3b (-124820), Gpr156 (+47685)
chr16	21947213	21947399	chr16-891	12.68	1.32e-05	Tmem41a (+246)
chr16	23417336	23417522	chr16-892	12.68	1.32e-05	BC106179 (-192061), Rtp1 (-11704)
chr16	34514188	34514374	chr16-907	13.74	1.32e-05	Kalrn (-233)
chr16	37347189	37347375	chr16-915	13.74	1.32e-05	Stxbp5l (+37641), Polq (+335496)
chr16	58607240	58607426	chr16-933	13.74	1.32e-05	St3gal6 (-83907), Gm813 (+9645)
chr16	66603975	66604161	chr16-939	13.74	1.32e-05	Vgll3 (+788435)
chr16	70239726	70239912	chr16-940	13.74	1.32e-05	Speer2 (-376075), Gbe1 (-74130)
chr16	77358641	77358827	chr16-951	12.68	1.32e-05	Gm11146 (+243360), Usp25 (+344665)
chr16	87790029	87790215	chr16-960	13.74	1.32e-05	2810407A14Rik (+6047), Grik1 (+266054)
chr16	93684478	93684664	chr16-971	13.74	1.32e-05	Dopey2 (-27336), Cbr3 (+1356)
chr16	96757765	96757951	chr16-976	12.68	1.32e-05	Pcp4 (+290252), Dscam (+412894)
chr16	6839637	6839823	chr16-984	12.68	1.32e-05	Rbfox1 (-230105)
chr17	50542447	50542633	chr17-1039	14.8	9.4e-07	Plcl2 (+32993), Tbc1d5 (+636809)
chr17	56627932	56628118	chr17-1047	14.8	9.4e-07	Lonp1 (-1122), Catsperd (-118)
chr17	61217381	61217567	chr17-1049	14.8	9.4e-07	NONE
chr17	66076190	66076376	chr17-1053	7.93	8.32e-05	Ankrd12 (+763)
chr17	66405163	66405349	chr17-1056	7.4	8.32e-05	Soga2 (+44494), Ddx11 (+281736)
chr17	83222907	83223093	chr17-1069	15.85	9.4e-07	Eml4 (-127931), Pkdcc (+7708)
chr17	84027771	84027957	chr17-1071	14.8	9.4e-07	Haao (-181074), Zfp36l2 (+160083)
chr17	88543125	88543311	chr17-1075	14.8	9.4e-07	Ston1 (-83337), Ppp1r21 (+13094)
chr17	15072383	15072569	chr17-1087	7.4	8.32e-05	2210404J11Rik (+30835), Dll1 (+303500)
chr17	25656315	25656501	chr17-1097	14.8	9.4e-07	Gng13 (-60763), Lmf1 (+77231)
chr17	40992182	40992368	chr17-1125	7.4	8.32e-05	Cenpq (-57228)
chr17	46508435	46508621	chr17-1133	7.4	8.32e-05	Dnph1 (+11739), Cul9 (+37860)
chr17	46605216	46605402	chr17-1134	13.74	1.32e-05	Srf (-49147), Ptk7 (+24195)
chr17	48041670	48041856	chr17-1139	13.74	1.32e-05	1700122O11Rik (-3470)
chr17	48624910	48625096	chr17-1141	7.4	8.32e-05	Lrfn2 (-307376), Unc5cl (+170102)
chr17	62568023	62568209	chr17-1148	14.8	9.4e-07	Efna5 (+38591)
chr17	63879000	63879186	chr17-1151	14.8	9.4e-07	Fer (-16925), A930002H24Rik (-15302)
chr17	72993765	72993951	chr17-1163	7.4	8.32e-05	Lclat1 (-114136), Lbh (+75553)
chr17	75575920	75576106	chr17-1167	7.4	8.32e-05	Fam98a (-24067)
chr17	78417923	78418109	chr17-1169	7.4	8.32e-05	Fez2 (+115)
chr17	78608223	78608409	chr17-1170	14.8	9.4e-07	Vit (+100253), Strn (+128880)
chr17	79200024	79200210	chr17-1171	13.74	1.32e-05	Qpct (+148211), Cdc42ep3 (+154974)
chr17	83969618	83969804	chr17-1182	14.8	9.4e-07	Haao (-122921), Zfp36l2 (+218236)
chr17	88652951	88653137	chr17-1190	7.4	8.32e-05	Gtf2a1l (-15616), Ston1 (+26489)
chr17	90054411	90054597	chr17-1192	13.74	1.32e-05	Gm10184 (-144055)
chr17	9369441	9369627	chr17-1199	13.74	1.32e-05	Pabpc6 (+300170), 1700010I14Rik (+381177)
chr17	9895243	9895429	chr17-1202	13.74	1.32e-05	Pabpc6 (-225632), Qk (+424025)
chr17	45506878	45507064	chr17-124	4.44	1.82e-08	Aars2 (+130)
chr17	29165570	29165756	chr17-1244	13.74	1.32e-05	Rab44 (+30607), Cpne5 (+72134)
chr17	30460807	30460993	chr17-1255	13.74	1.32e-05	Gm9874 (-24611), Zfand3 (+455813)
chr17	35556988	35557174	chr17-1278	13.74	1.32e-05	2300002M23Rik (-10369), Cdsn (+4953)
chr17	63406474	63406660	chr17-1326	12.68	1.32e-05	Efna5 (-525250), Fbxl17 (+93450)
chr17	66659320	66659506	chr17-1334	13.74	1.32e-05	Themis3 (-64792), Ptprm (+695046)
chr17	74804519	74804705	chr17-1346	13.74	1.32e-05	Ltbp1 (-200956), Ttc27 (+86862)
chr17	84749477	84749663	chr17-1360	12.68	1.32e-05	Lrpprc (+40988), Abcg8 (+66449)
chr17	93676534	93676720	chr17-1375	12.68	1.32e-05	Adcyap1 (+477205)
chr17	11261760	11261946	chr17-1399	12.68	1.32e-05	Park2 (-576749), Park2 (+194728)
chr17	14497226	14497412	chr17-1409	12.68	1.32e-05	Thbs2 (+196943), Smoc2 (+217813)
chr17	21648794	21648980	chr17-1419	12.68	1.32e-05	3110052M02Rik (-8695), Zfp948 (+81841)
chr17	26371065	26371251	chr17-1441	12.68	1.32e-05	Neurl1b (-43807), Luc7l (+118207)
chr17	27255939	27256125	chr17-1447	12.68	1.32e-05	Lemd2 (-51594), Grm4 (+247272)
chr17	29347769	29347955	chr17-145	4.12	3.45e-07	Mtch1 (+42)
chr17	29919965	29920151	chr17-1476	12.68	1.32e-05	Zfand3 (-85029), Mdga1 (-32176)
chr17	42156845	42157031	chr17-1501	12.68	1.32e-05	Ptchd4 (-159009)
chr17	44105998	44106184	chr17-1507	12.68	1.32e-05	Enpp4 (-282)
chr17	55367167	55367353	chr17-1529	12.68	1.32e-05	St6gal2 (-78129)
chr17	62836748	62836934	chr17-1543	12.68	1.32e-05	Efna5 (-230134), Efna5 (+44476)
chr17	69194745	69194931	chr17-1558	12.68	1.32e-05	Zbtb14 (-189002), Epb4.1l3 (+38028)
chr17	71986610	71986796	chr17-1566	12.68	1.32e-05	Clip4 (+204756), Alk (+617006)
chr17	87474791	87474977	chr17-1601	12.68	1.32e-05	Epcam (-161095), Calm2 (-27949)
chr17	73107917	73108103	chr17-177	6.87	8.31e-11	Lclat1 (+16)
chr17	5324471	5324657	chr17-283	16.91	1.87e-14	Tmem242 (+115696), Arid1b (+329490)
chr17	66417045	66417231	chr17-317	4.1	4.89e-06	Soga2 (+32612), Ddx11 (+293618)
chr17	73771099	73771285	chr17-333	7.66	3.87e-09	Galnt14 (-60741), Ehd3 (-33649)
chr17	74717569	74717755	chr17-355	7.4	2.93e-08	Ttc27 (-88)
chr17	85748747	85748933	chr17-357	7.4	2.93e-08	Six2 (-60566), Srbd1 (+396335)
chr17	10011897	10012083	chr17-361	28.54	4.25e-16	Pabpc6 (-342286), Qk (+307371)
chr17	13007805	13007991	chr17-362	4.58	1.61e-05	Sod2 (+59)
chr17	46630225	46630411	chr17-375	7.13	2.93e-08	Ptk7 (-814)
chr17	7945747	7945933	chr17-384	4.58	1.61e-05	Rsph3a (+187)
chr17	15382292	15382478	chr17-386	4.76	3.4e-06	Fam120b (-13861), Dll1 (-6409)
chr17	27642614	27642800	chr17-391	28.54	4.25e-16	Pacsin1 (-12881), Rps10 (-7431)
chr17	31309381	31309567	chr17-439	24.31	3.09e-13	Pde9a (-76760), Slc37a1 (+13255)
chr17	65700324	65700510	chr17-449	6.34	1.36e-06	Txndc2 (-58213), Rab31 (+72335)
chr17	25635354	25635540	chr17-466	5.28	4.65e-05	Gng13 (-81724), Lmf1 (+56270)
chr17	29056804	29056990	chr17-470	4.23	7.14e-05	Cdkn1a (-36875), Srsf3 (+24224)
chr17	3883189	3883375	chr17-486	23.25	7.42e-12	Nox3 (-187021)
chr17	11260938	11261124	chr17-488	23.25	7.42e-12	Park2 (-577571), Park2 (+193906)
chr17	30161135	30161321	chr17-495	23.25	7.42e-12	Gm9874 (-324283), Zfand3 (+156141)
chr17	31892873	31893059	chr17-496	5.55	8.31e-06	Sik1 (-37174), Hsf2bp (+141542)
chr17	48095836	48096022	chr17-503	24.31	3.09e-13	1700067P10Rik (+6297), 9830107B12Rik (+50378)
chr17	78224093	78224279	chr17-508	12.16	8.32e-10	Crim1 (+23938), Fez2 (+193945)
chr17	24212260	24212446	chr17-523	5.55	8.31e-06	Ntn3 (-2966)
chr17	25668632	25668818	chr17-524	5.02	4.65e-05	Gng13 (-48446), Lmf1 (+89548)
chr17	67548992	67549178	chr17-547	23.25	7.42e-12	Ptprm (-194626), Lrrc30 (+83638)
chr17	86305167	86305353	chr17-554	11.1	1e-08	Prkce (+137475), Gm10309 (+199972)
chr17	93312191	93312377	chr17-559	22.2	7.42e-12	Adcyap1 (+112862)
chr17	15898714	15898900	chr17-565	10.04	1.11e-07	Rgmb (-72221)
chr17	16218712	16218898	chr17-566	5.02	4.65e-05	BC002059 (-754105), Rgmb (-392219)
chr17	26584676	26584862	chr17-573	11.1	1e-08	Atp6v0e (-91643), Ergic1 (+23280)
chr17	27294253	27294439	chr17-575	10.57	1.11e-07	Lemd2 (-89908), Grm4 (+208958)
chr17	73325351	73325537	chr17-599	21.14	1.63e-10	Capn13 (+73852), Lclat1 (+217450)
chr17	3247069	3247255	chr17-612	19.03	3.26e-09	Tiam2 (-79411), Scaf8 (+132190)
chr17	16177190	16177376	chr17-618	10.57	1.11e-07	BC002059 (-795627), Rgmb (-350697)
chr17	27505668	27505854	chr17-628	5.02	4.65e-05	Grm4 (-2457)
chr17	45318451	45318637	chr17-642	10.57	1.11e-07	Runx2 (-503747), Cdc5l (+115163)
chr17	63157935	63158121	chr17-655	21.14	1.63e-10	Efna5 (-276711), Fbxl17 (+341989)
chr17	84709532	84709718	chr17-666	5.02	4.65e-05	Abcg8 (+26504), Lrpprc (+80933)
chr17	86324318	86324504	chr17-668	21.14	1.63e-10	Prkce (+156626), Gm10309 (+180821)
chr17	4540879	4541065	chr17-672	5.02	4.65e-05	Nox3 (-844711), Arid1b (-454102)
chr17	49564337	49564523	chr17-708	9.51	1.13e-06	Daam2 (-93)
chr17	50853352	50853538	chr17-710	9.51	1.13e-06	Tbc1d5 (+325904), Plcl2 (+343898)
chr17	50906258	50906444	chr17-711	10.04	1.11e-07	Tbc1d5 (+272998), Plcl2 (+396804)
chr17	62735980	62736166	chr17-719	20.08	1.63e-10	Efna5 (-129366), Efna5 (+145244)
chr17	5492020	5492206	chr17-737	19.03	3.26e-09	Zdhhc14 (-487)
chr17	28930666	28930852	chr17-765	9.51	1.13e-06	4930539E08Rik (-15435), Pxt1 (+11503)
chr17	87282453	87282639	chr17-797	8.98	1.02e-05	Ttc7 (-340)
chr17	93308970	93309156	chr17-800	8.98	1.02e-05	Adcyap1 (+109641)
chr17	4035065	4035251	chr17-802	17.97	5.88e-08	Arid1b (-959916), Nox3 (-338897)
chr17	9759521	9759707	chr17-808	8.46	1.02e-05	Pabpc6 (-89910), Qk (+559747)
chr17	27856883	27857069	chr17-826	8.46	1.02e-05	Uhrf1bp1 (+486)
chr17	35897486	35897672	chr17-843	17.97	5.88e-08	2310061I04Rik (-148)
chr17	48545420	48545606	chr17-856	15.85	9.4e-07	Lrfn2 (-386866), Unc5cl (+90612)
chr17	56165615	56165801	chr17-860	8.98	1.02e-05	Tnfaip8l1 (+3231), D17Wsu104e (+18212)
chr17	56558308	56558494	chr17-862	8.46	1.02e-05	Znrf4 (-45918), Safb2 (+26184)
chr17	63008271	63008457	chr17-864	8.98	1.02e-05	Efna5 (-127047), Fbxl17 (+491653)
chr17	75641094	75641280	chr17-871	8.46	1.02e-05	Fam98a (-89241)
chr17	84327630	84327816	chr17-873	8.46	1.02e-05	Zfp36l2 (-139776), Thada (+138473)
chr17	88774297	88774483	chr17-876	17.97	5.88e-08	Lhcgr (+17586), Gtf2a1l (+105730)
chr17	5940870	5941056	chr17-878	7.93	8.32e-05	Synj2 (-317)
chr17	27200945	27201131	chr17-899	16.91	5.88e-08	Ip6k3 (-33274), Lemd2 (+3400)
chr17	27519405	27519591	chr17-901	7.4	8.32e-05	Hmga1 (-37122), Grm4 (-16194)
chr17	30892212	30892398	chr17-911	8.46	1.02e-05	Glp1r (-9562), Dnahc8 (+267951)
chr17	31557569	31557755	chr17-913	7.93	8.32e-05	4833413E03Rik (+536)
chr17	45209084	45209270	chr17-929	15.85	9.4e-07	Runx2 (-394380), Cdc5l (+224530)
chr17	71783335	71783521	chr17-954	8.46	1.02e-05	Clip4 (+1481), Alk (+820281)
chr17	73477809	73477995	chr17-956	7.93	8.32e-05	Capn13 (-78606), Galnt14 (+232549)
chr17	73549082	73549268	chr17-957	15.85	9.4e-07	Capn13 (-149879), Galnt14 (+161276)
chr17	79895097	79895283	chr17-959	7.4	8.32e-05	Atl2 (+838)
chr17	81419794	81419980	chr17-961	7.93	8.32e-05	Thumpd2 (-354802), Gm11096 (-21876)
chr17	83156853	83157039	chr17-963	15.85	9.4e-07	Pkdcc (-58346), Gm6594 (+617688)
chr17	84274430	84274616	chr17-967	7.93	8.32e-05	Zfp36l2 (-86576), Thada (+191673)
chr17	85259094	85259280	chr17-970	13.74	1.32e-05	Six3 (-361727), Camkmt (+168461)
chr17	87975580	87975766	chr17-975	8.46	1.02e-05	Msh6 (+623)
chr17	90078531	90078717	chr17-978	8.46	1.02e-05	Gm10184 (-168175)
chr17	9885305	9885491	chr17-990	7.4	8.32e-05	Pabpc6 (-215694), Qk (+433963)
chr17	17792747	17792933	chr17-994	7.93	8.32e-05	Ncrna00085 (-38164), Vmn2r90 (+88899)
chr18	13740350	13740536	chr18-1050	12.68	1.32e-05	Zfp521 (+232290), Hrh4 (+733453)
chr18	56410057	56410243	chr18-1138	12.68	1.32e-05	Gramd3 (-21982)
chr18	70559259	70559445	chr18-1173	12.68	1.32e-05	Poli (-28732), Mbd2 (-8837)
chr18	75423017	75423203	chr18-1182	12.68	1.32e-05	Smad7 (+55581), Ctif (+274586)
chr18	75689609	75689795	chr18-1185	12.68	1.32e-05	Ctif (+7994), Smad7 (+322173)
chr18	84380720	84380906	chr18-1220	12.68	1.32e-05	Zfp407 (+208691), Zadh2 (+292655)
chr18	87359762	87359948	chr18-1227	12.68	1.32e-05	Gm5096 (-396431), Cbln2 (+647790)
chr18	77064921	77065107	chr18-143	4.1	4.89e-06	Pias2 (-194)
chr18	35855587	35855773	chr18-16	6.87	3.53e-14	Psd2 (-109150), Cxxc5 (+25862)
chr18	55131201	55131387	chr18-182	7.66	3.87e-09	Zfp608 (-141114)
chr18	64339875	64340061	chr18-192	4.76	3.4e-06	Onecut2 (-396)
chr18	55812918	55813104	chr18-202	4.93	3.4e-06	Zfp608 (-822831), Gramd3 (-619121)
chr18	65704096	65704282	chr18-204	4.76	3.4e-06	Sec11c (-96360), Oacyl (+5921)
chr18	54912366	54912552	chr18-216	4.4	1.61e-05	Zfp608 (+77721)
chr18	36801821	36802007	chr18-231	4.58	1.61e-05	Zmat2 (+7991), Gm10545 (+218765)
chr18	47803195	47803381	chr18-236	6.61	2.07e-07	Sema6a (-434458), Gm5506 (-242047)
chr18	61536319	61536505	chr18-241	6.08	1.36e-06	Arhgef37 (+124)
chr18	67497677	67497863	chr18-244	4.4	1.61e-05	Slmo1 (+32921), Spire1 (+54951)
chr18	69404486	69404672	chr18-265	4.4	1.61e-05	Ccdc68 (-520887), Tcf4 (+60069)
chr18	46958844	46959030	chr18-279	6.08	1.36e-06	Commd10 (+75)
chr18	56621029	56621215	chr18-282	6.34	1.36e-06	Lmnb1 (-86691), 1700065I17Rik (+32772)
chr18	83185278	83185464	chr18-292	22.2	7.42e-12	Zfp516 (+274492), Tshz1 (+901033)
chr18	81252120	81252306	chr18-310	12.16	8.32e-10	Sall3 (-265635)
chr18	83186020	83186206	chr18-312	4.05	7.14e-05	Zfp516 (+275234), Tshz1 (+900291)
chr18	35927171	35927357	chr18-316	22.2	7.42e-12	Psd2 (-37566), Cxxc5 (+97446)
chr18	56572737	56572923	chr18-324	5.81	8.31e-06	Phax (+8)
chr18	68474900	68475086	chr18-326	5.55	8.31e-06	Mc2r (-45742), 4930546C10Rik (+475148)
chr18	69506512	69506698	chr18-328	10.57	1.11e-07	Ccdc68 (-418861), Tcf4 (+162095)
chr18	78973239	78973425	chr18-334	5.28	4.65e-05	Setbp1 (+136059), Gm6133 (+623578)
chr18	14305678	14305864	chr18-339	5.02	4.65e-05	Zfp521 (-333038), Gm5160 (-119097)
chr18	54758484	54758670	chr18-348	21.14	1.63e-10	Zfp608 (+231603), Csnk1g3 (+896464)
chr18	68117803	68117989	chr18-356	5.28	4.65e-05	Fam210a (+182437), Ldlrad4 (+184639)
chr18	74065073	74065259	chr18-361	5.02	4.65e-05	Mapk4 (-237), Gm9925 (+64)
chr18	67537014	67537200	chr18-399	20.08	1.63e-10	Spire1 (+15614), Slmo1 (+72258)
chr18	82564507	82564693	chr18-406	5.02	4.65e-05	Mbp (+89438), Zfp236 (+128283)
chr18	10609462	10609648	chr18-412	5.02	4.65e-05	Esco1 (+797)
chr18	35848954	35849140	chr18-417	5.02	4.65e-05	Psd2 (-115783), Cxxc5 (+19229)
chr18	52767998	52768184	chr18-425	5.02	4.65e-05	Sncaip (+381)
chr18	53597517	53597703	chr18-426	10.04	1.11e-07	Prdm6 (+133064), Cep120 (+146937)
chr18	67391472	67391658	chr18-436	20.08	1.63e-10	Tubb6 (+848)
chr18	78267446	78267632	chr18-443	9.51	1.13e-06	Gm6133 (-82215), Slc14a2 (-58445)
chr18	7087836	7088022	chr18-450	8.98	1.02e-05	Mkx (-83215), Armc4 (+209972)
chr18	44799125	44799311	chr18-468	9.51	1.13e-06	Mcc (+12964), Dcp2 (+418718)
chr18	54738277	54738463	chr18-474	9.51	1.13e-06	Zfp608 (+251810), Csnk1g3 (+876257)
chr18	57316421	57316607	chr18-479	16.91	5.88e-08	Prrc1 (-38219), Megf10 (+183424)
chr18	22290294	22290480	chr18-505	8.46	1.02e-05	Ccdc178 (-118991), Asxl3 (-54702)
chr18	35057052	35057238	chr18-515	8.98	1.02e-05	Hspa9 (-102788), Ctnna1 (-61743)
chr18	44753886	44754072	chr18-524	8.46	1.02e-05	Mcc (+58203), Dcp2 (+373479)
chr18	56974769	56974955	chr18-534	8.46	1.02e-05	C330018D20Rik (+506)
chr18	57267110	57267296	chr18-535	8.46	1.02e-05	Prrc1 (-87530), Megf10 (+134113)
chr18	84073485	84073671	chr18-54	5.68	3.46e-10	Tshz1 (+12826)
chr18	75398577	75398763	chr18-552	8.98	1.02e-05	Smad7 (+31141), Ctif (+299026)
chr18	81298965	81299151	chr18-560	16.91	5.88e-08	Sall3 (-312480)
chr18	8453317	8453503	chr18-572	7.4	8.32e-05	Gm5819 (-240667), Wac (+584213)
chr18	52767525	52767711	chr18-601	16.91	5.88e-08	Sncaip (-92)
chr18	55107074	55107260	chr18-609	8.46	1.02e-05	Zfp608 (-116987)
chr18	66124263	66124449	chr18-622	14.8	9.4e-07	Lman1 (-121719), Ccbe1 (+167482)
chr18	75690639	75690825	chr18-637	15.85	9.4e-07	Ctif (+6964), Smad7 (+323203)
chr18	83839874	83840060	chr18-653	8.46	1.02e-05	Tshz1 (+246437), Zfp516 (+929088)
chr18	88673001	88673187	chr18-656	16.91	5.88e-08	Socs6 (+221228), Gm5096 (+916808)
chr18	5978511	5978697	chr18-658	7.4	8.32e-05	Arhgap12 (+157494), Zeb1 (+386744)
chr18	13027217	13027403	chr18-664	7.93	8.32e-05	Hrh4 (+20320), Zfp521 (+945423)
chr18	38211265	38211451	chr18-692	14.8	9.4e-07	Pcdh1 (-1596)
chr18	44524561	44524747	chr18-694	7.93	8.32e-05	Dcp2 (+144154), Mcc (+287528)
chr18	47567249	47567435	chr18-696	7.4	8.32e-05	Gm5506 (-477993), Sema6a (-198512)
chr18	53778093	53778279	chr18-700	14.8	9.4e-07	Csnk1g3 (-83927), Cep120 (-33639)
chr18	54535328	54535514	chr18-703	7.93	8.32e-05	Zfp608 (+454759), Csnk1g3 (+673308)
chr18	73294415	73294601	chr18-743	14.8	9.4e-07	Dcc (-943439), Mex3c (-278536)
chr18	75410290	75410476	chr18-752	7.93	8.32e-05	Smad7 (+42854), Ctif (+287313)
chr18	76372458	76372644	chr18-754	14.8	9.4e-07	Skor2 (-483854), Smad2 (+130971)
chr18	76616052	76616238	chr18-756	7.93	8.32e-05	Skor2 (-240260), Smad2 (+374565)
chr18	84329472	84329658	chr18-769	7.93	8.32e-05	Zadh2 (+241407), Zfp407 (+259939)
chr18	3382993	3383179	chr18-772	7.4	8.32e-05	Cul2 (-146)
chr18	8966815	8967001	chr18-773	7.4	8.32e-05	Fzd8 (-245948), Gm5819 (+272831)
chr18	12644101	12644287	chr18-776	7.4	8.32e-05	Ttc39c (+850)
chr18	23936093	23936279	chr18-784	12.68	1.32e-05	Zfp397 (-18502), Mapre2 (+132202)
chr18	25678788	25678974	chr18-787	7.4	8.32e-05	Celf4 (+75102), AW554918 (+509861)
chr18	38174272	38174458	chr18-802	7.4	8.32e-05	Arap3 (-176791), Pcdh1 (+35397)
chr18	46559155	46559341	chr18-806	12.68	1.32e-05	Fem1c (-33277), Ticam2 (+15285)
chr18	47537537	47537723	chr18-809	13.74	1.32e-05	Gm5506 (-507705), Sema6a (-168800)
chr18	55558647	55558833	chr18-820	13.74	1.32e-05	Gramd3 (-873392), Zfp608 (-568560)
chr18	65873391	65873577	chr18-836	13.74	1.32e-05	Grp (+664)
chr18	66084902	66085088	chr18-837	14.8	9.4e-07	Lman1 (-82358), Ccbe1 (+206843)
chr18	81852801	81852987	chr18-859	14.8	9.4e-07	Sall3 (-866316), Galr1 (+553883)
chr18	83765211	83765397	chr18-863	7.4	8.32e-05	Tshz1 (+321100), Zfp516 (+854425)
chr18	83928406	83928592	chr18-865	7.4	8.32e-05	Tshz1 (+157905)
chr18	17383427	17383613	chr18-883	13.74	1.32e-05	Cdh2 (-574274)
chr18	38105191	38105377	chr18-907	12.68	1.32e-05	Arap3 (-107710), Pcdh1 (+104478)
chr18	34759595	34759781	chr18-91	4.89	5.16e-08	Fam53c (+782)
chr18	44615658	44615844	chr18-914	12.68	1.32e-05	Mcc (+196431), Dcp2 (+235251)
chr18	55058626	55058812	chr18-933	12.68	1.32e-05	Zfp608 (-68539)
chr18	64488662	64488848	chr18-964	12.68	1.32e-05	Fech (+311)
chr18	66373051	66373237	chr18-974	13.74	1.32e-05	Pmaip1 (-85460), Ccbe1 (-81306)
chr18	70420275	70420461	chr18-983	12.68	1.32e-05	Rab27b (-278763), Stard6 (-52086)
chr18	75319362	75319548	chr18-994	12.68	1.32e-05	Smad7 (-48074), Dym (+300683)
chr19	45143627	45143813	chr19-200	29.6	4.25e-16	Tlx1 (-5516), Kazald1 (+68479)
chr19	47019392	47019578	chr19-221	7.93	3.87e-09	Nt5c2 (-4332)
chr19	7104193	7104379	chr19-226	29.6	4.25e-16	Flrt1 (+1443), Macrod1 (+47518)
chr19	45737730	45737916	chr19-231	7.4	2.93e-08	Fbxw4 (-77511), Fgf8 (+5050)
chr19	41694016	41694202	chr19-250	14.8	4.52e-12	Slit1 (+49556), AI606181 (+100746)
chr19	41716344	41716530	chr19-251	4.93	3.4e-06	Slit1 (+27228), AI606181 (+123074)
chr19	56105711	56105897	chr19-273	6.87	2.07e-07	Habp2 (-182118), Tcf7l2 (+363994)
chr19	29521971	29522157	chr19-280	6.61	2.07e-07	C030046E11Rik (-218)
chr19	57491047	57491233	chr19-301	6.61	2.07e-07	Atrnl1 (-119894), Trub1 (+38234)
chr19	26865927	26866113	chr19-310	11.63	1e-08	Gm815 (-19905), Smarca2 (+260905)
chr19	41697298	41697484	chr19-311	6.34	1.36e-06	Slit1 (+46274), AI606181 (+104028)
chr19	3422610	3422796	chr19-319	5.55	8.31e-06	Gal (-8231), Ppp6r3 (+153046)
chr19	4625413	4625599	chr19-342	5.81	8.31e-06	Rce1 (+111)
chr19	6465237	6465423	chr19-348	21.14	1.63e-10	Nrxn2 (+46599), Slc22a12 (+77689)
chr19	17650892	17651078	chr19-354	11.1	1e-08	Pcsk5 (+186647), Rfk (+256942)
chr19	45446619	45446805	chr19-363	20.08	1.63e-10	Btrc (+82978), Poll (+113819)
chr19	7186000	7186186	chr19-379	11.1	1e-08	Flrt1 (-80364), Otub1 (+20223)
chr19	38091559	38091745	chr19-390	10.04	1.11e-07	Ffar4 (-5427), Cep55 (+36610)
chr19	42725175	42725361	chr19-391	10.57	1.11e-07	Loxl4 (-112455), Pyroxd2 (+27507)
chr19	52358392	52358578	chr19-426	20.08	1.63e-10	Ins1 (+94162), Xpnpep1 (+680148)
chr19	58860991	58861177	chr19-427	10.57	1.11e-07	Hspa12a (-100)
chr19	4441974	4442160	chr19-428	9.51	1.13e-06	Rhod (-2635)
chr19	12493887	12494073	chr19-437	9.51	1.13e-06	Dtx4 (+8016), Mpeg1 (+33201)
chr19	24134996	24135182	chr19-444	8.98	1.02e-05	1700021P04Rik (+70296), Tjp2 (+89937)
chr19	41831962	41832148	chr19-449	10.04	1.11e-07	Arhgap19 (-30008), Frat2 (+16077)
chr19	45811142	45811328	chr19-454	20.08	1.63e-10	Mgea5 (-27715), Kcnip2 (+4826)
chr19	4863090	4863276	chr19-464	8.98	1.02e-05	Ctsf (+8054), Actn3 (+14726)
chr19	6855697	6855883	chr19-470	17.97	5.88e-08	Rps6ka4 (-15189), Ccdc88b (+2421)
chr19	7135883	7136069	chr19-472	8.46	1.02e-05	Flrt1 (-30247), Otub1 (+70340)
chr19	26978491	26978677	chr19-482	19.03	3.26e-09	Vldlr (-238773), Gm815 (+92659)
chr19	31291351	31291537	chr19-485	15.85	9.4e-07	Cstf2t (+208603), Prkg1 (+372926)
chr19	31765118	31765304	chr19-487	9.51	1.13e-06	A1cf (-103550), Prkg1 (-100841)
chr19	41652228	41652414	chr19-491	19.03	3.26e-09	AI606181 (+58958), Slit1 (+91344)
chr19	42315222	42315408	chr19-493	8.46	1.02e-05	Golga7b (+67741), Crtac1 (+116468)
chr19	44684032	44684218	chr19-499	9.51	1.13e-06	Pax2 (-71924), Hif1an (+121275)
chr19	44719539	44719725	chr19-500	9.51	1.13e-06	Pax2 (-36417), Hif1an (+156782)
chr19	45317578	45317764	chr19-540	17.97	5.88e-08	Lbx1 (-81860), Btrc (-46063)
chr19	46470384	46470570	chr19-542	8.46	1.02e-05	Trim8 (-31171), Sufu (+73559)
chr19	57242034	57242220	chr19-551	15.85	9.4e-07	Fam160b1 (-118882), Ablim1 (-26095)
chr19	24845139	24845325	chr19-575	14.8	9.4e-07	Pgm5 (+16623), Tmem252 (+171224)
chr19	32715266	32715452	chr19-582	8.46	1.02e-05	Atad1 (-3061)
chr19	36818105	36818291	chr19-584	15.85	9.4e-07	Ppp1r3c (-81545), Tnks2 (-16034)
chr19	41311151	41311337	chr19-587	15.85	9.4e-07	Tm9sf3 (-47240), Pik3ap1 (+73826)
chr19	55635557	55635743	chr19-602	7.93	8.32e-05	Tcf7l2 (-106160), Vti1a (+319299)
chr19	58889496	58889682	chr19-607	16.91	5.88e-08	Eno4 (-53836), Hspa12a (-28605)
chr19	6242453	6242639	chr19-619	7.93	8.32e-05	Atg2a (+878)
chr19	10013080	10013266	chr19-626	14.8	9.4e-07	Best1 (-11540), Rab3il1 (-5020)
chr19	14871582	14871768	chr19-631	7.4	8.32e-05	Tle4 (-273692)
chr19	15465323	15465509	chr19-632	7.93	8.32e-05	Tle4 (-867433), Psat1 (+459643)
chr19	21271321	21271507	chr19-633	7.93	8.32e-05	Zfand5 (-864)
chr19	34435082	34435268	chr19-645	7.93	8.32e-05	Ch25h (+39960), Fas (+144516)
chr19	43949242	43949428	chr19-656	7.93	8.32e-05	Dnmbp (-36943), Cpn1 (+37221)
chr19	55545657	55545843	chr19-677	7.4	8.32e-05	Tcf7l2 (-196060), Vti1a (+229399)
chr19	58469531	58469717	chr19-683	7.4	8.32e-05	Ccdc172 (-42378), Gfra1 (-14226)
chr19	25399817	25400003	chr19-725	13.74	1.32e-05	Dmrt1 (-105708), Kank1 (+162935)
chr19	27364426	27364612	chr19-729	13.74	1.32e-05	Kcnv2 (+41931), D19Bwg1357e (+65301)
chr19	28267037	28267223	chr19-730	13.74	1.32e-05	Rfx3 (-284182), Glis3 (+33248)
chr19	41677648	41677834	chr19-745	14.8	9.4e-07	Slit1 (+65924), AI606181 (+84378)
chr19	54259217	54259403	chr19-767	7.4	8.32e-05	Adra2a (+214128), Gpam (+840141)
chr19	10240992	10241178	chr19-800	12.68	1.32e-05	Myrf (-337)
chr19	16342868	16343054	chr19-811	13.74	1.32e-05	Gna14 (-92706), Gnaq (+210130)
chr19	42439996	42440182	chr19-851	12.68	1.32e-05	R3hcc1l (-78670), Crtac1 (-8306)
chr19	50457353	50457539	chr19-874	13.74	1.32e-05	Rpl13a-ps1 (-426711), Sorcs1 (+221200)
chr19	57487327	57487513	chr19-890	13.74	1.32e-05	Atrnl1 (-123614), Trub1 (+34514)
chr19	58822767	58822953	chr19-894	12.68	1.32e-05	1700019N19Rik (-28399), Hspa12a (+38124)
chr19	6464595	6464781	chr19-914	12.68	1.32e-05	Nrxn2 (+45957), Slc22a12 (+78331)
chr19	14725452	14725638	chr19-932	12.68	1.32e-05	Tle4 (-127562)
chr19	34733171	34733357	chr19-962	12.68	1.32e-05	Slc16a12 (+14025), Ifit1 (+92393)
chr19	45104318	45104504	chr19-986	12.68	1.32e-05	Tlx1 (-44825), Kazald1 (+29170)
chr2	18558147	18558333	chr2-1006	11.1	1e-08	Dnajc1 (-165410), Commd3 (-114144)
chr2	18998420	18998606	chr2-1009	10.57	1.11e-07	Pip4k2a (-387), 4930426L09Rik (+170)
chr2	27650299	27650485	chr2-1015	5.81	8.31e-06	Rxra (-26809), Wdr5 (+135235)
chr2	93091795	93091981	chr2-1050	5.81	8.31e-06	Trp53i11 (-95660), Prdm11 (-46317)
chr2	102656273	102656459	chr2-1053	11.1	1e-08	Slc1a2 (-2293)
chr2	115897717	115897903	chr2-1057	22.2	7.42e-12	Meis2 (+167237), BC052040 (+316094)
chr2	131955382	131955568	chr2-1063	5.28	4.65e-05	Prnd (+45518), Rassf2 (+74526)
chr2	160017273	160017459	chr2-1076	11.63	1e-08	Gm826 (+310128)
chr2	166273375	166273561	chr2-1081	5.55	8.31e-06	Sulf2 (-117805), Prex1 (+440364)
chr2	21142110	21142296	chr2-1095	5.28	4.65e-05	Arhgap21 (-174482), Enkur (+63162)
chr2	27496673	27496859	chr2-1098	5.55	8.31e-06	Brd3 (-21093), Wdr5 (-18391)
chr2	28966082	28966268	chr2-1100	5.02	4.65e-05	Barhl1 (-49763), 1700101E01Rik (+88889)
chr2	38595177	38595363	chr2-1108	21.14	1.63e-10	Psmb7 (+48817), Nek6 (+83627)
chr2	52038038	52038224	chr2-1112	5.02	4.65e-05	Tnfaip6 (+122)
chr2	60205902	60206088	chr2-1113	21.14	1.63e-10	March7 (-3892)
chr2	72708418	72708604	chr2-1121	5.55	8.31e-06	Cdca7 (+232352), Sp3 (+271935)
chr2	123558211	123558397	chr2-1159	21.14	1.63e-10	Sqrdl (+776305)
chr2	165700506	165700692	chr2-1177	22.2	7.42e-12	Eya2 (+45301), Zmynd8 (+157574)
chr2	170401501	170401687	chr2-1186	5.55	8.31e-06	Zfp217 (-270374), Bcas1 (+26234)
chr2	178414942	178415128	chr2-1190	21.14	1.63e-10	Ppp1r3d (-563), Fam217b (+511)
chr2	179774632	179774818	chr2-1191	10.57	1.11e-07	Gm10711 (-119184), Cdh4 (+332294)
chr2	21958483	21958669	chr2-1203	20.08	1.63e-10	Myo3a (-268927), Gpr158 (+591034)
chr2	27355767	27355953	chr2-1209	5.02	4.65e-05	Sardh (-108594), Vav2 (+71173)
chr2	26487806	26487992	chr2-121	24.84	6.18e-25	Sec16a (-42683), Notch1 (+15923)
chr2	65920712	65920898	chr2-1231	5.02	4.65e-05	Csrnp3 (+75038), Galnt3 (+204189)
chr2	66368041	66368227	chr2-1232	5.28	4.65e-05	Scn1a (-16939), Scn9a (+266818)
chr2	92948033	92948219	chr2-1261	5.02	4.65e-05	Syt13 (+33028), Prdm11 (+97445)
chr2	93368084	93368270	chr2-1263	5.02	4.65e-05	Tspan18 (-33690), Cd82 (+94325)
chr2	119872569	119872755	chr2-1277	20.08	1.63e-10	Mga (-24566), Tyro3 (+73148)
chr2	131263055	131263241	chr2-1285	10.57	1.11e-07	Pank2 (+648)
chr2	154549679	154549865	chr2-1295	10.57	1.11e-07	Actl10 (-2004), 1700003F12Rik (+884)
chr2	166330499	166330685	chr2-131	11.89	4.79e-17	Sulf2 (-174929), Prex1 (+383240)
chr2	173790339	173790525	chr2-1313	5.28	4.65e-05	Stx16 (-286490), Vapb (+52921)
chr2	178454873	178455059	chr2-1316	10.04	1.11e-07	Cdh4 (-987465), Cdh26 (+24359)
chr2	19432156	19432342	chr2-1324	20.08	1.63e-10	Ptf1a (-13414), Msrb2 (+60613)
chr2	64451735	64451921	chr2-1361	5.02	4.65e-05	Fign (-353816), Grb14 (+570954)
chr2	74762761	74762947	chr2-1375	19.03	3.26e-09	Hoxd1 (-126), Hoxd13 (+94544)
chr2	75090579	75090765	chr2-1376	20.08	1.63e-10	Hnrnpa3 (-568589), Mtx2 (+264869)
chr2	75590306	75590492	chr2-1377	9.51	1.13e-06	Hnrnpa3 (-68862), Mtx2 (+764596)
chr2	92916308	92916494	chr2-1397	10.04	1.11e-07	Syt13 (+1303), Prdm11 (+129170)
chr2	93319251	93319437	chr2-1399	20.08	1.63e-10	Tspan18 (+15143), Trp53i11 (+131796)
chr2	124613788	124613974	chr2-1419	20.08	1.63e-10	Slc24a5 (-454243), Sema6d (+3308)
chr2	133363105	133363291	chr2-1427	9.51	1.13e-06	Fermt1 (-417292), Bmp2 (-188961)
chr2	145621041	145621227	chr2-1435	20.08	1.63e-10	Rin2 (-164982), Slc24a3 (+376162)
chr2	157506886	157507072	chr2-1451	5.02	4.65e-05	Nnat (-53131), Src (+82686)
chr2	160530554	160530740	chr2-1452	8.46	1.02e-05	Mafb (-163582), Gm14221 (+89324)
chr2	164385944	164386130	chr2-1453	9.51	1.13e-06	Slpi (-29530), Rbpjl (-17157)
chr2	165629985	165630171	chr2-1456	10.04	1.11e-07	Eya2 (-25220), Slc2a10 (+126291)
chr2	173000588	173000774	chr2-1462	17.97	5.88e-08	Rae1 (+564)
chr2	173725488	173725674	chr2-1463	10.04	1.11e-07	Vapb (-11930), 1700010B08Rik (+6166)
chr2	174111343	174111529	chr2-1465	19.03	3.26e-09	Gnas (-186423), Npepl1 (+1087)
chr2	6322302	6322488	chr2-1474	9.51	1.13e-06	Echdc3 (-109362), Usp6nl (-30338)
chr2	26628303	26628489	chr2-1487	17.97	5.88e-08	Fam69b (-61)
chr2	28923931	28924117	chr2-1491	8.98	1.02e-05	Barhl1 (-7612), 1700101E01Rik (+131040)
chr2	54841440	54841626	chr2-1516	8.98	1.02e-05	Kcnj3 (-594437), Galnt13 (+405146)
chr2	60053307	60053493	chr2-1518	8.98	1.02e-05	Wdsub1 (-170816), Baz2b (+72297)
chr2	62573819	62574005	chr2-1521	17.97	5.88e-08	Fap (+163)
chr2	74651201	74651387	chr2-1530	16.91	5.88e-08	Lnp (-72346), Hoxd10 (-39796), Hoxd11 (-30705), Hoxd12 (-23635), Hoxd13 (-17016), Evx2 (+8125)
chr2	92877661	92877847	chr2-1555	19.03	3.26e-09	Syt13 (-37344), Chst1 (+278047)
chr2	138708818	138709004	chr2-1588	9.51	1.13e-06	Sptlc3 (-785009), Btbd3 (+430418)
chr2	167079431	167079617	chr2-1614	17.97	5.88e-08	Znfx1 (-16509), Kcnb1 (+109275)
chr2	169133948	169134134	chr2-1617	17.97	5.88e-08	1700101G07Rik (-448040), Zfp64 (-178769)
chr2	171734689	171734875	chr2-1621	9.51	1.13e-06	Cbln4 (+308684)
chr2	173420052	173420238	chr2-1623	8.46	1.02e-05	Pmepa1 (-143612), 1700021F07Rik (-102441)
chr2	180273775	180273961	chr2-1626	9.51	1.13e-06	Cables2 (-372)
chr2	181058316	181058502	chr2-1629	9.51	1.13e-06	Chrna4 (-19104), Kcnq2 (+76694)
chr2	6405351	6405537	chr2-1636	7.93	8.32e-05	Usp6nl (+52711), Celf2 (+479552)
chr2	7115832	7116018	chr2-1638	8.46	1.02e-05	Gm10115 (-164245)
chr2	12887074	12887260	chr2-1640	8.46	1.02e-05	Fam188a (-467698), Pter (-36874)
chr2	16484033	16484219	chr2-1643	8.46	1.02e-05	Plxdc2 (+127822)
chr2	18065448	18065634	chr2-1645	8.98	1.02e-05	Mllt10 (+10304), Dnajc1 (+327289)
chr2	27183783	27183969	chr2-1654	8.46	1.02e-05	Dbh (+18643), Sardh (+63390)
chr2	38998103	38998289	chr2-1676	16.91	5.88e-08	Wdr38 (-123)
chr2	59594134	59594320	chr2-1685	8.98	1.02e-05	Tanc1 (-17817), Dapl1 (+109574)
chr2	65847409	65847595	chr2-1690	8.46	1.02e-05	Csrnp3 (+1735), Galnt3 (+277492)
chr2	68349548	68349734	chr2-1692	16.91	5.88e-08	Stk39 (+122627), B3galt1 (+231928)
chr2	83710194	83710380	chr2-1716	8.98	1.02e-05	Itgav (-14110), Zc3h15 (+65852)
chr2	110295103	110295289	chr2-1733	15.85	9.4e-07	Bbox1 (+10545), Ccdc34 (+277379)
chr2	112266452	112266638	chr2-1734	15.85	9.4e-07	Slc12a6 (-274), Gm21985 (+231)
chr2	115631185	115631371	chr2-1736	8.46	1.02e-05	BC052040 (+49562), Meis2 (+433769)
chr2	137468895	137469081	chr2-1749	17.97	5.88e-08	Btbd3 (-809505), Jag1 (-352344)
chr2	159032387	159032573	chr2-1767	16.91	5.88e-08	Dhx35 (+237673)
chr2	173764770	173764956	chr2-1793	17.97	5.88e-08	Stx16 (-312059), Vapb (+27352)
chr2	179694971	179695157	chr2-1795	8.46	1.02e-05	Gm10711 (-198845), Cdh4 (+252633)
chr2	6667687	6667873	chr2-1809	16.91	5.88e-08	Celf2 (+217216), Usp6nl (+315047)
chr2	6796100	6796286	chr2-1810	14.8	9.4e-07	Celf2 (+88803), Usp6nl (+443460)
chr2	8112429	8112615	chr2-1811	15.85	9.4e-07	NONE
chr2	25428330	25428516	chr2-1817	15.85	9.4e-07	Abca2 (-280)
chr2	26586788	26586974	chr2-1820	16.91	5.88e-08	Egfl7 (+5825), Agpat2 (+17451)
chr2	28974105	28974291	chr2-1826	7.93	8.32e-05	Barhl1 (-57786), 1700101E01Rik (+80866)
chr2	29191879	29192065	chr2-1829	15.85	9.4e-07	Ntng2 (+56068), Setx (+66980)
chr2	35746782	35746968	chr2-1854	16.91	5.88e-08	Dab2ip (+124838), Ttll11 (+232749)
chr2	61401680	61401866	chr2-1868	15.85	9.4e-07	Rbms1 (-520335), Tank (-176813)
chr2	65552396	65552582	chr2-1869	7.93	8.32e-05	Slc38a11 (-188463), Scn3a (+15138)
chr2	71673330	71673516	chr2-1877	15.85	9.4e-07	Dlx2 (-126669), Gm1631 (-45994)
chr2	31500459	31500645	chr2-19	5.81	2.9e-15	Fubp3 (-72173), Ass1 (+30345)
chr2	90890031	90890217	chr2-1908	7.4	8.32e-05	Kbtbd4 (-14619), C1qtnf4 (+4264)
chr2	115643339	115643525	chr2-1934	15.85	9.4e-07	BC052040 (+61716), Meis2 (+421615)
chr2	125122405	125122591	chr2-1946	8.46	1.02e-05	Myef2 (+1128), Slc24a5 (+54374)
chr2	136121942	136122128	chr2-1955	7.93	8.32e-05	Lamp5 (+64108), Pak7 (+265903)
chr2	137101271	137101457	chr2-1957	16.91	5.88e-08	Jag1 (+15280), Slx4ip (+209196)
chr2	147886336	147886522	chr2-1967	15.85	9.4e-07	Foxa2 (+160540), Pax1 (+521435)
chr2	161433902	161434088	chr2-1989	8.46	1.02e-05	Chd6 (-324973)
chr2	161806576	161806762	chr2-1990	16.91	5.88e-08	Chd6 (-697647), Ptprt (+854478)
chr2	163108536	163108722	chr2-1991	7.93	8.32e-05	Gtsf1l (-20846), Jph2 (+289320)
chr2	165838784	165838970	chr2-2000	15.85	9.4e-07	Zmynd8 (+19296), Eya2 (+183579)
chr2	166142797	166142983	chr2-2003	7.4	8.32e-05	Sulf2 (+12773), Ncoa3 (+150253)
chr2	167188779	167188965	chr2-2008	8.46	1.02e-05	Kcnb1 (-73)
chr2	174009050	174009236	chr2-2027	7.93	8.32e-05	Stx16 (-67779), Vapb (+271632)
chr2	4253378	4253564	chr2-2034	7.93	8.32e-05	Frmd4a (+100599), Prpf18 (+398615)
chr2	24539034	24539220	chr2-2053	7.93	8.32e-05	Pax8 (-63528), Cacna1b (+223920)
chr2	26175286	26175472	chr2-2058	15.85	9.4e-07	Nacc2 (-83202), Lhx3 (+31196)
chr2	28034113	28034299	chr2-2064	15.85	9.4e-07	Fcnb (+50679), Col5a1 (+147781)
chr2	32361437	32361623	chr2-2076	7.4	8.32e-05	Dnm1 (-8246), 1110008P14Rik (+20408)
chr2	33594818	33595004	chr2-2088	15.85	9.4e-07	Zbtb43 (-132558), Lmx1b (+45600)
chr2	38453927	38454113	chr2-2098	7.4	8.32e-05	Nek6 (-57623), Lhx2 (+103261)
chr2	45000067	45000253	chr2-2103	15.85	9.4e-07	Gtdc1 (-138538), Zeb2 (+113119)
chr2	60786294	60786480	chr2-2117	14.8	9.4e-07	Itgb6 (-112676), Rbms1 (+95051)
chr2	152050286	152050472	chr2-212	5.42	1.92e-09	Scrt2 (-31150), Slc52a3 (+53844)
chr2	64325712	64325898	chr2-2120	14.8	9.4e-07	Fign (-227793), Grb14 (+696977)
chr2	72087442	72087628	chr2-2128	14.8	9.4e-07	B230120H23Rik (-198102), Rapgef4 (+106295)
chr2	72707947	72708133	chr2-2129	7.93	8.32e-05	Cdca7 (+231881), Sp3 (+272406)
chr2	73991883	73992069	chr2-2133	7.93	8.32e-05	Atp5g3 (-80651), Lnp (+586972)
chr2	166238040	166238226	chr2-214	44.39	1.29e-28	Sulf2 (-82470), Prex1 (+475699)
chr2	76053833	76054019	chr2-2141	13.74	1.32e-05	Ttc30a1 (-71959), Pde11a (+284848)
chr2	91078553	91078739	chr2-2152	13.74	1.32e-05	Sfpi1 (-17450), Slc39a13 (-8229)
chr2	103648663	103648849	chr2-2166	15.85	9.4e-07	Abtb2 (+82446), Nat10 (+112514)
chr2	174050151	174050337	chr2-217	21.14	7.54e-21	Stx16 (-26678), Vapb (+312733)
chr2	115310664	115310850	chr2-2173	7.4	8.32e-05	Atpbd4 (-655793), BC052040 (-270959)
chr2	128412438	128412624	chr2-2186	7.93	8.32e-05	Gm355 (-178678), Bcl2l11 (+286492)
chr2	129752613	129752799	chr2-2187	14.8	9.4e-07	Pdyn (-52873), Stk35 (-47811)
chr2	138257568	138257754	chr2-2197	7.4	8.32e-05	Btbd3 (-20832)
chr2	145949497	145949683	chr2-2204	15.85	9.4e-07	Insm1 (-272331), Crnkl1 (-14576)
chr2	146332251	146332437	chr2-2207	13.74	1.32e-05	Insm1 (+110423), Ralgapa2 (+179660)
chr2	147454898	147455084	chr2-2212	7.93	8.32e-05	Pax1 (+89997), Foxa2 (+591978)
chr2	157881969	157882155	chr2-2225	15.85	9.4e-07	Vstm2l (-32591), Ctnnbl1 (+144661)
chr2	157970674	157970860	chr2-2227	7.4	8.32e-05	Vstm2l (+56114), Tti1 (+57666)
chr2	158595649	158595835	chr2-2229	14.8	9.4e-07	Slc32a1 (-15025), Arhgap40 (+82946)
chr2	159586895	159587081	chr2-2230	15.85	9.4e-07	Gm826 (+740506), Dhx35 (+792181)
chr2	161668233	161668419	chr2-2231	7.93	8.32e-05	Chd6 (-559304), Ptprt (+992821)
chr2	164785530	164785716	chr2-2236	7.93	8.32e-05	Snx21 (-368)
chr2	165732675	165732861	chr2-2239	13.74	1.32e-05	Eya2 (+77470), Zmynd8 (+125405)
chr2	166215923	166216109	chr2-2240	7.4	8.32e-05	Sulf2 (-60353), Prex1 (+497816)
chr2	166550058	166550244	chr2-2242	7.93	8.32e-05	Sulf2 (-394488), Prex1 (+163681)
chr2	167307602	167307788	chr2-2245	14.8	9.4e-07	Ptgis (-67091), B4galt5 (+41488)
chr2	167559982	167560168	chr2-2247	7.93	8.32e-05	Snai1 (+21880), Ube2v1 (+72020)
chr2	169503077	169503263	chr2-2254	15.85	9.4e-07	Zfp64 (-547898), 1700101G07Rik (-78911)
chr2	170829020	170829206	chr2-2262	15.85	9.4e-07	Dok5 (+97306)
chr2	174760805	174760991	chr2-2270	15.85	9.4e-07	Edn3 (+279)
chr2	17524853	17525039	chr2-2291	12.68	1.32e-05	Nebl (+206097)
chr2	18392340	18392526	chr2-2300	13.74	1.32e-05	Dnajc1 (+397)
chr2	19431036	19431222	chr2-2302	13.74	1.32e-05	Ptf1a (-14534), Msrb2 (+59493)
chr2	24788286	24788472	chr2-2309	13.74	1.32e-05	Cacna1b (-25332), Ehmt1 (+131230)
chr2	28195779	28195965	chr2-2315	7.4	8.32e-05	Fcnb (-110987), Olfm1 (-9787)
chr2	28994086	28994272	chr2-2323	13.74	1.32e-05	Barhl1 (-77767), 1700101E01Rik (+60885)
chr2	35463455	35463641	chr2-2349	13.74	1.32e-05	Ggta1 (-2099)
chr2	51854828	51855014	chr2-2364	7.4	8.32e-05	Rbm43 (+80242), Tas2r134 (+227410)
chr2	60647766	60647952	chr2-2377	14.8	9.4e-07	Pla2r1 (-94551), Itgb6 (+25852)
chr2	65956741	65956927	chr2-2383	14.8	9.4e-07	Csrnp3 (+111067), Galnt3 (+168160)
chr2	65979844	65980030	chr2-2384	7.4	8.32e-05	Csrnp3 (+134170), Galnt3 (+145057)
chr2	68124778	68124964	chr2-2387	12.68	1.32e-05	B3galt1 (+7158), Stk39 (+347397)
chr2	74514094	74514280	chr2-2401	7.4	8.32e-05	Atp5g3 (-602862), Hoxd10 (-176903), Hoxd11 (-167812), Hoxd12 (-160742), Hoxd13 (-154123), Lnp (+64761), Evx2 (+145232)
chr2	75825713	75825899	chr2-2410	7.4	8.32e-05	Nfe2l2 (-121165), Agps (-6371)
chr2	76370322	76370508	chr2-2413	7.4	8.32e-05	Rbm45 (+431)
chr2	92645747	92645933	chr2-2435	14.8	9.4e-07	Syt13 (-269258), Chst1 (+46133)
chr2	93488979	93489165	chr2-2441	13.74	1.32e-05	Gm10803 (-71496), Cd82 (-26570)
chr2	93647229	93647415	chr2-2442	14.8	9.4e-07	Alx4 (+4938), Ext2 (+175246)
chr2	95443318	95443504	chr2-2445	14.8	9.4e-07	Lrrc4c (-874758)
chr2	106150041	106150227	chr2-2464	13.74	1.32e-05	Mpped2 (-543135), Dnajc24 (-146585)
chr2	115658760	115658946	chr2-2474	13.74	1.32e-05	BC052040 (+77137), Meis2 (+406194)
chr2	116820884	116821070	chr2-2480	13.74	1.32e-05	Meis2 (-755930), Tmco5 (-57731)
chr2	28117990	28118176	chr2-249	6.87	8.31e-11	Olfm1 (-87576), Fcnb (-33198)
chr2	128189810	128189996	chr2-2496	7.4	8.32e-05	Gm355 (-401306), Bcl2l11 (+63864)
chr2	129955298	129955484	chr2-2500	14.8	9.4e-07	Tgm3 (-56958), Stk35 (+154874)
chr2	136747205	136747391	chr2-2511	7.4	8.32e-05	Snap25 (+33845), Mkks (+144091)
chr2	139591418	139591604	chr2-2515	7.4	8.32e-05	Ism1 (-86667), Sptlc3 (+97591)
chr2	142599407	142599593	chr2-2517	12.68	1.32e-05	Kif16b (+302031)
chr2	64172422	64172608	chr2-252	10.57	6.11e-15	Fign (-74503), Grb14 (+850267)
chr2	145950426	145950612	chr2-2522	7.4	8.32e-05	Insm1 (-271402), Crnkl1 (-15505)
chr2	165626947	165627133	chr2-2565	13.74	1.32e-05	Eya2 (-28258), Slc2a10 (+123253)
chr2	167189437	167189623	chr2-2578	7.4	8.32e-05	Kcnb1 (-731)
chr2	173611054	173611240	chr2-2596	13.74	1.32e-05	Rab22a (-48613), Ankrd60 (-32782)
chr2	179064703	179064889	chr2-2602	14.8	9.4e-07	Cdh4 (-377635), Cdh26 (+634189)
chr2	179975169	179975355	chr2-2604	13.74	1.32e-05	Taf4a (+1384), Gm10711 (+81353)
chr2	13129930	13130116	chr2-2624	13.74	1.32e-05	C1ql3 (-118276), Rsu1 (+141408)
chr2	19415070	19415256	chr2-2634	12.68	1.32e-05	Ptf1a (-30500), Msrb2 (+43527)
chr2	21044573	21044759	chr2-2636	12.68	1.32e-05	Arhgap21 (-76945), Enkur (+160699)
chr2	26041656	26041842	chr2-2645	12.68	1.32e-05	Ubac1 (-20002), Nacc2 (+50428)
chr2	26273588	26273774	chr2-2648	12.68	1.32e-05	C030048H21Rik (-16127), 4932418E24Rik (+20876)
chr2	27802858	27803044	chr2-2658	12.68	1.32e-05	Col5a1 (-83474), Rxra (+125750)
chr2	28294540	28294726	chr2-2660	12.68	1.32e-05	Ppp1r26 (-153308), Olfm1 (+88974)
chr2	31610822	31611008	chr2-2681	12.68	1.32e-05	Prdm12 (-29122), Fubp3 (+38190)
chr2	33717232	33717418	chr2-2694	13.74	1.32e-05	Lmx1b (-76814), Mvb12b (+170621)
chr2	34286808	34286994	chr2-2698	13.74	1.32e-05	Mvb12b (-398955), Pbx3 (+85349)
chr2	31609961	31610147	chr2-270	6.52	5.59e-10	Prdm12 (-29983), Fubp3 (+37329)
chr2	46657785	46657971	chr2-2714	13.74	1.32e-05	NONE
chr2	46669605	46669791	chr2-2715	13.74	1.32e-05	NONE
chr2	48317788	48317974	chr2-2717	12.68	1.32e-05	Acvr2a (-496228)
chr2	58029591	58029777	chr2-2731	12.68	1.32e-05	Ermn (+23180), Galnt5 (+31800)
chr2	58641915	58642101	chr2-2732	13.74	1.32e-05	Upp2 (-113172), Acvr1 (-75182)
chr2	76549502	76549688	chr2-2782	13.74	1.32e-05	Prkra (+98420), Osbpl6 (+143057)
chr2	85246544	85246730	chr2-2806	12.68	1.32e-05	Lrrc55 (-49938), Olfr987 (+92658)
chr2	93619520	93619706	chr2-2815	12.68	1.32e-05	Alx4 (-22771), Gm10803 (+59045)
chr2	93779859	93780045	chr2-2816	13.74	1.32e-05	Ext2 (+42616), Alx4 (+137568)
chr2	115056639	115056825	chr2-2845	12.68	1.32e-05	BC052040 (-524984), Atpbd4 (-401768)
chr2	115597019	115597205	chr2-2848	13.74	1.32e-05	BC052040 (+15396), Meis2 (+467935)
chr2	115657589	115657775	chr2-2849	13.74	1.32e-05	BC052040 (+75966), Meis2 (+407365)
chr2	129039558	129039744	chr2-2877	13.74	1.32e-05	Gm10762 (-71926), Gm14025 (+8521)
chr2	131254245	131254431	chr2-2880	13.74	1.32e-05	Pank2 (-8162), Mavs (+20233)
chr2	131423632	131423818	chr2-2881	13.74	1.32e-05	Rnf24 (-70844), Smox (-68218)
chr2	135693018	135693204	chr2-2888	12.68	1.32e-05	Plcb4 (-48719), Plcb1 (+906952)
chr2	136921072	136921258	chr2-2892	12.68	1.32e-05	Slx4ip (+28997), Jag1 (+195479)
chr2	147691999	147692185	chr2-2908	13.74	1.32e-05	Pax1 (+327098), Foxa2 (+354877)
chr2	148478450	148478636	chr2-2910	12.68	1.32e-05	Nxt1 (-194058), Cd93 (-34980)
chr2	157975698	157975884	chr2-2938	13.74	1.32e-05	Tti1 (+52642), Vstm2l (+61138)
chr2	158107388	158107574	chr2-2940	13.74	1.32e-05	Tgm2 (+38955), Rprd1b (+78984)
chr2	163690952	163691138	chr2-2954	12.68	1.32e-05	Pkig (-2993)
chr2	165548692	165548878	chr2-2962	13.74	1.32e-05	Eya2 (-106513), Slc2a10 (+44998)
chr2	166322937	166323123	chr2-2970	13.74	1.32e-05	Sulf2 (-167367), Prex1 (+390802)
chr2	166701260	166701446	chr2-2975	13.74	1.32e-05	Sulf2 (-545690), Prex1 (+12479)
chr2	167222181	167222367	chr2-2977	13.74	1.32e-05	Kcnb1 (-33475), Ptgis (+18330)
chr2	169204443	169204629	chr2-2989	13.74	1.32e-05	1700101G07Rik (-377545), Zfp64 (-249264)
chr2	169272061	169272247	chr2-2990	13.74	1.32e-05	Zfp64 (-316882), 1700101G07Rik (-309927)
chr2	169397906	169398092	chr2-2991	13.74	1.32e-05	Zfp64 (-442727), 1700101G07Rik (-184082)
chr2	171572490	171572676	chr2-2998	12.68	1.32e-05	Cbln4 (+470883), Dok5 (+840776)
chr2	180776838	180777024	chr2-3020	13.74	1.32e-05	Bhlhe23 (-31)
chr2	10406233	10406419	chr2-3042	12.68	1.32e-05	Prkcq (-766056), Sfmbt2 (+33876)
chr2	10437379	10437565	chr2-3043	12.68	1.32e-05	Prkcq (-734910), Sfmbt2 (+65022)
chr2	14055690	14055876	chr2-3046	12.68	1.32e-05	Ptpla (+240)
chr2	38068193	38068379	chr2-3129	12.68	1.32e-05	Dennd1a (+219089), Crb2 (+292037)
chr2	50111433	50111619	chr2-3153	12.68	1.32e-05	Lypd6 (+45062), Mmadhc (+185191)
chr2	54483583	54483769	chr2-3164	12.68	1.32e-05	Kcnj3 (-952294), Galnt13 (+47289)
chr2	58711657	58711843	chr2-3168	12.68	1.32e-05	Acvr1 (-144924), Upp2 (-43430)
chr2	60056491	60056677	chr2-3173	12.68	1.32e-05	Wdsub1 (-174000), Baz2b (+69113)
chr2	61058655	61058841	chr2-3174	12.68	1.32e-05	Tank (-519838), Rbms1 (-177310)
chr2	72116363	72116549	chr2-3200	12.68	1.32e-05	B230120H23Rik (-169181), Rapgef4 (+135216)
chr2	75512837	75513023	chr2-3218	12.68	1.32e-05	Hnrnpa3 (-146331), Mtx2 (+687127)
chr2	77778131	77778317	chr2-3229	12.68	1.32e-05	Zfp385b (-58485), Cwc22 (+168151)
chr2	79798618	79798804	chr2-3232	12.68	1.32e-05	Ppp1r1c (+90931), Pde1a (+330228)
chr2	83682465	83682651	chr2-3234	12.68	1.32e-05	Itgav (-41839), Zc3h15 (+38123)
chr2	93407749	93407935	chr2-3258	12.68	1.32e-05	Tspan18 (-73355), Cd82 (+54660)
chr2	95014081	95014267	chr2-3261	12.68	1.32e-05	Api5 (-576038)
chr2	106931453	106931639	chr2-3286	12.68	1.32e-05	Arl14ep (+42878), Mpped2 (+238277)
chr2	115718054	115718240	chr2-3304	12.68	1.32e-05	BC052040 (+136431), Meis2 (+346900)
chr2	116202128	116202314	chr2-3310	12.68	1.32e-05	Tmco5 (-676487), Meis2 (-137174)
chr2	127895033	127895219	chr2-3328	12.68	1.32e-05	Bcl2l11 (-230913), Acoxl (+40498)
chr2	128912255	128912441	chr2-3330	12.68	1.32e-05	Zc3h8 (+31729), Fbln7 (+49367)
chr2	129588257	129588443	chr2-3331	12.68	1.32e-05	Sirpa (-4855)
chr2	131056156	131056342	chr2-3336	12.68	1.32e-05	Gfra4 (-13567), Adam33 (+7565)
chr2	141477685	141477871	chr2-3349	12.68	1.32e-05	Flrt3 (-806309)
chr2	159054029	159054215	chr2-3403	12.68	1.32e-05	Dhx35 (+259315)
chr2	159055772	159055958	chr2-3404	12.68	1.32e-05	Dhx35 (+261058)
chr2	160552362	160552548	chr2-3411	12.68	1.32e-05	Mafb (-185390), Gm14221 (+67516)
chr2	160606898	160607084	chr2-3412	12.68	1.32e-05	Mafb (-239926), Gm14221 (+12980)
chr2	161391098	161391284	chr2-3413	12.68	1.32e-05	Chd6 (-282169)
chr2	74715974	74716160	chr2-345	4.76	5.16e-08	Hoxd3 (-10661), Hoxd8 (+11162), Hoxd13 (+47757)
chr2	106822684	106822870	chr2-346	6.17	3.57e-09	Mpped2 (+129508), Arl14ep (+151647)
chr2	173724461	173724647	chr2-3483	12.68	1.32e-05	Vapb (-12957), 1700010B08Rik (+5139)
chr2	178143025	178143211	chr2-3493	12.68	1.32e-05	Zfp931 (-64693), Phactr3 (-32231)
chr2	178414264	178414450	chr2-3494	12.68	1.32e-05	Fam217b (-167), Ppp1r3d (+115)
chr2	179274052	179274238	chr2-3496	12.68	1.32e-05	Cdh4 (-168286), Cdh26 (+843538)
chr2	4436980	4437166	chr2-413	16.91	1.87e-14	Prpf18 (+215013), Frmd4a (+284201)
chr2	27361899	27362085	chr2-418	4.23	4.89e-06	Sardh (-114726), Vav2 (+65041)
chr2	173171629	173171815	chr2-45	59.19	1.28e-40	Pck1 (+18674), Zbp1 (+47201)
chr2	59562825	59563011	chr2-460	4.23	4.89e-06	Tanc1 (-49126), Dapl1 (+78265)
chr2	69861492	69861678	chr2-461	5.46	1.24e-07	Ssb (+23)
chr2	103643758	103643944	chr2-466	4.1	4.89e-06	Abtb2 (+77541), Nat10 (+117419)
chr2	74734565	74734751	chr2-49	5.6	9.93e-13	Hoxd1 (-28322), Hoxd3 (+7930), Hoxd13 (+66348)
chr2	66028924	66029110	chr2-501	5.28	6.7e-07	Galnt3 (+95977), Csrnp3 (+183250)
chr2	166377349	166377535	chr2-53	9.34	4.16e-18	Sulf2 (-221779), Prex1 (+336390)
chr2	154426553	154426739	chr2-550	5.28	6.7e-07	Snta1 (-18547), Cbfa2t2 (-9849)
chr2	165563368	165563554	chr2-555	4.93	3.4e-06	Eya2 (-91837), Slc2a10 (+59674)
chr2	29856532	29856718	chr2-564	4.93	3.4e-06	Cercam (-12869), Urm1 (+29283)
chr2	92845167	92845353	chr2-577	14.8	4.52e-12	Syt13 (-69838), Chst1 (+245553)
chr2	174051078	174051264	chr2-601	5.11	6.7e-07	Stx16 (-25751), Vapb (+313660)
chr2	74691749	74691935	chr2-620	7.13	2.93e-08	Hoxd10 (+752), Hoxd13 (+23532)
chr2	144599969	144600155	chr2-641	4.58	1.61e-05	Dtd1 (+165)
chr2	152723859	152724045	chr2-642	4.58	1.61e-05	Id1 (-12299), Mcts2 (+36804)
chr2	180070517	180070703	chr2-654	4.4	1.61e-05	Gtpbp5 (-1183)
chr2	32587081	32587267	chr2-670	4.58	1.61e-05	St6galnac4 (+79)
chr2	76069317	76069503	chr2-683	13.21	6.36e-11	Ttc30a1 (-87443), Pde11a (+269364)
chr2	157791767	157791953	chr2-710	12.68	8.32e-10	Vstm2l (-122793), Ctnnbl1 (+54459)
chr2	166346425	166346611	chr2-766	6.61	2.07e-07	Sulf2 (-190855), Prex1 (+367314)
chr2	166443067	166443253	chr2-767	6.34	1.36e-06	Sulf2 (-287497), Prex1 (+270672)
chr2	172412561	172412747	chr2-770	13.21	6.36e-11	Rtfdc1 (-27902), Cass4 (+18754)
chr2	181044032	181044218	chr2-772	13.74	6.36e-11	Chrna4 (-4820)
chr2	8478272	8478458	chr2-776	12.68	8.32e-10	NONE
chr2	37758447	37758633	chr2-790	6.34	1.36e-06	Strbp (-111255), Crb2 (-17709)
chr2	61579718	61579904	chr2-793	4.05	7.14e-05	Psmd14 (-131883), Tank (+1225)
chr2	68861370	68861556	chr2-795	11.63	1e-08	Cers6 (+22)
chr2	72093508	72093694	chr2-799	6.34	1.36e-06	B230120H23Rik (-192036), Rapgef4 (+112361)
chr2	109989223	109989409	chr2-817	6.61	2.07e-07	Ccdc34 (-28501), Lgr4 (+71669)
chr2	118254536	118254722	chr2-819	26.42	1.19e-14	Fsip1 (+2337), Thbs1 (+142753)
chr2	129529687	129529873	chr2-821	12.16	8.32e-10	Il1b (-158641), F830045P16Rik (+6822)
chr2	161237386	161237572	chr2-832	4.23	7.14e-05	Chd6 (-128457)
chr2	33543361	33543547	chr2-855	6.08	1.36e-06	Zbtb43 (-81101), Lmx1b (+97057)
chr2	109959751	109959937	chr2-885	23.25	7.42e-12	Ccdc34 (-57973), Lgr4 (+42197)
chr2	118926293	118926479	chr2-889	23.25	7.42e-12	Chst14 (-111)
chr2	121866261	121866447	chr2-890	12.16	8.32e-10	Casc4 (-616)
chr2	6796759	6796945	chr2-914	11.63	1e-08	Celf2 (+88144), Usp6nl (+444119)
chr2	24935637	24935823	chr2-921	6.08	1.36e-06	Arrdc1 (-478)
chr2	31495326	31495512	chr2-931	5.55	8.31e-06	Fubp3 (-77306), Ass1 (+25212)
chr2	44222243	44222429	chr2-935	12.16	8.32e-10	Arhgap15 (+473466), Gtdc1 (+639286)
chr2	57181838	57182024	chr2-938	4.05	7.14e-05	Nr4a2 (-66893), Gpd2 (-55747)
chr2	64366631	64366817	chr2-940	12.16	8.32e-10	Fign (-268712), Grb14 (+656058)
chr2	74847684	74847870	chr2-946	22.2	7.42e-12	Hnrnpa3 (-811484), Mtx2 (+21974)
chr2	92437967	92438153	chr2-961	5.55	8.31e-06	Cry2 (-4017)
chr2	141571429	141571615	chr2-977	22.2	7.42e-12	Flrt3 (-900053)
chr2	142980808	142980994	chr2-978	4.05	7.14e-05	Snrpb2 (-82138), Kif16b (-79370)
chr2	152914590	152914776	chr2-983	5.81	8.31e-06	Mylk2 (+3331), Foxs1 (+18525)
chr2	155949472	155949658	chr2-985	5.81	8.31e-06	Gdf5 (-4198)
chr2	159501171	159501357	chr2-988	12.16	8.32e-10	Dhx35 (+706457), Gm826 (+826230)
chr3	98312942	98313128	chr3-1025	15.85	9.4e-07	Phgdh (+26955), Hmgcs2 (+32600)
chr3	108167186	108167372	chr3-1033	16.91	5.88e-08	Amigo1 (-19079), Gpr61 (-12397)
chr3	127139385	127139571	chr3-1051	16.91	5.88e-08	Ank2 (-141017), Larp7 (+413870)
chr3	152866000	152866186	chr3-1067	8.46	1.02e-05	St6galnac5 (+116153), Pigk (+151980)
chr3	153525681	153525867	chr3-1069	7.93	8.32e-05	St6galnac5 (-543528), St6galnac3 (+199288)
chr3	157321733	157321919	chr3-1071	7.93	8.32e-05	Zranb2 (-212571), 4930566N20Rik (-112966)
chr3	19311679	19311865	chr3-1086	7.93	8.32e-05	Pde7a (-450)
chr3	29183838	29184024	chr3-1087	13.74	1.32e-05	Egfem1 (+101198), Mecom (+829225)
chr3	29291773	29291959	chr3-1088	15.85	9.4e-07	Egfem1 (+209133), Mecom (+721290)
chr3	76072959	76073145	chr3-1119	15.85	9.4e-07	Fstl5 (-1218)
chr3	79475044	79475230	chr3-1122	7.4	8.32e-05	Rapgef2 (-329262), Fnip2 (+92542)
chr3	84478185	84478371	chr3-1129	7.4	8.32e-05	Trim2 (-218466), Fhdc1 (+1213)
chr3	90376162	90376348	chr3-1145	7.4	8.32e-05	Slc27a3 (+13672), Gatad2b (+34601)
chr3	107176623	107176809	chr3-1166	14.8	9.4e-07	Kcna10 (-6340), Kcna2 (+75149)
chr3	108884925	108885111	chr3-1171	7.4	8.32e-05	Stxbp3a (-44507), Fndc7 (+4990)
chr3	127293987	127294173	chr3-1185	15.85	9.4e-07	Ank2 (-295619), Larp7 (+259268)
chr3	127729358	127729544	chr3-1187	14.8	9.4e-07	Alpk1 (+51062), Neurog2 (+96315)
chr3	21842690	21842876	chr3-1229	14.8	9.4e-07	Tbl1xr1 (-233869)
chr3	30018228	30018414	chr3-1237	13.74	1.32e-05	Mecom (-5165), Gm10258 (+251626)
chr3	30514427	30514613	chr3-1240	7.4	8.32e-05	Gm10258 (-244573), Actrt3 (+85419)
chr3	31001607	31001793	chr3-1241	13.74	1.32e-05	Skil (-93361), Prkci (+5953)
chr3	38754476	38754662	chr3-1255	14.8	9.4e-07	Ankrd50 (-269725), Fat4 (-132371)
chr3	52955824	52956010	chr3-1267	7.4	8.32e-05	Cog6 (+61306), Foxo1 (+687580)
chr3	57845832	57846018	chr3-1270	7.4	8.32e-05	Pfn2 (+1639), Rnf13 (+109859)
chr3	66684066	66684252	chr3-1277	13.74	1.32e-05	Veph1 (-387322), Shox2 (+297612)
chr3	83589336	83589522	chr3-1287	14.8	9.4e-07	Gm10710 (-460183), Sfrp2 (-176892)
chr3	85536112	85536298	chr3-1290	13.74	1.32e-05	Pet112 (-37914), Fbxw7 (+720937)
chr3	86539690	86539876	chr3-1291	14.8	9.4e-07	Mab21l2 (+8500), Lrba (+315093)
chr3	89664776	89664962	chr3-1306	12.68	1.32e-05	Adar (-65879), Kcnn3 (+144705)
chr3	94804350	94804536	chr3-1313	7.4	8.32e-05	Pogz (-33124), Cgn (-17951)
chr3	107207953	107208139	chr3-1330	7.4	8.32e-05	Cym (+13686), Kcna10 (+24990)
chr3	120809374	120809560	chr3-1345	14.8	9.4e-07	Rwdd3 (+362227)
chr3	120983590	120983776	chr3-1346	7.4	8.32e-05	Rwdd3 (+188011)
chr3	121609215	121609401	chr3-1349	14.8	9.4e-07	Slc44a3 (-76964), A730020M07Rik (+34177)
chr3	121890698	121890884	chr3-1350	7.4	8.32e-05	Abcd3 (-75489), Arhgap29 (-62438)
chr3	127451186	127451372	chr3-1359	7.4	8.32e-05	Ank2 (-452818), Larp7 (+102069)
chr3	128181221	128181407	chr3-1366	14.8	9.4e-07	Gm10650 (+142620)
chr3	137991254	137991440	chr3-1378	7.4	8.32e-05	1110002E22Rik (-73705), Dapp1 (-9802)
chr3	141733964	141734150	chr3-1383	14.8	9.4e-07	Bmpr1b (+248207), Unc5c (+268493)
chr3	142439899	142440085	chr3-1385	7.4	8.32e-05	Gbp5 (-56942), Pdlim5 (-44296)
chr3	6731530	6731716	chr3-1402	13.74	1.32e-05	Pkia (-634981), 1700008P02Rik (-111180)
chr3	51746697	51746883	chr3-1448	13.74	1.32e-05	Gm10729 (+53019), Maml3 (+358101)
chr3	65200681	65200867	chr3-1473	12.68	1.32e-05	Kcnab1 (+91390), Ssr3 (+191849)
chr3	75660610	75660796	chr3-1479	13.74	1.32e-05	Serpini1 (+103156), Golim4 (+296226)
chr3	95695723	95695909	chr3-1512	13.74	1.32e-05	Adamtsl4 (-7899), Ecm1 (+43753)
chr3	103127455	103127641	chr3-1539	13.74	1.32e-05	Dennd2c (-8)
chr3	136891245	136891431	chr3-1579	13.74	1.32e-05	Emcn (-449729), Ppp3ca (+220568)
chr3	147101242	147101428	chr3-1594	12.68	1.32e-05	Ttll7 (+248968)
chr3	154572615	154572801	chr3-1604	13.74	1.32e-05	Lhx8 (-242057), Tyw3 (+24387)
chr3	157079888	157080074	chr3-1606	13.74	1.32e-05	4930566N20Rik (+128879), Negr1 (+518187)
chr3	9334242	9334428	chr3-1619	12.68	1.32e-05	Zbtb10 (+83733), Zfp704 (+275750)
chr3	30105290	30105476	chr3-1646	12.68	1.32e-05	Mecom (-92227), Gm10258 (+164564)
chr3	30453233	30453419	chr3-1649	12.68	1.32e-05	Gm10258 (-183379), Actrt3 (+146613)
chr3	50233221	50233407	chr3-1676	12.68	1.32e-05	Pcdh18 (-475998), Slc7a11 (+210299)
chr3	54265470	54265656	chr3-1692	12.68	1.32e-05	Postn (-95562), Trpc4 (+109506)
chr3	63853417	63853603	chr3-1707	12.68	1.32e-05	Plch1 (-2519)
chr3	67221714	67221900	chr3-1717	12.68	1.32e-05	Mlf1 (-152341), Rsrc1 (+236135)
chr3	84333539	84333725	chr3-1738	12.68	1.32e-05	Trim2 (-73820), Fhdc1 (+145859)
chr3	95862070	95862256	chr3-1769	12.68	1.32e-05	Prpf3 (-6278), Mrps21 (+9356)
chr3	96668914	96669100	chr3-1778	12.68	1.32e-05	Ankrd35 (-1124)
chr3	102581944	102582130	chr3-1796	12.68	1.32e-05	Tspan2 (-152492), Ngf (+112109)
chr3	116400472	116400658	chr3-1828	12.68	1.32e-05	Gpr88 (-147081), Cdc14a (+23467)
chr3	125662028	125662214	chr3-1854	12.68	1.32e-05	Ndst4 (+258027), Ugt8a (+276429)
chr3	141921327	141921513	chr3-1889	12.68	1.32e-05	Bmpr1b (+60844), Unc5c (+455856)
chr3	141926591	141926777	chr3-1891	12.68	1.32e-05	Bmpr1b (+55580), Unc5c (+461120)
chr3	151000332	151000518	chr3-1911	12.68	1.32e-05	Rpsa-ps10 (-926805), Eltd1 (-437462)
chr3	146199023	146199209	chr3-193	9.51	6.48e-13	Lpar3 (-21845), Mcoln2 (+49283)
chr3	37917252	37917438	chr3-195	4.49	1.13e-06	Gm5148 (-193016), Ankrd50 (+567499)
chr3	101967268	101967454	chr3-199	18.5	6.06e-17	Slc22a15 (-42968), Nhlh2 (-42784)
[truncated: 1,312 more rows]

## Sheet: Peaks_shared
Prdm13 binding sites shared two out three samples
Chr	St	End	PeakID	Nearest targets
chr1	5232247	5232409	Merged-chr1-5232329-3	Oprk1 (-356165), Atp6v1h (+149155)
chr1	16127276	16127459	Merged-chr1-16127367-2	Rdh10 (+21594), Stau2 (+391938)
chr1	18105570	18105741	Merged-chr1-18105655-2	Crisp4 (+31395), Crispld1 (+378568)
chr1	20180225	20180428	Merged-chr1-20180326-2	Pkhd1 (+437737), Tfap2b (+971413)
chr1	20890581	20890881	Merged-chr1-20890731-2	Paqr8 (+109)
chr1	37498975	37499140	Merged-chr1-37499057-2	Mgat4a (+41958), Unc50 (+68888)
chr1	39838811	39838989	Merged-chr1-39838900-2	Map4k4 (-62013), Gm3646 (-33568)
chr1	43358305	43358583	Merged-chr1-43358444-2	Fhl2 (-194483), Nck2 (-87307)
chr1	64066975	64067132	Merged-chr1-64067053-2	4933402D24Rik (-297787), Klf7 (+54335)
chr1	67795073	67795307	Merged-chr1-67795190-2	Cps1 (+672164)
chr1	69010230	69010419	Merged-chr1-69010324-2	Erbb4 (+97734)
chr1	90467693	90467877	Merged-chr1-90467785-2	Cops8 (-135640), Cxcr7 (+263805)
chr1	92224287	92224457	Merged-chr1-92224372-2	Hdac4 (-75979), Ndufa10 (+249488)
chr1	101683979	101684170	Merged-chr1-101684074-2	NONE
chr1	120121176	120121356	Merged-chr1-120121266-2	Dbi (-329), 3110009E18Rik (+71)
chr1	126436911	126437158	Merged-chr1-126437034-2	Lypd1 (-524821), Nckap5 (+393597)
chr1	133080415	133080579	Merged-chr1-133080497-2	Ppp1r15b (-50646), Pik3c2b (+34485)
chr1	155759111	155759360	Merged-chr1-155759235-2	Lhx4 (-17116), Qsox1 (+53647)
chr1	157684361	157684572	Merged-chr1-157684466-2	Sec16b (+177739), Fam5b (+671793)
chr10	80165099	80165269	Merged-chr10-80165184-2	Cirbp (-2594)
chr10	93081591	93081755	Merged-chr10-93081673-2	4930485B16Rik (-55)
chr10	94414123	94414359	Merged-chr10-94414241-2	Tmcc3 (-100616), Ndufa12 (+215237)
chr10	105638986	105639198	Merged-chr10-105639092-2	Ccdc59 (-201975), Tmtc2 (-64657)
chr10	126957882	126958057	Merged-chr10-126957969-2	Xrcc6bp1 (-56599), Ctdsp2 (-20747)
chr10	130282192	130282360	Merged-chr10-130282276-2	Neurod4 (-2036)
chr11	11855112	11855315	Merged-chr11-11855213-2	Fignl1 (-46252), Ddc (+42930)
chr11	32000262	32000436	Merged-chr11-32000349-2	Nsg2 (-114)
chr11	33234161	33234343	Merged-chr11-33234249-3	Tlx3 (-30664), Ranbp17 (+279494)
chr11	40510622	40510851	Merged-chr11-40510736-2	Mat2b (+182037)
chr11	45154599	45154795	Merged-chr11-45154697-2	Clint1 (-697354), Ebf1 (+537380)
chr11	55791563	55791739	Merged-chr11-55791651-2	Glra1 (-183453), Nmur2 (+249359)
chr11	63180810	63181086	Merged-chr11-63180948-2	Pmp22 (+51966), Hs3st3b1 (+741342)
chr11	69417469	69417635	Merged-chr11-69417552-2	Kdm6b (-3877)
chr11	80292488	80292773	Merged-chr11-80292630-2	Rhbdl3 (-8281), Rhot1 (+83576)
chr11	94468654	94468892	Merged-chr11-94468773-2	Abcc3 (-75797), Cacna1g (+5327)
chr11	95587302	95587554	Merged-chr11-95587428-2	Ngfr (+307)
chr11	97568736	97568928	Merged-chr11-97568832-2	4933428G20Rik (-68492), Srcin1 (+6383)
chr11	98342620	98342889	Merged-chr11-98342754-2	Neurod2 (-13107), Ppp1r1b (-5649)
chr11	98981769	98982016	Merged-chr11-98981892-2	Gjd3 (+1123), Rara (+44175)
chr11	107777688	107777858	Merged-chr11-107777773-2	Cacng1 (-61251), Cacng4 (+16784)
chr11	113865593	113865887	Merged-chr11-113865740-2	Cdc42ep4 (-114422), Sdk2 (+200478)
chr11	120232455	120232661	Merged-chr11-120232558-2	Bahcc1 (-389)
chr12	3887429	3887718	Merged-chr12-3887573-2	Pomc (-67377), Dnmt3a (+80544)
chr12	26635301	26635497	Merged-chr12-26635399-2	Cmpk2 (+166195), Sox11 (+707310)
chr12	54053043	54053204	Merged-chr12-54053123-2	Egln3 (+150736), Npas3 (+804447)
chr12	80062479	80062688	Merged-chr12-80062583-2	Zfp36l1 (+50429), Rad51b (+765233)
chr12	85182300	85182534	Merged-chr12-85182417-2	Eif2b2 (-37064), Pgf (-5121)
chr12	86203595	86203755	Merged-chr12-86203675-2	Gpatch2l (-38215), Ift43 (+121114)
chr12	99339988	99340204	Merged-chr12-99340096-2	Foxn3 (+52976), Ttc8 (+419484)
chr12	112663784	112663963	Merged-chr12-112663878-3	Akt1 (+10402), Siva1 (+19046)
chr13	19859572	19859804	Merged-chr13-19859688-2	Elmo1 (-230931), Gpr141 (-35431)
chr13	39877704	39878081	Merged-chr13-39877884-3	Slc35b3 (-917018), Ofcc1 (+410118)
chr13	49320211	49320417	Merged-chr13-49320314-2	Bicd2 (-21235), Fgd3 (-11074)
chr13	51845934	51846120	Merged-chr13-51846027-2	Gadd45g (-651)
chr13	53201844	53202014	Merged-chr13-53201929-2	Nfil3 (-220856), Ror2 (+84195)
chr13	55483726	55483917	Merged-chr13-55483821-2	Dbn1 (+4289), Prr7 (+19555)
chr13	83143428	83143615	Merged-chr13-83143521-2	Mef2c (-360512)
chr13	83655232	83655421	Merged-chr13-83655326-2	Tmem161b (-566969), Mef2c (+151293)
chr13	84398836	84399032	Merged-chr13-84398930-3	Tmem161b (+176638), Gm4076 (+728580)
chr13	92703481	92703666	Merged-chr13-92703573-2	Thbs4 (+91244), Serinc5 (+92436)
chr13	94608595	94608787	Merged-chr13-94608691-2	Tbca (-180252), Ap3b1 (+249731)
chr13	95775005	95775199	Merged-chr13-95775102-2	F2rl2 (+78249), Iqgap2 (+116820)
chr13	97998665	97998905	Merged-chr13-97998785-2	Gm10260 (-238197), Arhgef28 (+207380)
chr13	98589033	98589293	Merged-chr13-98589163-2	Tmem174 (+48247), Foxd1 (+234918)
chr14	12389232	12389417	Merged-chr14-12389324-2	Fezf2 (-43460), Cadps (+433754)
chr14	16201160	16201331	Merged-chr14-16201245-2	Lrrc3b (-762259), Ngly1 (-48034)
chr14	19701690	19701868	Merged-chr14-19701775-3	Gm5458 (-99198), Nid2 (-49478)
chr14	21891929	21892153	Merged-chr14-21892041-2	Comtd1 (-43064), Zfp503 (+97560)
chr14	22505636	22505886	Merged-chr14-22505761-2	1700112E06Rik (+486049)
chr14	25318266	25318431	Merged-chr14-25318348-2	Zmiz1 (-140875), Rps24 (+827668)
chr14	41072770	41072965	Merged-chr14-41072867-2	Dydc2 (-3794), Dydc1 (-43)
chr14	79881889	79882099	Merged-chr14-79881994-2	Olfm4 (-118308), Pcdh8 (-110682)
chr14	122380123	122380301	Merged-chr14-122380212-2	Zic5 (+85465), Clybl (+198518)
chr15	8781235	8781391	Merged-chr15-8781313-2	Ranbp3l (-187113), Slc1a3 (-70549)
chr15	25027331	25027564	Merged-chr15-25027447-2	9230109A22Rik (+121711)
chr15	58976673	58976843	Merged-chr15-58976758-2	Ndufb9 (+42948), Mtss1 (+105268)
chr15	60333999	60334266	Merged-chr15-60334132-2	4933412E24Rik (-317515), Fam84b (+490947)
chr15	61158007	61158205	Merged-chr15-61158106-2	Myc (-827285), A1bg (-236836)
chr15	71580293	71580488	Merged-chr15-71580390-2	Fam135b (+147447)
chr15	78773408	78773571	Merged-chr15-78773489-2	Mfng (-15)
chr15	84302127	84302353	Merged-chr15-84302240-2	Parvg (-23879), Parvb (+70197)
chr15	86963020	86963173	Merged-chr15-86963096-2	Fam19a5 (-662133), Tbc1d22a (+748638)
chr16	8539224	8539421	Merged-chr16-8539322-2	Pmm2 (-98351), Abat (+25894)
chr16	17210006	17210183	Merged-chr16-17210094-2	Hic2 (-23477), Rimbp3 (+1960)
chr16	18400892	18401072	Merged-chr16-18400982-2	Comt (+12512), Arvcf (+52708)
chr16	38283305	38283507	Merged-chr16-38283406-2	Nr1i2 (+11418), Gsk3b (+194405)
chr16	42396657	42396820	Merged-chr16-42396738-2	Zbtb20 (-510913), Gap43 (-56088)
chr16	85887797	85888048	Merged-chr16-85887922-2	Adamts1 (-84810), Adamts5 (+13202)
chr16	91140524	91140715	Merged-chr16-91140619-2	4932438H23Rik (-71475), Gm9881 (+30781)
chr16	91246423	91246605	Merged-chr16-91246514-2	Olig1 (-23255), Olig2 (+20964)
chr16	95346001	95346210	Merged-chr16-95346105-2	Kcnj15 (+88548), Erg (+184259)
chr17	3247087	3247328	Merged-chr17-3247207-2	Tiam2 (-79365), Scaf8 (+132236)
chr17	15993899	15994095	Merged-chr17-15993997-2	BC002059 (-978913), Rgmb (-167411)
chr17	67548979	67549199	Merged-chr17-67549087-3	Ptprm (-194630), Lrrc30 (+83634)
chr17	85748765	85749053	Merged-chr17-85748909-2	Six2 (-60635), Srbd1 (+396266)
chr17	93312180	93312359	Merged-chr17-93312269-2	Adcyap1 (+112848)
chr18	14504043	14504210	Merged-chr18-14504126-2	Gm5160 (+79259), Ss18 (+178787)
chr18	47803185	47803363	Merged-chr18-47803274-2	Sema6a (-434444), Gm5506 (-242061)
chr19	5041212	5041372	Merged-chr19-5041292-2	Brms1 (-112)
chr19	45143574	45143795	Merged-chr19-45143676-3	Tlx1 (-5551), Kazald1 (+68444)
chr19	45737748	45737932	Merged-chr19-45737840-2	Fbxw4 (-77528), Fgf8 (+5033)
chr19	58889432	58889664	Merged-chr19-58889548-2	Eno4 (-53877), Hspa12a (-28564)
chr2	19432174	19432333	Merged-chr2-19432253-2	Ptf1a (-13409), Msrb2 (+60618)
chr2	26487824	26488047	Merged-chr2-26487928-3	Sec16a (-42720), Notch1 (+15886)
chr2	28418108	28418299	Merged-chr2-28418203-2	Ppp1r26 (-29737), Olfm1 (+212545)
chr2	31500446	31500627	Merged-chr2-31500539-3	Fubp3 (-72188), Ass1 (+30330)
chr2	31609979	31610138	Merged-chr2-31610058-2	Prdm12 (-29978), Fubp3 (+37334)
chr2	33597444	33597654	Merged-chr2-33597549-2	Zbtb43 (-135196), Lmx1b (+42962)
chr2	38658598	38658762	Merged-chr2-38658680-2	Psmb7 (-14593), Nr5a1 (+53554)
chr2	60205899	60206070	Merged-chr2-60205984-2	March7 (-3902)
chr2	60788259	60788415	Merged-chr2-60788337-2	Itgb6 (-114626), Rbms1 (+93101)
chr2	62807563	62807718	Merged-chr2-62807640-2	Gca (+143356), Kcnh7 (+376637)
chr2	64172440	64172669	Merged-chr2-64172554-2	Fign (-74543), Grb14 (+850227)
chr2	66368059	66368236	Merged-chr2-66368147-2	Scn1a (-16953), Scn9a (+266804)
chr2	72707965	72708201	Merged-chr2-72708083-2	Cdca7 (+231924), Sp3 (+272363)
chr2	117342096	117342307	Merged-chr2-117342201-2	Rasgrp1 (+799)
chr2	157791774	157791935	Merged-chr2-157791854-2	Vstm2l (-122798), Ctnnbl1 (+54454)
chr2	165700524	165700785	Merged-chr2-165700654-2	Eya2 (+45357), Zmynd8 (+157518)
chr2	166679176	166679337	Merged-chr2-166679256-2	Sulf2 (-523594), Prex1 (+34575)
chr2	173725506	173725741	Merged-chr2-173725623-2	Vapb (-11887), 1700010B08Rik (+6209)
chr2	181058334	181058583	Merged-chr2-181058458-2	Chrna4 (-19154), Kcnq2 (+76644)
chr3	38754494	38754692	Merged-chr3-38754593-2	Ankrd50 (-269749), Fat4 (-132347)
chr3	48823229	48823397	Merged-chr3-48823313-2	1700018B24Rik (-214212), Pcdh18 (+934003)
chr3	52062163	52062392	Merged-chr3-52062277-2	Maml3 (+42613), Gm10729 (+368507)
chr3	69406289	69406442	Merged-chr3-69406365-2	Ppm1l (+89505), B3galnt1 (+192495)
chr3	89226014	89226174	Merged-chr3-89226094-2	Muc1 (-2963)
chr3	93445916	93446090	Merged-chr3-93446003-2	Tchhl1 (-22751), Tchh (+3673)
chr3	102353533	102353784	Merged-chr3-102353658-2	Vangl1 (-148966), Ngf (-116269)
chr3	112325362	112325578	Merged-chr3-112325470-2	Amy2a5 (+933367)
chr3	116513053	116513300	Merged-chr3-116513176-2	Rtca (-4969), Dbt (+107)
chr3	127874368	127874619	Merged-chr3-127874493-2	Ap1ar (-37002), 5730508B09Rik (+21829)
chr3	138850265	138850431	Merged-chr3-138850346-3	Tspan5 (+108153), Rap1gds1 (+224851)
chr3	153647766	153647927	Merged-chr3-153647846-2	St6galnac5 (-665601), St6galnac3 (+77215)
chr4	21686014	21686288	Merged-chr4-21686151-2	Prdm13 (-188)
chr4	22946866	22947025	Merged-chr4-22946945-2	Pou3f2 (-458580)
chr4	27787134	27787319	Merged-chr4-27787226-2	NONE
chr4	57781358	57781559	Merged-chr4-57781458-2	Akap2 (-72700), Gm20459 (+143636)
chr4	65896466	65896710	Merged-chr4-65896588-2	Trim32 (+291602), Astn2 (+508023)
chr4	116830138	116830301	Merged-chr4-116830219-2	Zswim5 (-47156), Hpdl (-8712)
chr4	117411701	117411872	Merged-chr4-117411786-2	Rnf220 (+85265), Tmem53 (+159836)
chr4	130887347	130887577	Merged-chr4-130887462-2	Laptm5 (-25663), Sdc3 (+94925)
chr4	137016008	137016161	Merged-chr4-137016084-2	Epha8 (-59269), Zbtb40 (+32610)
chr4	138537286	138537486	Merged-chr4-138537386-2	Camk2n1 (+83072), Vwa5b1 (+86626)
chr4	147509443	147509690	Merged-chr4-147509566-2	Gm16503 (-30651), Gm13152 (+17150)
chr4	152288525	152288685	Merged-chr4-152288605-2	Hes3 (+3057), Gpr153 (+14243)
chr4	152953338	152953497	Merged-chr4-152953417-2	Nphp4 (+475276), Ajap1 (+529412)
chr4	154568955	154569146	Merged-chr4-154569050-2	Arhgef16 (-268997), Prdm16 (+67815)
chr5	4835169	4835334	Merged-chr5-4835251-2	Fzd1 (-77036), Cdk14 (+544945)
chr5	15985845	15986098	Merged-chr5-15985971-2	Hgf (-567578), Cacna2d1 (+51281)
chr5	22031704	22031870	Merged-chr5-22031787-2	Slc26a5 (-166183), Reln (+312915)
chr5	24596831	24597031	Merged-chr5-24596931-2	Smarcd3 (+5081), Chpf2 (+10187)
chr5	30107187	30107346	Merged-chr5-30107266-2	3110082J24Rik (-1908)
chr5	37835935	37836184	Merged-chr5-37836059-2	Stx18 (-202682), Msx1 (-11477)
chr5	37851580	37851820	Merged-chr5-37851700-2	Stx18 (-187042), Msx1 (-27117)
chr5	92843894	92844050	Merged-chr5-92843972-2	Shroom3 (+160537), Sowahb (+201050)
chr5	100322211	100322409	Merged-chr5-100322310-2	Sec31a (+93924), Gm9932 (+125699)
chr5	103938793	103938949	Merged-chr5-103938871-2	Klhl8 (-27612), Hsd17b13 (+38493)
chr5	113420665	113420872	Merged-chr5-113420768-2	Wscd2 (-69678), Aym1 (+63475)
chr5	113504774	113504946	Merged-chr5-113504860-2	Wscd2 (+14413), Cmklr1 (+145566)
chr5	113921379	113921572	Merged-chr5-113921475-2	Coro1c (-12718), Ssh1 (+72418)
chr5	116809349	116809602	Merged-chr5-116809475-2	Srrm4 (-217659), 4930569F06Rik (-11978)
chr5	120579696	120579903	Merged-chr5-120579799-2	Tpcn1 (+8813), Slc24a6 (+68632)
chr5	123990424	123990584	Merged-chr5-123990504-2	Hip1r (+16876), Vps37b (+41756)
chr5	132500891	132501076	Merged-chr5-132500983-2	Auts2 (-884379), ENSMUSG00000098133 (+40839)
chr5	133884971	133885140	Merged-chr5-133885055-2	Gatsl2 (-214655)
chr5	142817832	142817989	Merged-chr5-142817910-2	Tnrc18 (-524)
chr5	147042656	147042839	Merged-chr5-147042747-2	Mtif3 (-78963), Lnx2 (+33838)
chr6	45544607	45544797	Merged-chr6-45544702-2	Cntnap2 (+484641)
chr6	55435878	55436033	Merged-chr6-55435955-2	Adcyap1r1 (-16022), Ghrhr (+59661)
chr6	64688310	64688547	Merged-chr6-64688428-2	Atoh1 (-40717)
chr6	88942750	88942906	Merged-chr6-88942828-2	4933427D06Rik (-153287), Tpra1 (+40577)
chr6	99522958	99523148	Merged-chr6-99523053-2	Foxp1 (-87708), Eif4e3 (+143718)
chr6	99599826	99600044	Merged-chr6-99599935-2	Foxp1 (-164590), Eif4e3 (+66836)
chr6	134157590	134157775	Merged-chr6-134157682-2	Bcl2l14 (-238635), Etv6 (+121983)
chr7	15922377	15922538	Merged-chr7-15922457-2	Sepw1 (-56)
chr7	16172320	16172482	Merged-chr7-16172401-2	Meis3 (-3029)
chr7	30457808	30457992	Merged-chr7-30457900-2	Nphs1 (-1825), Kirrel2 (-385)
chr7	30664998	30665149	Merged-chr7-30665073-2	Haus5 (-80)
chr7	45367302	45367482	Merged-chr7-45367392-2	Ppfia3 (-373)
chr7	49504220	49504393	Merged-chr7-49504306-2	Dbx1 (+132542), Nav2 (+258118)
chr7	70848143	70848366	Merged-chr7-70848253-3	B130024G19Rik (+459950), Gm10295 (+503230)
chr7	79920509	79920729	Merged-chr7-79920619-2	Ap3s2 (+21)
chr7	118712470	118712623	Merged-chr7-118712546-2	Ccp110 (-5)
chr7	119086115	119086277	Merged-chr7-119086196-2	Gprc5b (-90985), Gpr139 (+98178)
chr7	125211673	125211903	Merged-chr7-125211788-2	Gm21957 (+8098)
chr7	130677262	130677529	Merged-chr7-130677395-2	Etos1 (+95256), Tacc2 (+99912)
chr7	132868405	132868559	Merged-chr7-132868482-2	Zranb1 (-62660), Fam175b (+9257)
chr7	139528796	139528984	Merged-chr7-139528890-2	Nkx6-2 (+53900), Inpp5a (+139780)
chr8	10153589	10153754	Merged-chr8-10153671-2	Myo16 (-118900), Tnfsf13b (+146829)
chr8	22808126	22808335	Merged-chr8-22808230-2	Ap3m2 (-2577), 1700041G16Rik (-44)
chr8	26747530	26747720	Merged-chr8-26747625-2	Zfp703 (-229711), Thap1 (+589413)
chr8	68034158	68034345	Merged-chr8-68034251-2	Sh2d4a (-242315), Psd3 (-123320)
chr8	70383450	70383676	Merged-chr8-70383563-2	Comp (+10015), Crtc1 (+56016)
chr8	78634362	78634639	Merged-chr8-78634500-2	Slc10a7 (+125166), Lsm6 (+186639)
chr8	86438763	86438919	Merged-chr8-86438841-2	Abcc12 (+141845), Phkb (+597839)
chr8	89185127	89185346	Merged-chr8-89185236-2	Sall1 (-141075), Gm5356 (+2323)
chr8	95205974	95206215	Merged-chr8-95206094-2	Kifc3 (-63555), Cngb1 (+78086)
chr8	103362018	103362215	Merged-chr8-103362116-2	Cdh5 (-739508), Gm8730 (-496264)
chr8	116053481	116053729	Merged-chr8-116053605-2	Dynlrb2 (-451410), Maf (-345811)
chr8	125157266	125157445	Merged-chr8-125157355-2	Disc1 (+103161), Sipa1l2 (+335354)
chr8	125658535	125658832	Merged-chr8-125658683-2	Sipa1l2 (-165974), Map10 (-11134)
chr9	22052076	22052249	Merged-chr9-22052162-2	Elavl3 (-140)
chr9	35569538	35569791	Merged-chr9-35569664-2	Hyls1 (+438)
chr9	44799224	44799389	Merged-chr9-44799306-2	Tmem25 (-65)
chr9	48860628	48860781	Merged-chr9-48860704-2	Zbtb16 (-24760), Htr3a (+50394)
chr9	49879883	49880070	Merged-chr9-49879976-2	Ncam1 (-81248), Rpl10-ps3 (+465004)
chr9	52148388	52148603	Merged-chr9-52148495-2	Zc3h12c (+19615), Rdx (+100555)
chr9	54745867	54746120	Merged-chr9-54745993-2	Crabp1 (-18754), Wdr61 (-11475)
chr9	61279402	61279569	Merged-chr9-61279485-2	Gm9869 (-441286), Gm10655 (+92707)
chr9	62554695	62554888	Merged-chr9-62554791-2	Itga11 (-123034), Coro2b (-17748)
chr9	64367433	64367585	Merged-chr9-64367509-2	Dis3l (-26252), Megf11 (-18117)
chr9	79689890	79690155	Merged-chr9-79690022-2	Col12a1 (+28495)
chr9	98429769	98429927	Merged-chr9-98429848-2	Rbp2 (-60689), Rbp1 (+6887)
chr9	101730328	101730566	Merged-chr9-101730447-2	Ppp2r3a (-478615), 9630041A04Rik (-208034)
chr9	106126848	106127020	Merged-chr9-106126934-2	Col6a4 (-30151), Glyctk (+31184)
chr9	108449994	108450158	Merged-chr9-108450076-2	Klhdc8b (+2301), BC048562 (+13594)
chr9	110047870	110048044	Merged-chr9-110047957-2	Dhx30 (+53130), Map4 (+116497)
chr9	120703434	120703718	Merged-chr9-120703576-2	Ctnnb1 (-229824), Rpl14 (+132059)
chrX	94625223	94625433	Merged-chrX-94625328-2	Maged1 (-83185), Gspt2 (-10741)
chrX	166773503	166773741	Merged-chrX-166773622-2	Egfl6 (-187902), Tmsb4x (+435693)

## Sheet: RNA_seq
GeneID	Symbol	Prdm13.Het_NT_rep1 E11.5	Prdm13.Het_NT_rep2 E11.5	Prdm13.Homo_NT_rep1 E11.5	Prdm13.Homo_NT_rep2 E11.5	Prdm13_Het_avg E11.5	Prdm13_Homo_avg E11.5	FPKM>=1	Log2FC(Het/Homo)	Fold Change	FDR
18935	Phox2b	1.58215	1.55654	26.5295	27.776	1.56934	27.1528	yes	-4.11138	0.0578563	0
27140	Tlx3	4.62506	5.6285	86.1552	94.0579	5.12678	90.1065	yes	-4.10563	0.0580873	0
100504399	C130021I20Rik	3.0351	2.76094	29.8578	32.4053	2.89802	31.1315	yes	-3.43554	0.0924271	0
29816	Hip1r	5.43012	5.95206	42.2357	43.9449	5.69109	43.0903	yes	-2.90885	0.133152	0
12903	Crabp1	292.414	301.796	1040.37	1092.62	297.105	1066.49	yes	-1.83563	0.280169	0
11438	Chrna4	45.1621	44.6735	134.016	141.043	44.9178	137.53	yes	-1.613	0.326918	0
230025	Prdm13	113.933	126.809	309.502	324.45	120.371	316.976	yes	-1.37662	0.38512	0
54631	Nphs1	24.1782	24.8919	62.9175	64.0554	24.535	63.4864	yes	-1.36611	0.387937	0
170676	Peg10	23.0607	22.9893	56.6518	57.8089	23.025	57.2304	yes	-1.3129	0.402512	0
22350	Ezr	55.533	55.9616	133.007	138.834	55.7473	135.921	yes	-1.2821	0.411197	0
243911	Kirrel2	94.7407	99.8503	228.585	243.983	97.2955	236.284	yes	-1.26751	0.415376	0
18040	Nefm	37.7741	35.8877	87.5923	83.2711	36.8309	85.4317	yes	-1.22398	0.4281	0
213391	Rassf4	27.4048	27.8897	60.1477	57.4933	27.6473	58.8205	yes	-1.08895	0.470103	0
18111	Nnat	605.709	636.641	1014.51	1050.66	621.175	1032.59	yes	-0.722918	0.605871	0
19241	Tmsb4x	1188.07	1171.33	1900.23	1800.32	1179.7	1850.28	yes	-0.654984	0.635082	0
14783	Grb10	131.843	130.989	194.615	195.485	131.416	195.05	yes	-0.570483	0.673391	0
100861531	Rn45s	159.235	164.352	225.627	254.82	161.793	240.224	yes	-0.557504	0.679477	0
12933	Crmp1	253.193	255.912	356.357	374.031	254.553	365.194	yes	-0.515945	0.699335	0
22152	Tubb3	1016.65	1062.39	1264.94	1371.92	1039.52	1318.43	yes	-0.330693	0.795154	0
22771	Zic1	147.954	162.471	86.5293	87.3809	155.212	86.9551	yes	0.851331	1.80416	0
12443	Ccnd1	130.366	139.097	70.5137	69.9884	134.732	70.251	yes	0.949266	1.93089	0
80744	Cwc22	222.514	204.479	101.559	95.3689	213.496	98.4639	yes	1.09886	2.14186	0
19649	Robo3	360.979	376.771	136.063	140.88	368.875	138.472	yes	1.42265	2.68078	0
213742	Xist	22.4247	21.604	6.54594	6.0264	22.0143	6.28617	yes	1.79791	3.47717	0
16873	Lhx5	134.226	148.545	31.1122	33.989	141.386	32.5506	yes	2.13791	4.40123	0
16869	Lhx1	120.628	131.139	22.3207	22.5174	125.883	22.4191	yes	2.50041	5.65847	0
14417	Gad2	25.6541	24.9541	4.12221	4.06808	25.3041	4.09514	yes	2.62467	6.16742	0
18504	Pax2	106.364	119.21	17.7383	18.6213	112.787	18.1798	yes	2.65038	6.27831	0
15417	Hoxb9	418.474	423.902	312.128	305.733	421.188	308.931	yes	0.447987	1.36414	8.84913e-305
15481	Hspa8	1215.32	1181.4	1446.07	1423.77	1198.36	1434.92	yes	-0.265489	0.831917	1.34744e-302
110891	Slc8a2	22.9542	26.8558	55.5651	59.8505	24.905	57.7078	yes	-1.18586	0.439561	2.90925e-299
18510	Pax8	53.3123	54.2139	9.26526	9.8749	53.7631	9.57008	yes	2.49363	5.63195	2.84157e-296
76161	Lamp5	95.2495	95.5272	20.4178	20.1188	95.3884	20.2683	yes	2.2339	4.70403	6.89289e-277
11803	Aplp1	136.081	144.674	213.853	230.634	140.377	222.244	yes	-0.648332	0.638017	7.37105e-274
12709	Ckb	1115.26	1184.33	1346.66	1517.27	1149.79	1431.97	yes	-0.299441	0.812567	4.00108e-265
22146	Tuba1c	6.33758	5.93507	44.4255	47.4446	6.13633	45.9351	yes	-2.91065	0.132986	1.91752e-256
20257	Stmn2	188.885	188.834	292.827	282.681	188.86	287.754	yes	-0.60972	0.655324	7.50826e-255
21973	Top2a	181.697	175.368	133.22	127.985	178.533	130.602	yes	0.442727	1.35917	6.24467e-243
20511	Slc1a2	25.7482	26.3831	41.231	39.8195	26.0656	40.5252	yes	-0.634867	0.644	2.16141e-242
14451	Gas1	79.6481	88.094	42.0576	44.5515	83.8711	43.3046	yes	0.970338	1.9593	3.84864e-240
320924	Ccbe1	1.62526	1.72032	11.879	11.65	1.67279	11.7645	yes	-2.8053	0.14306	3.00012e-237
64075	Smoc1	40.0658	40.7439	76.9341	78.3573	40.4049	77.6457	yes	-0.93891	0.521627	2.21527e-233
50913	Olig2	0	0.0223944	17.0357	21.2695	0.0111972	19.1526	yes	-10.1218	0.000897483	1.36355e-226
330166	Miat	416.039	433.529	483.053	490.36	424.784	486.707	yes	-0.188699	0.877397	2.27913e-221
102436	Lars2	175.58	199.429	257.193	245.754	187.505	251.474	yes	-0.405734	0.754852	7.59413e-218
22348	Slc32a1	34.2558	36.6363	6.05183	6.64622	35.446	6.34903	yes	2.48904	5.61404	3.6853e-216
11461	Actb	989.271	1046.8	1200.68	1241.81	1018.04	1221.25	yes	-0.25129	0.840145	9.04755e-211
17537	Meis3	107.403	110.596	181.811	190.189	109	186	yes	-0.763973	0.588873	3.99755e-210
18191	Nrxn3	7.93446	8.10938	1.51776	1.44018	8.02192	1.47897	yes	2.43779	5.41811	6.96714e-208
13593	Ebf3	52.6406	54.6728	85.2352	82.3798	53.6567	83.8075	yes	-0.639337	0.642008	1.61239e-207
20378	Frzb	9.20322	9.81229	40.9472	39.8841	9.50776	40.4157	yes	-2.08033	0.23646	5.42658e-207
17345	Mki67	55.062	52.1266	36.9641	35.7886	53.5943	36.3764	yes	0.54822	1.46228	7.29509e-206
50914	Olig1	0	0.0754146	10.6805	11.0454	0.0377073	10.863	yes	-7.75983	0.0046138	9.79267e-200
381359	Prdm12	0.594482	0.596328	13.4161	15.4146	0.595405	14.4154	yes	-4.58417	0.0416894	3.77506e-196
16593	Klc1	152.304	148.211	200.878	215.969	150.257	208.423	yes	-0.472012	0.720958	2.73796e-194
11465	Actg1	1703.19	1717.38	1924.81	1973.62	1710.29	1949.21	yes	-0.185743	0.879196	7.78516e-186
54003	Nell2	57.9883	55.557	94.1019	96.5778	56.7726	95.3399	yes	-0.75291	0.593405	4.48727e-184
14415	Gad1	27.9742	26.3163	5.72981	6.15459	27.1452	5.9422	yes	2.19028	4.56394	4.49945e-173
22422	Wnt7b	52.1394	59.569	85.6613	86.9518	55.8542	86.3065	yes	-0.606217	0.656917	9.19166e-168
22142	Tuba1a	1663.78	1661.57	1900.32	1900.82	1662.68	1900.57	yes	-0.193123	0.87471	2.9074e-164
104245	Slc6a5	21.0094	19.6684	3.11143	3.78443	20.3389	3.44793	yes	2.56375	5.91243	1.41651e-159
11924	Neurog2	59.984	69.1481	110.526	115.747	64.566	113.136	yes	-0.786271	0.579841	1.12559e-157
18420	Otp	2.04693	2.86265	31.429	36.9872	2.45479	34.2081	yes	-3.74404	0.0746334	2.89972e-157
11859	Phox2a	0.966671	1.49242	16.3223	16.4028	1.22955	16.3626	yes	-3.66095	0.0790577	2.86445e-153
66522	Pgpep1	52.9042	54.1838	79.3065	79.7274	53.544	79.5169	yes	-0.566454	0.675274	2.8897e-152
11923	Neurod4	6.25146	6.34669	24.1607	23.3859	6.29908	23.7733	yes	-1.91477	0.265215	4.62721e-149
16917	Lmx1b	1.84303	1.88035	22.2003	20.9309	1.86169	21.5656	yes	-3.52932	0.0866101	1.17823e-147
78365	Lhx1os	81.0091	78.9764	16.4605	17.9256	79.9927	17.193	yes	2.21905	4.65585	3.86103e-145
12294	Cacna2d3	17.2819	15.6266	3.3291	3.28444	16.4543	3.30677	yes	2.30551	4.94342	3.55938e-141
11517	Adcyap1r1	8.60638	8.46809	24.73	26.223	8.53723	25.4765	yes	-1.57761	0.335037	3.33905e-136
70350	Basp1	320.857	307.591	399.932	405.86	314.224	402.896	yes	-0.364583	0.776694	3.88952e-136
18996	Pou4f1	16.9359	18.0719	52.8529	52.655	17.5039	52.7539	yes	-1.5867	0.332932	4.74805e-136
14828	Hspa5	178.104	181.249	237.909	236.876	179.677	237.392	yes	-0.399291	0.758231	7.19092e-134
12444	Ccnd2	64.564	66.7459	88.8738	90.3625	65.6549	89.6181	yes	-0.442497	0.73586	8.12144e-134
15416	Hoxb8	252.238	249.642	190.561	193.786	250.94	192.173	yes	0.384288	1.30522	3.27403e-133
17305	Mfng	13.0039	16.0987	59.4258	63.9798	14.5513	61.7028	yes	-2.06295	0.239327	1.38941e-131
17919	Myo5b	4.95292	5.07407	0.814269	0.901894	5.0135	0.858081	yes	2.55447	5.87453	6.2698e-130
14472	Gbx2	74.1351	77.6783	27.252	25.7908	75.9067	26.5214	yes	1.51732	2.86258	1.21967e-128
16777	Lamb1	1.10667	1.02009	6.05683	5.76972	1.06338	5.91327	yes	-2.48907	0.178121	1.60288e-126
20666	Sox11	177.686	185.927	216.356	208.624	181.807	212.49	yes	-0.219884	0.858635	1.78043e-125
72043	Sulf2	50.9719	51.4587	76.9818	76.4693	51.2153	76.7255	yes	-0.58204	0.668019	2.70261e-125
140919	Slc17a6	3.30037	3.80257	15.1058	14.0971	3.55147	14.6014	yes	-2.02283	0.246074	1.62149e-123
545474	Scrt2	191.043	210.889	156.797	159.891	200.966	158.344	yes	0.361073	1.28438	1.99156e-123
100503043	Armcx4	31.5682	32.0146	20.9271	20.5508	31.7914	20.739	yes	0.617246	1.53394	8.62432e-123
381270	"March4"	9.30756	10.3754	1.79212	1.88577	9.84147	1.83894	yes	2.43234	5.39769	1.85697e-122
110834	Chrna3	19.3128	17.9121	50.6535	51.1033	18.6125	50.8784	yes	-1.45715	0.364212	1.91926e-122
20512	Slc1a3	2.56805	2.81569	12.4151	11.4373	2.69187	11.9262	yes	-2.13669	0.227401	5.10007e-122
19242	Ptn	126.301	122.112	179.676	176.35	124.206	178.013	yes	-0.525585	0.694677	5.72549e-122
22151	Tubb2a	80.3798	78.9553	131.326	136.56	79.6676	133.943	yes	-0.750122	0.594553	6.78189e-122
17760	Map6	26.8626	27.4705	41.58	44.1998	27.1665	42.8899	yes	-0.652269	0.636279	9.19579e-121
20674	Sox2	149.774	163.125	110.839	113.473	156.45	112.156	yes	0.494791	1.40912	2.46316e-119
23794	Adamts5	0.53313	0.430997	3.30901	3.23864	0.482064	3.27382	yes	-2.79666	0.14392	4.44566e-118
231238	Sel1l3	2.93011	3.55609	15.5807	14.0481	3.2431	14.8144	yes	-2.17055	0.222126	9.43014e-118
22784	Slc30a3	21.0302	22.5009	4.73352	5.33425	21.7656	5.03388	yes	2.12563	4.36393	2.60589e-116
20319	Sfrp2	23.4917	22.9101	70.2959	78.9907	23.2009	74.6433	yes	-1.68605	0.310776	1.01352e-115
20429	Shox2	0.397347	0.535377	5.92047	6.02886	0.466362	5.97467	yes	-3.62393	0.0811128	1.02273e-114
19213	Ptf1a	15.0128	17.0095	58.6093	54.395	16.0111	56.5021	yes	-1.80681	0.285821	1.96982e-114
66873	Tril	6.45089	6.66145	18.1829	18.5841	6.55617	18.3835	yes	-1.48297	0.357752	3.89487e-112
18128	Notch1	50.6857	56.5075	67.4423	71.3826	53.5966	69.4124	yes	-0.351963	0.783517	5.12492e-112
17118	Marcks	324.625	328.063	395.727	361.35	326.344	378.539	yes	-0.217968	0.859775	3.71715e-109
75956	Srrm2	135.673	136.457	113.799	114.729	136.065	114.264	yes	0.253368	1.19199	3.06552e-107
80976	Syt13	1.47433	1.76049	8.16569	8.86812	1.61741	8.51691	yes	-2.3639	0.194265	1.43559e-106
26949	Vat1	74.5173	78.0671	110.831	112.125	76.2922	111.478	yes	-0.539457	0.68803	4.12163e-104
100045469	Gm14204	12.4651	12.1656	3.21309	2.33278	12.3154	2.77294	yes	2.13802	4.40158	4.26368e-104
76884	Cyfip2	22.6689	21.903	34.1957	34.656	22.2859	34.4259	yes	-0.631633	0.645445	7.2169e-104
72160	Tmem163	4.46296	4.77017	16.9585	18.0084	4.61656	17.4835	yes	-1.90794	0.266473	5.47856e-103
12404	Cbln1	8.10438	7.15202	25.0498	26.5194	7.6282	25.7846	yes	-1.77111	0.292984	1.04026e-102
56177	Olfm1	47.7673	46.0099	71.6423	71.6582	46.8886	71.6502	yes	-0.617158	0.651954	1.36152e-101
59026	Huwe1	49.344	48.2346	38.8528	39.2088	48.7893	39.0308	yes	0.31881	1.2473	8.5119e-101
20539	Slc7a5	32.8372	32.5928	13.5336	13.3397	32.715	13.4366	yes	1.28251	2.43263	2.29851e-98
13205	Ddx3x	192.423	188.977	162.085	150.359	190.7	156.222	yes	0.280098	1.21428	1.87492e-96
12904	Crabp2	349.575	328.178	228.525	242.882	338.877	235.704	yes	0.517964	1.43193	1.94495e-96
225266	Klhl14	7.11837	6.69624	1.42359	1.38284	6.9073	1.40321	yes	2.28708	4.88067	4.07085e-95
12293	Cacna2d1	3.14825	2.9061	9.34108	8.83974	3.02718	9.09041	yes	-1.59767	0.33041	4.128e-95
12795	Plk3	69.4709	78.162	106.172	115.639	73.8164	110.906	yes	-0.565548	0.675699	6.10216e-94
319974	Auts2	55.4055	60.1866	41.6496	43.281	57.796	42.4653	yes	0.45955	1.37511	1.55452e-93
17357	Marcksl1	874.783	950.24	1043.47	1066.26	912.511	1054.87	yes	-0.194394	0.87394	7.60137e-93
108000	Cenpf	24.4032	23.4797	16.4961	16.1309	23.9415	16.3135	yes	0.546705	1.46075	4.47295e-90
19240	Tmsb10	397.869	388.276	503.585	512.689	393.072	508.137	yes	-0.373254	0.772039	4.55808e-90
27226	Pla2g7	4.6025	4.3888	16.9581	17.5995	4.49565	17.2788	yes	-1.94683	0.259386	5.96897e-90
207667	Skor1	59.8413	69.4317	43.2574	45.3226	64.6365	44.29	yes	0.5683	1.48278	1.27091e-89
11651	Akt1	102.471	109.211	140.021	146.162	105.841	143.092	yes	-0.422473	0.746144	1.35847e-88
20020	Polr2a	73.719	75.0305	58.217	58.452	74.3748	58.3345	yes	0.353545	1.2777	1.50424e-85
14160	Lgr5	3.31992	3.74182	10.6273	10.5992	3.53087	10.6133	yes	-1.57064	0.336658	4.19664e-85
14432	Gap43	61.3701	60.6156	138.091	141.721	60.9929	139.906	yes	-1.19814	0.435835	2.50466e-84
12308	Calb2	1.5096	1.79247	12.1205	12.619	1.65104	12.3697	yes	-2.87108	0.136684	1.05259e-83
18039	Nefl	42.0173	45.4656	118.492	131.639	43.7414	125.065	yes	-1.51161	0.350719	2.78711e-80
433182	Eno1b	14.9463	13.9038	4.77832	4.90819	14.425	4.84325	yes	1.56782	2.96456	2.32468e-79
68947	Chst8	2.37924	2.86877	11.1361	12.688	2.62401	11.912	yes	-2.14764	0.225682	3.78277e-79
277414	Trp53i11	201.709	214.2	249.971	261.125	207.954	255.548	yes	-0.28487	0.820816	1.22373e-77
19266	Ptprd	14.8071	14.022	6.48947	6.07167	14.4146	6.28057	yes	1.19339	2.28689	4.2446e-77
11516	Adcyap1	1.98263	1.74786	9.46684	9.71517	1.86525	9.591	yes	-2.37872	0.19228	6.03219e-76
102614	Rpp25	10.7852	10.7042	1.50792	0.814729	10.7447	1.16133	yes	3.16534	8.97145	6.65812e-76
216152	Lppr3	79.3352	91.2903	106.839	113.536	85.3128	110.187	yes	-0.343021	0.788389	2.55812e-75
235281	Scn3b	3.60635	3.57742	10.0502	10.4293	3.59189	10.2398	yes	-1.51031	0.351036	8.4966e-75
21885	Tle1	12.3868	13.1002	18.5076	18.9242	12.7435	18.7159	yes	-0.545321	0.685239	1.68032e-74
69202	Ptms	539.181	544.711	643.38	659.938	541.946	651.659	yes	-0.262724	0.833512	9.65058e-74
209630	Frmd4a	46.2364	47.5083	35.4716	35.7123	46.8723	35.592	yes	0.401738	1.3211	1.23896e-72
117606	Boc	65.3927	68.6625	48.4901	50.4725	67.0276	49.4813	yes	0.447326	1.36351	1.57664e-72
18795	Plcb1	3.24218	3.26714	0.821104	0.739714	3.25466	0.780409	yes	2.05337	4.15074	2.88558e-72
226562	Prrc2c	43.3455	44.9026	35.6169	34.3702	44.1241	34.9935	yes	0.337932	1.26394	4.72735e-72
12631	Cfl1	935.399	939.944	1078.26	1071.8	937.672	1075.03	yes	-0.196807	0.872479	9.75919e-72
93897	Fzd10	89.504	96.6022	66.898	69.5362	93.0531	68.2171	yes	0.461082	1.37657	6.10594e-71
16840	Lect1	16.3071	12.9977	46.9854	43.6818	14.6524	45.3336	yes	-1.65396	0.317766	7.75922e-71
23882	Gadd45g	166.899	173.124	229.79	249.381	170.011	239.585	yes	-0.485133	0.714431	3.10221e-70
18997	Pou4f2	5.43423	5.2842	14.1125	13.998	5.35921	14.0552	yes	-1.39507	0.380226	9.93503e-70
232237	Fgd5	0.891455	0.854252	3.75244	3.81017	0.872853	3.7813	yes	-2.11915	0.230182	1.6862e-69
29820	Tnfrsf19	5.29999	5.70085	13.3516	13.5137	5.50042	13.4326	yes	-1.27831	0.412279	7.35091e-69
20530	Slc31a2	5.0099	3.92022	14.895	16.2421	4.46506	15.5686	yes	-1.83354	0.280575	2.45399e-68
14678	Gnai2	256.967	259.864	307.892	315.236	258.416	311.564	yes	-0.266545	0.831308	2.79197e-68
13837	Epha3	51.6981	52.3937	35.3909	35.8191	52.0459	35.605	yes	0.550109	1.4642	4.43194e-68
52589	Ncald	3.49819	4.52659	12.6472	12.2359	4.01239	12.4415	yes	-1.60254	0.329296	6.94043e-68
21887	Tle3	50.6133	53.5049	67.0384	69.8479	52.0591	68.4431	yes	-0.383686	0.766477	9.80961e-68
57776	Ttyh1	30.6123	32.0273	69.5729	67.6079	31.3198	68.5904	yes	-1.12871	0.457325	3.18986e-67
20983	Syt4	4.76239	4.63069	12.1875	11.7881	4.69654	11.9878	yes	-1.35699	0.390395	1.55671e-66
57738	Slc15a2	4.10003	3.1881	11.952	11.0342	3.64406	11.4931	yes	-1.68869	0.310209	1.61974e-66
105148	Iars	65.1414	63.5385	47.2341	47.2144	64.3399	47.2243	yes	0.442521	1.35898	1.87249e-66
104001	Rtn1	68.5409	66.6409	88.4027	87.7413	67.5909	88.072	yes	-0.386659	0.764899	2.26536e-66
18072	Nhlh2	164.006	170.236	204.491	197.696	167.121	201.093	yes	-0.263015	0.833344	2.39327e-66
27053	Asns	27.9363	27.4433	11.5222	11.1541	27.6898	11.3381	yes	1.28414	2.43537	2.58445e-66
15484	Hsd11b2	37.2464	42.2078	14.8357	14.9064	39.7271	14.871	yes	1.42505	2.68523	7.07418e-66
16392	Isl1	1.71041	1.66361	7.84031	7.3803	1.68701	7.61031	yes	-2.17933	0.220779	2.07761e-65
269437	Plch1	23.9568	23.3918	11.8581	11.2528	23.6743	11.5554	yes	1.03187	2.04467	2.41238e-65
381886	Mrgpra6	54.2746	47.2885	81.7685	54.199	50.7816	67.9837	yes	-0.462682	0.725636	3.35412e-64
22223	Uchl1	125.885	123.186	177.92	181.974	124.536	179.947	yes	-0.532914	0.691157	7.63849e-64
100504195	Micalcl	3.85725	2.93708	0.0769775	0.0305	3.39717	0.0537387	yes	5.79863	55.6625	2.27434e-63
59058	Bhlhe22	3.87354	3.91777	10.72	11.2069	3.89565	10.9634	yes	-1.48819	0.356461	2.42512e-62
83921	Tmem2	31.8847	33.0447	43.215	43.8519	32.4647	43.5335	yes	-0.417053	0.748953	4.3721e-62
56370	Tagln3	327.807	315.296	399.862	394.647	321.552	397.255	yes	-0.312084	0.805477	4.94403e-62
18991	Pou3f1	7.75103	9.75461	24.602	26.8145	8.75282	25.7083	yes	-1.53304	0.345548	1.87007e-61
77579	Myh10	73.3644	72.6802	59.1975	61.47	73.0223	60.3338	yes	0.276182	1.21099	4.66223e-61
70099	Smc4	75.7619	71.9957	57.4218	53.3537	73.8788	55.3877	yes	0.403771	1.32296	1.20709e-60
20681	Sox8	2.62197	3.13001	9.04426	9.48288	2.87599	9.26357	yes	-1.65692	0.317115	1.9341e-60
27220	Cartpt	24.1947	23.9506	6.74798	5.84867	24.0727	6.29833	yes	1.92247	3.79071	2.27298e-60
11987	Slc7a1	12.1038	13.2988	5.49714	5.67577	12.7013	5.58645	yes	1.19161	2.28407	2.55354e-60
14268	Fn1	40.5228	42.5135	31.9826	33.0528	41.5181	32.5177	yes	0.361832	1.28506	5.20802e-60
15904	Id4	60.0183	61.3147	125.789	122.699	60.6665	124.244	yes	-1.03325	0.488607	8.21666e-60
107476	Acaca	25.0466	24.1515	17.5417	17.3381	24.599	17.4399	yes	0.490585	1.40501	9.98929e-60
12558	Cdh2	84.8474	86.9841	105.509	105.666	85.9157	105.587	yes	-0.293336	0.816013	8.66217e-59
68553	Col6a4	1.42874	1.10779	0.0909471	0.068794	1.26826	0.0798706	yes	3.91153	15.0483	1.65026e-58
71994	Cnn3	378.555	360.964	425.254	430	369.759	427.627	yes	-0.216843	0.860446	3.53649e-58
13433	Dnmt1	70.5094	69.7338	55.6804	57.5566	70.1216	56.6185	yes	0.308839	1.23871	7.07358e-58
20618	Sncg	10.9783	11.1089	34.9537	34.4568	11.0436	34.7053	yes	-1.64988	0.318668	1.75027e-57
57810	Cdon	16.6495	17.4377	8.80714	8.49249	17.0436	8.64982	yes	0.980014	1.97249	4.16313e-57
18197	Nsg2	117.994	125.049	156.511	153.152	121.521	154.831	yes	-0.341678	0.789123	7.81027e-57
244058	Rgma	61.6627	68.7895	81.8295	90.7637	65.2261	86.2966	yes	-0.381401	0.767692	2.09311e-56
13865	Nr2f1	99.2006	99.6353	72.7085	73.3489	99.418	73.0287	yes	0.446119	1.36237	7.12028e-56
16647	Kpna2	242.142	240.58	201.234	194.107	241.361	197.671	yes	0.284826	1.21826	9.8967e-56
242466	Zfp462	44.769	45.3977	37.8254	35.8298	45.0834	36.8276	yes	0.290716	1.22325	9.9628e-56
18014	Neurog1	9.85465	12.5136	35.3303	41.9956	11.1841	38.663	yes	-1.76706	0.293806	1.24191e-55
664805	Skor2	8.30809	9.66053	2.91762	2.63013	8.98431	2.77388	yes	1.70576	3.262	1.42023e-55
14325	Ftl1	1085.2	1093.36	1207.59	1263.8	1089.28	1235.69	yes	-0.177897	0.883991	1.77649e-55
245877	Map7d1	102.717	114.533	129.44	141.337	108.625	135.389	yes	-0.294978	0.815085	4.77007e-55
20677	Sox4	198.248	228.853	174.747	193.157	213.55	183.952	yes	0.244586	1.18475	8.56753e-55
108015	Chrnb4	4.13953	4.2896	10.886	10.3392	4.21457	10.6126	yes	-1.3291	0.398017	4.16661e-54
277432	Vstm2l	5.95929	6.20626	18.0048	19.2023	6.08277	18.6036	yes	-1.60189	0.329446	7.79513e-54
104383	Rcor2	172.648	177.193	212.244	219.761	174.92	216.003	yes	-0.298069	0.81334	3.58486e-53
16765	Stmn1	1576	1461.32	1632.09	1697.15	1518.66	1664.62	yes	-0.142311	0.906067	6.31886e-53
18164	Nptx1	17.9393	18.4671	9.35845	9.49136	18.2032	9.42491	yes	0.952314	1.93497	3.0754e-52
56320	Dbn1	229.707	232.235	259.181	277.366	230.971	268.273	yes	-0.209988	0.864545	4.54844e-52
22027	Hsp90b1	244.666	234.54	280.93	272.639	239.603	276.785	yes	-0.216875	0.860427	5.6623e-52
19122	Prnp	74.6013	70.5439	93.8397	88.5058	72.5726	91.1727	yes	-0.3413	0.78933	5.70204e-52
170942	Erdr1	389.344	480.78	515.233	583.268	435.062	549.25	yes	-0.295508	0.814785	5.69669e-51
50781	Dkk3	2.83142	2.51985	7.54843	7.60048	2.67563	7.57446	yes	-1.51844	0.349062	1.46623e-50
26934	Racgap1	128.332	122.522	101.498	99.227	125.427	100.363	yes	0.312962	1.24226	1.4861e-50
328365	Zmiz1	61.3882	64.1048	72.3512	78.1895	62.7465	75.2704	yes	-0.250723	0.840475	1.6873e-50
75786	Ckap5	65.8353	67.694	55.6136	54.0226	66.7646	54.8181	yes	0.287094	1.22018	2.72468e-50
16891	Lipg	2.0992	2.36343	6.64261	6.4479	2.23132	6.54526	yes	-1.53479	0.34513	4.19684e-50
234734	Aars	83.2929	80.3421	61.0911	66.2797	81.8175	63.6854	yes	0.360763	1.2841	6.75399e-50
12577	Cdkn1c	545.689	611.538	630.158	686.624	578.614	658.391	yes	-0.162581	0.893425	1.30409e-49
51793	Ddah2	240.731	260.788	294.359	328.392	250.759	311.375	yes	-0.292988	0.81621	2.15397e-49
22589	Atrx	31.6149	30.5746	25.0007	23.5939	31.0948	24.2973	yes	0.347422	1.27229	2.90166e-49
18211	Ntrk1	2.50414	1.83463	7.03458	7.68372	2.16939	7.35915	yes	-1.80563	0.286056	2.91699e-49
268958	Capn11	0.335572	0.40269	3.6067	3.40699	0.369131	3.50685	yes	-3.21115	0.107981	9.14306e-49
21418	Tfap2a	49.4493	51.2363	26.3862	26.4815	50.3428	26.4339	yes	0.930615	1.90609	2.24176e-48
13384	Mpp3	28.3176	29.0607	51.8483	53.2071	28.6891	52.5277	yes	-0.870049	0.547128	2.53736e-48
108116	Slco3a1	4.63599	5.1037	1.85615	1.59346	4.86984	1.7248	yes	1.50074	2.82988	3.06657e-48
75209	Sv2c	4.51151	5.13406	1.27292	1.70219	4.82278	1.48756	yes	1.73061	3.31868	4.82077e-48
69065	Chac1	5.11853	6.5351	0.587628	0.884751	5.82682	0.73619	yes	3.03959	8.22257	5.27676e-48
18611	Pea15a	114.771	116.223	145.854	142.055	115.497	143.955	yes	-0.317345	0.802546	7.11786e-48
11426	Macf1	18.5508	18.2134	14.8874	15.3187	18.3821	15.103	yes	0.282267	1.2161	1.37084e-47
29867	Cabp1	23.0475	21.8115	5.93698	8.72844	22.4295	7.33271	yes	1.62645	3.08753	6.08188e-47
18514	Pbx1	31.4818	32.6333	25.3973	24.9813	32.0575	25.1893	yes	0.352219	1.27652	6.99561e-47
98970	Fibcd1	0.145502	0.218254	1.74767	1.89272	0.181878	1.8202	yes	-3.24248	0.105661	7.01714e-47
107751	Prrxl1	1.05922	1.33797	6.9838	7.45234	1.19859	7.21807	yes	-2.5437	0.171503	7.78376e-47
12317	Calr	266.478	262.426	314.014	305.678	264.452	309.846	yes	-0.232701	0.85104	7.91164e-47
70790	Ubr5	53.3232	51.2083	43.9286	43.2483	52.2658	43.5884	yes	0.254398	1.19284	1.03969e-46
19894	Rph3a	3.15075	3.64628	0.872888	0.925827	3.39851	0.899357	yes	1.94211	3.84267	1.52661e-46
13836	Epha2	4.52706	4.66358	1.17316	1.56183	4.59532	1.36749	yes	1.76914	3.4085	1.59224e-46
11603	Agrn	109.526	115.222	124.494	132.782	112.374	128.638	yes	-0.182762	0.881015	2.80885e-46
223649	Nrbp2	15.1632	15.393	29.3972	30.2275	15.2781	29.8124	yes	-0.961657	0.513467	3.20471e-46
23934	Ly6h	17.4967	23.0986	54.806	60.9771	20.2977	57.8916	yes	-1.49153	0.355635	5.24806e-46
14758	Gpm6b	51.9601	48.5253	63.6222	61.7199	50.2427	62.671	yes	-0.3312	0.794875	5.24806e-46
68404	Nrn1	5.96664	5.34983	14.9402	16.677	5.65824	15.8086	yes	-1.49243	0.355413	5.643e-46
230784	Sesn2	12.1071	11.6961	4.56365	5.12172	11.9016	4.84268	yes	1.29866	2.46001	1.21865e-45
16010	Igfbp4	112.676	123.283	143.641	158.46	117.979	151.051	yes	-0.337195	0.791579	2.01203e-45
13405	Dmd	0.910757	0.89041	2.36216	2.15335	0.900584	2.25776	yes	-1.3331	0.396914	2.03036e-45
18003	Nedd9	31.058	31.755	17.4601	15.8463	31.4065	16.6532	yes	0.91377	1.88396	5.63058e-45
14843	Gsx2	9.80867	10.7183	2.88132	3.20535	10.2635	3.04333	yes	1.77249	3.41643	9.76364e-45
233406	Prc1	74.298	69.7117	53.6771	52.9522	72.0049	53.3147	yes	0.424077	1.34171	1.18925e-44
14086	Fscn1	274.522	309.668	322.285	353.015	292.095	337.65	yes	-0.183954	0.880287	2.04165e-44
15901	Id1	46.4429	53.8154	107.93	122.343	50.1292	115.137	yes	-1.18834	0.438808	2.24388e-44
78784	Celf3	142.839	156.488	171.838	182.717	149.663	177.278	yes	-0.225729	0.855163	4.41491e-44
192159	Prpf8	86.8024	88.4756	75.3007	76.304	87.639	75.8024	yes	0.213252	1.1593	3.14845e-43
16526	Kcnk2	2.13771	1.68106	5.23606	5.37275	1.90939	5.3044	yes	-1.50977	0.351168	3.88021e-43
23920	Insrr	0.660521	0.716685	2.79678	2.69392	0.688603	2.74535	yes	-1.98183	0.253169	6.51939e-43
76453	Prss23	3.69638	3.99247	9.17047	9.29152	3.84443	9.23099	yes	-1.25069	0.420248	1.73619e-42
98267	Stk17b	7.90815	7.87492	16.4551	15.6565	7.89153	16.0558	yes	-1.02698	0.490736	1.83552e-42
73442	Hspa12a	13.128	13.2416	23.4627	22.7244	13.1848	23.0936	yes	-0.80855	0.570955	2.81473e-42
22628	Ywhag	140.488	147.119	165.834	171.312	143.803	168.573	yes	-0.219784	0.858694	4.06951e-42
15372	Hmx2	4.76315	5.88586	0.479069	1.1827	5.32451	0.830884	yes	2.75979	6.77297	4.72499e-42
11600	Angpt1	4.66484	4.21072	1.51055	1.37205	4.43778	1.4413	yes	1.59954	3.03047	8.77446e-42
68738	Acss1	10.8673	9.7488	20.3305	22.1115	10.3081	21.221	yes	-1.04965	0.483084	4.31259e-41
93842	Igsf9	39.7985	43.1822	51.8067	58.0359	41.4904	54.9213	yes	-0.386874	0.764785	5.28562e-41
246104	Rhbdl3	44.5009	44.8103	57.5048	60.474	44.6556	58.9894	yes	-0.39798	0.75892	6.99852e-41
380711	Rap1gap2	8.10175	8.67581	4.20268	4.08312	8.38878	4.1429	yes	1.02293	2.03204	8.99246e-41
140493	Kcnn3	0.113443	0.128968	1.09816	0.959805	0.121206	1.02898	yes	-3.06202	0.11974	1.2978e-40
107823	Whsc1	44.4339	43.5457	38.4094	36.5942	43.9898	37.5018	yes	0.223931	1.16791	1.713e-40
78286	Nav2	16.55	17.4092	9.30273	9.40969	16.9796	9.35621	yes	0.861549	1.81699	2.44226e-40
110052	Dek	145.588	139.689	118.921	114.018	142.638	116.469	yes	0.283395	1.21706	2.4632e-40
13003	Vcan	8.90627	8.96518	5.213	4.79293	8.93573	5.00297	yes	0.834706	1.78349	2.52772e-40
15373	Hmx3	6.89002	7.46564	1.2148	1.44398	7.17783	1.32939	yes	2.45104	5.46811	5.65391e-40
320827	C530008M17Rik	58.9507	61.0905	49.573	50.8924	60.0206	50.2327	yes	0.264078	1.20087	6.6772e-40
71853	Pdia6	136.304	130.826	163.502	162.283	133.565	162.893	yes	-0.293229	0.816073	7.21202e-40
56808	Cacna2d2	27.2388	27.1595	15.9589	15.6322	27.1992	15.7955	yes	0.783288	1.72105	3.1665e-39
103967	Dnm3	2.77963	3.07588	1.13641	1.09813	2.92775	1.11727	yes	1.40163	2.642	6.20704e-39
70598	Filip1	2.87553	2.84096	7.45604	6.55143	2.85825	7.00374	yes	-1.2998	0.406182	8.74858e-39
15502	Dnaja1	81.9026	80.543	96.4429	92.2883	81.2228	94.3656	yes	-0.221812	0.857488	9.89983e-39
19386	Ranbp2	24.0918	24.3503	19.5692	17.6445	24.2211	18.6068	yes	0.376262	1.29797	1.88833e-38
14735	Gpc4	12.0044	11.6192	22.4857	23.6462	11.8118	23.066	yes	-0.967475	0.5114	2.95786e-38
71093	Atoh8	1.87129	2.34058	6.9993	6.61235	2.10594	6.80583	yes	-1.65862	0.316741	4.65302e-38
98496	Pid1	53.3297	56.56	31.0177	27.467	54.9448	29.2424	yes	0.90942	1.87829	4.8609e-38
399603	Fam84b	0.978574	1.12819	3.21732	3.10149	1.05338	3.15941	yes	-1.56284	0.338485	5.24722e-38
271278	BC024139	14.4726	14.228	28.2238	32.745	14.3503	30.4844	yes	-1.08541	0.471257	1.231e-37
18707	Pik3cd	5.59648	5.1303	10.2546	10.647	5.36339	10.4508	yes	-0.971203	0.510081	1.9809e-37
71951	Gpc2	199.571	202.186	227.566	238.904	200.879	233.235	yes	-0.210329	0.86434	1.98603e-37
12348	Car11	4.68052	4.96481	13.3261	13.3524	4.82267	13.3393	yes	-1.45715	0.364213	2.68555e-37
15161	Hcfc1	54.6086	59.6784	48.4528	49.6523	57.1435	49.0525	yes	0.235965	1.17769	3.82157e-37
15208	Hes5	115.055	136.502	159.101	176.655	125.778	167.878	yes	-0.387131	0.764649	6.14586e-37
20743	Sptbn2	56.0955	60.7715	49.3833	51.2868	58.4335	50.3351	yes	0.230404	1.17316	9.18231e-37
80981	Arl4d	19.1327	20.5347	37.8287	38.4586	19.8337	38.1437	yes	-0.933641	0.523536	2.17498e-36
18798	Plcb4	8.07458	7.73097	3.63166	3.42572	7.90277	3.52869	yes	1.15322	2.2241	4.20372e-36
22774	Zic4	18.5164	18.4631	10.5768	10.1579	18.4897	10.3674	yes	0.832626	1.78092	4.56577e-36
72514	Fgfbp3	7.57807	8.04951	16.9524	17.5277	7.81379	17.2401	yes	-1.13035	0.456804	4.75616e-36
230126	Shb	5.79423	6.12577	13.0676	15.2132	5.96	14.1404	yes	-1.23466	0.424941	6.35945e-36
11928	Atp1a1	53.265	51.2581	66.4726	65.9397	52.2615	66.2062	yes	-0.347246	0.786083	7.01721e-36
20168	Rtn3	91.538	92.5111	108.385	105.208	92.0245	106.796	yes	-0.21489	0.861612	7.41442e-36
107932	Chd4	167.103	169.773	151.326	153.238	168.438	152.282	yes	0.148834	1.10867	1.33142e-35
18536	Pcm1	36.0341	33.6788	28.9142	26.8148	34.8565	27.8645	yes	0.30859	1.2385	1.97914e-35
21406	Tcf12	125.389	122.737	108.803	107.113	124.063	107.958	yes	0.196146	1.14563	4.41869e-35
12805	Cntn1	2.22172	2.55048	0.865288	0.662042	2.3861	0.763665	yes	1.64713	3.13211	4.80381e-35
242748	Ptchd2	10.432	11.067	18.3758	19.2931	10.7495	18.8344	yes	-0.804909	0.572398	5.02948e-35
14842	Gsx1	19.0667	21.1894	8.122	9.61301	20.1281	8.8675	yes	1.20012	2.2976	5.37953e-35
19713	Ret	2.40125	2.26002	0.879721	0.727001	2.33064	0.803361	yes	1.51422	2.85645	5.43957e-35
64085	Clstn2	3.27685	3.47444	1.08846	1.07537	3.37565	1.08191	yes	1.64836	3.13476	6.3622e-35
18071	Nhlh1	58.1276	63.5063	79.8799	80.9572	60.817	80.4185	yes	-0.389974	0.763143	6.87898e-35
13592	Ebf2	14.2454	13.92	25.5048	23.484	14.0827	24.4944	yes	-0.801523	0.573743	7.21622e-35
17196	Mbp	2.67538	2.21777	5.1361	5.29976	2.44658	5.21793	yes	-1.11653	0.461202	1.33635e-34
73884	Zdbf2	5.99628	5.49159	3.12023	3.0072	5.74394	3.06371	yes	0.898941	1.8647	1.87933e-34
16211	Kpnb1	143.265	144.431	128.933	127.831	143.848	128.382	yes	0.16489	1.12108	4.17817e-34
20740	Sptan1	107.713	102.024	92.2956	93.7018	104.868	92.9987	yes	0.165376	1.12146	5.93086e-34
14567	Gdi1	192.267	191.167	221.761	218.032	191.717	219.896	yes	-0.199826	0.870655	6.486e-34
448987	Fbxl7	2.97642	3.06216	6.32905	6.52527	3.01929	6.42716	yes	-1.08356	0.471864	1.75601e-33
20370	Sez6	12.4353	13.9553	6.15928	6.79957	13.1953	6.47942	yes	1.03794	2.0533	1.85501e-33
24064	Spry2	14.6983	14.2517	26.1698	27.0084	14.475	26.5891	yes	-0.879682	0.543487	2.63171e-33
20679	Sox6	13.051	12.9763	8.02811	7.92619	13.0136	7.97715	yes	0.705222	1.6304	2.63982e-33
233552	Gdpd5	14.4458	16.6482	28.1691	29.6882	15.547	28.9286	yes	-0.884424	0.541704	2.87106e-33
74645	Fam46c	0.681397	0.726233	3.94069	4.03555	0.703815	3.98812	yes	-2.48376	0.178778	3.0987e-33
50786	Hs6st2	4.92398	4.70416	8.95815	9.30963	4.81407	9.13389	yes	-0.92823	0.525503	3.59563e-33
77087	Ankrd11	39.049	39.2413	32.1129	33.1874	39.1452	32.6501	yes	0.264455	1.20118	1.02071e-32
52065	Mfhas1	6.55354	6.67709	11.681	11.3291	6.61532	11.505	yes	-0.797223	0.575456	1.17508e-32
71198	Otud1	3.00674	3.36643	8.53629	7.54499	3.18659	8.04064	yes	-1.32377	0.399491	1.48093e-32
22240	Dpysl3	283.109	281.88	262.512	259.638	282.495	261.075	yes	0.112366	1.081	1.48712e-32
15221	Foxd3	10.123	12.8101	4.19883	4.25156	11.4665	4.22519	yes	1.45882	2.74883	1.85146e-32
72543	Mvb12b	33.9584	35.3126	44.9559	43.6455	34.6355	44.3007	yes	-0.351037	0.78402	2.13942e-32
16468	Jarid2	58.2332	59.7064	50.079	48.9605	58.9698	49.5198	yes	0.254511	1.19293	2.26659e-32
27223	Trp53bp1	43.9231	42.4624	36.779	36.2807	43.1927	36.5299	yes	0.23548	1.1773	2.55519e-32
72119	Tpx2	55.8248	54.5375	44.1033	43.2956	55.1812	43.6994	yes	0.33223	1.25896	2.84715e-32
58198	Sall1	65.3045	67.0846	75.8137	81.0214	66.1946	78.4176	yes	-0.236138	0.849015	3.19311e-32
14360	Fyn	45.4442	47.5699	60.8708	58.1693	46.5071	59.52	yes	-0.351777	0.783618	3.25086e-32
11480	Acvr2a	26.0857	26.6775	34.9802	33.6651	26.3816	34.3227	yes	-0.378422	0.769278	3.31042e-32
14013	Mecom	3.75216	3.29195	1.43035	1.26186	3.52206	1.34611	yes	1.35982	2.56653	4.40545e-32
70571	Tcerg1l	2.45539	1.80571	6.22472	5.63467	2.13055	5.92969	yes	-1.53096	0.346048	4.50232e-32
20133	Rrm1	87.0582	83.5625	70.4761	71.0598	85.3104	70.768	yes	0.263766	1.20061	6.15835e-32
69743	Casz1	2.0535	2.44625	4.63097	5.05738	2.24987	4.84417	yes	-1.08276	0.472124	7.66572e-32
20606	Sstr2	13.4147	13.2714	25.4375	28.4631	13.3431	26.9503	yes	-1.01124	0.496118	7.91629e-32
50780	Rgs3	8.55576	9.31259	14.9677	15.689	8.93417	15.3284	yes	-0.771028	0.586	8.68668e-32
242915	Gareml	22.2338	24.7809	40.8482	43.3461	23.5074	42.0972	yes	-0.834294	0.560858	1.23172e-31
14683	Gnas	125.908	128.059	137.312	142.826	126.983	140.069	yes	-0.13629	0.909856	1.2435e-31
17999	Nedd4	366.761	350.168	336.061	327.085	358.465	331.573	yes	0.103263	1.0742	1.70055e-31
70572	Ipo5	114.442	110.742	99.2812	94.8992	112.592	97.0902	yes	0.205589	1.15316	1.76223e-31
170765	Ripply3	2.09101	2.32006	7.96468	7.31562	2.20554	7.64015	yes	-1.77842	0.291503	3.73609e-31
108989	Tpr	43.3994	40.2265	34.3125	34.298	41.813	34.3052	yes	0.273923	1.20909	3.75896e-31
214162	Kmt2a	16.3631	16.161	12.8405	13.5241	16.2621	13.1823	yes	0.30402	1.23458	3.88377e-31
81703	Jdp2	12.0358	13.0272	5.85295	5.28588	12.5315	5.56942	yes	1.17471	2.25748	4.54228e-31
14049	Eya2	17.5138	17.8289	29.4591	29.8212	17.6713	29.6402	yes	-0.743768	0.597178	5.79391e-31
213990	Agap3	42.4509	45.4351	54.2306	57.5511	43.943	55.8909	yes	-0.334077	0.793291	6.45997e-31
107272	Psat1	77.1131	72.847	44.4436	43.1724	74.9801	43.808	yes	0.772899	1.7087	6.71073e-31
320478	Sox2ot	11.9286	11.209	5.69491	5.90775	11.5688	5.80133	yes	0.989367	1.98531	8.1172e-31
245450	Slitrk2	2.65641	2.44099	1.16237	0.838209	2.5487	1.00029	yes	1.31789	2.49301	8.35129e-31
100040294	Gm2694	7.04721	7.18994	19.2155	20.0888	7.11857	19.6521	yes	-1.45776	0.364057	9.03056e-31
13393	Dlx3	0.564118	0.607786	2.95243	3.14445	0.585952	3.04844	yes	-2.35692	0.195208	1.27867e-30
18189	Nrxn1	2.12201	2.0043	4.17744	3.88186	2.06316	4.02965	yes	-0.976763	0.508119	1.75826e-30
19051	Ppp1r17	8.0543	9.10631	3.22034	2.98659	8.5803	3.10347	yes	1.4803	2.79007	2.3073e-30
14170	Fgf15	34.6691	32.1953	56.2974	54.6593	33.4322	55.4783	yes	-0.737926	0.599601	2.32553e-30
30785	Cttnbp2	5.21576	5.65902	2.634	2.77346	5.43739	2.70373	yes	1.02059	2.02876	3.27123e-30
228961	Npepl1	18.2132	19.7792	33.5535	32.9807	18.9962	33.2671	yes	-0.800056	0.574327	5.45579e-30
77015	Mpped2	18.841	17.6602	9.95133	9.90621	18.2506	9.92877	yes	0.871066	1.82901	5.9315e-30
67569	Mgat4c	0.344985	0.275226	1.58964	1.59766	0.310106	1.59365	yes	-2.39154	0.190579	7.3984e-30
18992	Pou3f2	58.332	63.0241	71.7428	70.3342	60.6781	71.0385	yes	-0.216261	0.860793	8.85166e-30
18846	Plxna3	25.4263	27.1814	32.0769	34.5061	26.3039	33.2915	yes	-0.326417	0.797514	1.09884e-29
18938	Ppp1r14b	201.121	204.998	249.166	260.772	203.059	254.969	yes	-0.323223	0.799282	1.09896e-29
22154	Tubb5	1237.57	1320.14	1325.77	1391.11	1278.85	1358.43	yes	-0.0736218	0.950249	1.27423e-29
14184	Fgfr3	41.6825	44.6252	52.9343	55.5584	43.1539	54.2464	yes	-0.317587	0.802411	2.4134e-29
234577	Cpne2	1.8393	2.13369	5.93142	5.84359	1.9865	5.8875	yes	-1.54286	0.343205	3.0353e-29
243312	Elfn1	2.50169	3.16006	6.2243	6.78836	2.83087	6.50633	yes	-1.16241	0.446765	3.57441e-29
76142	Ppp1r14c	1.91717	1.68655	5.40971	5.06893	1.80186	5.23932	yes	-1.56293	0.338463	3.81788e-29
18948	Pnmt	0	0.245833	3.46312	5.59839	0.122917	4.53076	yes	-4.79632	0.0359886	4.18862e-29
19130	Prox1	19.6756	20.2496	12.2505	11.8931	19.9626	12.0718	yes	0.726785	1.65495	5.87509e-29
20250	Scd2	307.879	315.286	338.329	331.918	311.582	335.123	yes	-0.1024	0.931482	6.20037e-29
13685	Eif4ebp1	17.8809	20.7508	8.464	7.67601	19.3158	8.07	yes	1.27396	2.41824	6.30211e-29
243328	Slc29a4	29.6501	30.1347	48.5821	54.2349	29.8924	51.4085	yes	-0.779644	0.582511	6.38925e-29
93721	Cpn1	0.192986	0.243775	2.36954	3.10231	0.218381	2.73593	yes	-3.56573	0.0844517	7.07281e-29
17698	Msn	51.8908	51.96	41.2436	40.0763	51.9254	40.66	yes	0.351465	1.27586	8.57566e-29
14799	Gria1	1.83574	1.85325	0.524717	0.57479	1.84449	0.549753	yes	1.75097	3.36585	8.78507e-29
15571	Elavl3	124.123	130.57	141.473	145.839	127.346	143.656	yes	-0.163749	0.892702	1.46399e-28
22418	Wnt5a	15.63	15.7997	24.6133	25.6456	15.7148	25.1294	yes	-0.675189	0.62625	1.76463e-28
12314	Calm2	500.693	449.661	552.534	501.538	475.177	527.036	yes	-0.173008	0.886991	2.45437e-28
381373	Sp9	0.430052	0.291015	2.25205	2.20911	0.360533	2.23058	yes	-2.68417	0.15559	2.79802e-28
75560	Ep400	30.161	30.8962	25.3072	26.2156	30.5286	25.7614	yes	0.250722	1.1898	4.0912e-28
18213	Ntrk3	3.29259	3.65241	6.60257	6.77348	3.4725	6.68803	yes	-0.929266	0.525125	5.58644e-28
12313	Calm1	105.35	103.026	120.612	118.132	104.188	119.372	yes	-0.201157	0.869853	6.21225e-28
11858	Rnd2	267.819	260.508	317.776	341.921	264.164	329.848	yes	-0.320461	0.800814	6.5522e-28
17975	Ncl	93.1178	90.9209	84.9242	79.1203	92.0193	82.0223	yes	0.157636	1.11546	7.01017e-28
11519	Add2	25.4907	26.0792	30.8786	31.2112	25.7849	31.0449	yes	-0.263729	0.832932	7.93557e-28
20658	Son	58.5626	58.2161	51.5812	50.8796	58.3894	51.2304	yes	0.186892	1.13831	1.34739e-27
268902	Robo2	3.12479	2.97731	5.51841	5.31483	3.05105	5.41662	yes	-0.836069	0.560168	2.83324e-27
76898	B3gat1	25.6505	26.8574	14.2183	16.1752	26.254	15.1968	yes	0.79516	1.73527	3.82325e-27
226041	Pgm5	0.0541346	0.0683812	0.616515	0.61374	0.0612579	0.615128	no	-3.26943	0.103706	4.32425e-27
12419	Cbx5	78.1687	78.8137	72.1072	68.0723	78.4912	70.0898	yes	0.16109	1.11813	4.34998e-27
218215	Rnf144b	5.70665	5.44123	2.48955	2.9125	5.57394	2.70103	yes	1.04707	2.06634	5.0038e-27
240752	Pik3c2b	12.4563	13.6145	21.7118	23.1708	13.0354	22.4413	yes	-0.779048	0.582751	5.69241e-27
77045	Bcl7a	67.1949	73.0294	83.1424	85.2579	70.1122	84.2002	yes	-0.249926	0.84094	6.53792e-27
18479	Pak1	70.6295	70.1755	86.5411	84.692	70.4025	85.6166	yes	-0.284397	0.821085	6.70445e-27
21908	Tlx1	0.93646	0.914065	3.84785	4.06958	0.925262	3.95872	yes	-2.09264	0.234451	9.37936e-27
64293	Stk32b	3.61715	3.87102	7.70601	7.45961	3.74408	7.58281	yes	-1.00907	0.496866	9.52602e-27
22153	Tubb4a	85.7504	83.8712	102.996	106.513	84.8108	104.754	yes	-0.30609	0.808831	9.86811e-27
21677	Tead2	157.516	156.16	176.246	189.736	156.838	182.991	yes	-0.219408	0.858918	1.0214e-26
59079	Erbb2ip	31.7423	30.2685	24.7349	24.3	31.0054	24.5175	yes	0.331238	1.25809	1.05724e-26
56508	Rapgef4	0.470569	0.373233	1.31641	1.36106	0.421901	1.33873	yes	-1.69924	0.307948	2.04144e-26
14365	Fzd3	31.1745	30.8253	36.7524	34.2133	30.9999	35.4828	yes	-0.201047	0.869919	2.16383e-26
13642	Efnb2	47.5363	48.3328	39.2043	37.189	47.9346	38.1966	yes	0.327051	1.25445	2.39602e-26
71175	Nipbl	22.3531	21.8412	18.2366	17.5197	22.0972	17.8781	yes	0.300168	1.23129	2.49006e-26
14924	Magi1	17.6099	17.6138	21.8791	22.052	17.6119	21.9656	yes	-0.318239	0.802048	2.68106e-26
215257	Il1f9	11.3849	11.7633	5.26546	5.06033	11.5741	5.16289	yes	1.16651	2.24468	3.16508e-26
215798	Adgrg6	2.12537	1.76184	0.671308	0.65185	1.94361	0.661579	yes	1.52102	2.86994	4.03074e-26
83946	Phip	23.4769	22.9613	19.5998	18.1936	23.2191	18.8967	yes	0.289857	1.22252	4.2709e-26
15410	Hoxb3	149.04	162.61	136.366	143.171	155.825	139.769	yes	0.173985	1.12817	4.76877e-26
59092	Pcbp4	238.92	267.011	277.105	302.657	252.965	289.881	yes	-0.173111	0.886928	6.24762e-26
20312	Cx3cl1	2.25441	1.99686	4.9705	5.28018	2.12563	5.12534	yes	-1.28463	0.410477	6.36159e-26
268697	Ccnb1	93.9463	85.515	71.8621	69.9202	89.7306	70.8911	yes	0.325598	1.25318	6.80902e-26
225631	Onecut2	2.87796	2.8773	1.52488	1.67061	2.87763	1.59775	yes	0.853349	1.80669	7.64602e-26
68799	Rgmb	88.2475	95.9468	74.6563	77.4121	92.0971	76.0342	yes	0.29035	1.22294	1.07438e-25
18984	Por	38.0586	38.4207	61.6998	69.6945	38.2396	65.6971	yes	-0.778958	0.582788	1.30311e-25
104112	Acly	150.958	153.173	166.732	172.111	152.065	169.421	yes	-0.151579	0.900265	1.48406e-25
12227	Btg2	50.3099	48.4856	61.7245	62.6982	49.3977	62.2113	yes	-0.337093	0.791635	1.74697e-25
15407	Hoxb1	16.4332	17.0531	8.97257	9.50374	16.7431	9.23815	yes	0.86565	1.82216	1.75003e-25
217944	Rapgef5	17.555	17.1787	10.6288	10.7086	17.3669	10.6687	yes	0.701139	1.62579	1.85727e-25
544963	Iqgap2	17.9078	17.2775	10.8814	11.4267	17.5927	11.1541	yes	0.656438	1.57619	1.87356e-25
12428	Ccna2	73.6219	74.514	60.783	57.8157	74.068	59.2993	yes	0.319786	1.24815	1.99046e-25
110796	Tshz1	43.5615	43.2545	50.4079	53.1274	43.408	51.7677	yes	-0.252148	0.839645	2.37067e-25
103712	6330403K07Rik	99.117	106.589	130.207	128.466	102.853	129.337	yes	-0.321013	0.800507	2.47086e-25
68617	Mtcl1	19.5544	21.701	24.5074	28.3775	20.6277	26.4424	yes	-0.336302	0.792069	2.64085e-25
384569	Nova2	43.5454	47.626	52.0795	53.7834	45.5857	52.9314	yes	-0.199257	0.870999	2.80455e-25
243743	Plxna4	2.77324	2.77904	1.57329	1.49841	2.77614	1.53585	yes	0.851343	1.80418	2.95473e-25
56699	Cdc42ep4	59.4499	66.1854	74.5532	79.6286	62.8176	77.0909	yes	-0.276024	0.825864	4.37764e-25
22359	Vldlr	11.3264	10.9571	7.17361	6.85501	11.1418	7.01431	yes	0.663477	1.5839	5.02607e-25
73242	Atat1	75.8651	76.4666	93.2112	93.9839	76.1659	93.5975	yes	-0.295735	0.814657	5.63832e-25
207165	Bptf	20.6321	19.7863	16.4684	16.3043	20.2092	16.3864	yes	0.296059	1.22779	6.89564e-25
13004	Ncan	43.4822	46.3576	52.3385	52.847	44.9199	52.5927	yes	-0.216837	0.86045	7.1965e-25
12778	Ackr3	49.0735	46.5971	75.9597	75.2521	47.8353	75.6059	yes	-0.663214	0.63147	9.01558e-25
192662	Arhgdia	153.241	148.943	168.171	176.242	151.092	172.206	yes	-0.19042	0.876351	1.07611e-24
52502	Carhsp1	138.668	149.78	166.036	165.771	144.224	165.903	yes	-0.189748	0.876759	1.0799e-24
14702	Gng2	54.7491	53.8541	67.6371	62.8492	54.3016	65.2432	yes	-0.27131	0.828567	1.12077e-24
270190	Ephb1	1.90705	2.02303	4.11176	4.40186	1.96504	4.25681	yes	-1.10123	0.466118	1.61222e-24
433292	Nms	0.0863234	0.272603	3.07218	4.30909	0.179463	3.69063	yes	-4.1257	0.057285	1.88187e-24
93840	Vangl2	89.6596	95.3614	71.8466	78.6724	92.5105	75.2595	yes	0.311049	1.24061	1.91479e-24
103889	Hoxb2	142.584	153.808	116.818	129.477	148.196	123.147	yes	0.283546	1.21718	1.96954e-24
320145	Sp8	1.89021	1.83947	4.09118	4.11235	1.86484	4.10177	yes	-1.14044	0.45362	2.17084e-24
207521	Dtx4	72.3176	75.9794	83.5381	86.2096	74.1485	84.8739	yes	-0.184999	0.87965	2.20828e-24
244349	Kat6a	26.2278	25.8343	21.0408	21.5816	26.0311	21.3112	yes	0.287865	1.22083	2.27526e-24
21367	Cntn2	91.7837	97.0388	84.8557	88.6732	94.4112	86.7644	yes	0.133629	1.09705	3.36216e-24
52468	Ctdsp2	25.0102	26.237	39.6474	40.4153	25.6236	40.0313	yes	-0.641163	0.641196	4.6597e-24
192119	Dicer1	25.3238	24.8416	20.5412	20.7503	25.0827	20.6458	yes	0.278646	1.21306	4.88511e-24
52398	"Sept11"	92.1209	90.2319	102.341	103.619	91.1764	102.98	yes	-0.178218	0.883794	5.71595e-24
84113	Ptov1	190.762	211.344	225.083	241.805	201.053	233.444	yes	-0.194766	0.873715	5.91697e-24
16573	Kif5b	47.6185	43.7686	38.0556	37.5726	45.6936	37.8141	yes	0.259873	1.19737	6.44728e-24
98170	Tmem132a	80.0943	90.4578	96.7263	105.461	85.2761	101.094	yes	-0.221439	0.857709	6.73354e-24
11989	Slc7a3	2.289	1.98783	0.305489	0.302601	2.13842	0.304045	yes	2.77653	6.85202	7.71517e-24
14955	H19	44.3756	41.9331	26.6665	28.0547	43.1543	27.3606	yes	0.655135	1.57476	8.32819e-24
16971	Lrp1	23.8728	25.5008	20.9946	21.9703	24.6868	21.4824	yes	0.213631	1.1596	1.03522e-23
58238	Fam181b	56.0584	62.5154	99.3029	107.638	59.2869	103.471	yes	-0.79887	0.574799	1.06405e-23
235180	Fez1	175.106	158.077	197.151	200.721	166.591	198.936	yes	-0.270153	0.829231	1.06405e-23
17756	Map2	142.952	137.871	131.2	121.145	140.411	126.172	yes	0.143413	1.10451	1.12757e-23
286940	Flnb	6.77108	7.04155	4.19767	4.30664	6.90632	4.25216	yes	0.704367	1.62943	1.17563e-23
227325	Dner	53.7919	59.0528	46.5013	45.3304	56.4224	45.9159	yes	0.308588	1.23849	1.17581e-23
271711	Tmem169	12.1864	11.865	6.8169	6.64858	12.0257	6.73274	yes	0.831535	1.77958	1.27438e-23
21664	Phlda1	15.6626	15.7605	8.25106	8.9467	15.7116	8.59888	yes	0.874671	1.83359	1.61668e-23
64011	Nrgn	6.4824	7.47083	2.09298	2.20512	6.97661	2.14905	yes	1.72186	3.29862	1.66926e-23
22630	Ywhaq	271.064	271.504	302.978	302.204	271.284	302.591	yes	-0.157457	0.896604	1.80271e-23
330890	Piwil4	0.786436	0.269046	2.21577	2.49517	0.527741	2.35547	yes	-2.31219	0.201354	1.86959e-23
380728	Kcnh4	3.74503	3.64891	6.84292	7.78612	3.69697	7.31452	yes	-0.981673	0.506392	2.11574e-23
15258	Hipk2	19.5295	20.1122	12.6237	13.0237	19.8209	12.8237	yes	0.631536	1.54921	2.24934e-23
22761	Zfpm1	5.76745	6.60832	11.0622	11.4218	6.18788	11.242	yes	-0.842015	0.557864	2.38572e-23
228911	Tshz2	9.1429	9.19012	5.62964	5.06168	9.16651	5.34566	yes	0.773399	1.70929	2.90519e-23
71960	Myh14	0.288776	0.422805	1.10248	1.52147	0.355791	1.31197	yes	-1.79911	0.287352	2.95661e-23
16979	Lrrn1	93.1274	91.9755	81.2535	77.1375	92.5514	79.1955	yes	0.219801	1.16457	2.95661e-23
12316	Aspm	12.7083	12.7227	8.54687	7.88438	12.7155	8.21563	yes	0.628002	1.54542	3.13327e-23
67792	Rgs8	9.06676	8.66017	4.9594	5.44156	8.86346	5.20048	yes	0.768674	1.7037	3.15405e-23
13445	Cdk2ap1	349.648	364.212	405.441	404.904	356.93	405.172	yes	-0.176383	0.884919	4.37074e-23
17184	Matr3	145.826	144.346	134.439	125.193	145.086	129.816	yes	0.154357	1.11293	6.27213e-23
12405	Cbln2	0.869896	0.89534	3.09589	3.10751	0.882618	3.1017	yes	-1.80466	0.286248	8.11556e-23
442834	D830031N03Rik	4.8762	4.99718	2.97498	2.5774	4.9367	2.77619	yes	0.826076	1.77286	8.26068e-23
72961	Slc17a7	0.793558	0.668266	2.65685	2.66075	0.730912	2.6588	yes	-1.88693	0.270381	8.32332e-23
109575	Tbx10	0	0.0613892	1.38369	1.93256	0.0306946	1.65813	yes	-5.27529	0.0258213	9.94348e-23
108899	2700081O15Rik	82.1663	90.9584	96.1717	102.343	86.5623	99.2574	yes	-0.177262	0.88438	1.05122e-22
230837	Asap3	7.98771	7.67492	12.2525	12.6126	7.83131	12.4326	yes	-0.670028	0.628495	1.06918e-22
24050	"Sept3"	74.6473	73.7011	85.6598	84.2191	74.1742	84.9395	yes	-0.198577	0.87141	1.17626e-22
76464	Casc5	8.91245	8.80728	5.15606	5.61338	8.85986	5.38472	yes	0.72077	1.64806	1.32454e-22
18193	Nsd1	22.6636	23.1508	19.841	18.9462	22.9072	19.3936	yes	0.240739	1.1816	1.33223e-22
77531	Anks1b	1.69826	1.69385	0.66424	0.89625	1.69606	0.780245	yes	1.13694	2.19914	1.34187e-22
66673	Sorcs3	2.86805	2.75103	1.17901	1.28465	2.80954	1.23183	yes	1.18724	2.27716	1.48111e-22
230484	Usp1	52.7592	52.222	43.1647	40.7536	52.4906	41.9592	yes	0.318642	1.24716	1.49763e-22
22284	Usp9x	26.4413	26.7143	23.3163	21.978	26.5778	22.6471	yes	0.228993	1.17202	1.51617e-22
216848	Chd3	55.2566	57.3709	49.1466	49.6727	56.3137	49.4097	yes	0.195308	1.14497	1.58584e-22
17536	Meis2	53.5651	54.8755	64.0624	62.5176	54.2203	63.29	yes	-0.22082	0.858078	2.1371e-22
110954	Rpl10	902.682	858.167	978.201	948.11	880.424	963.155	yes	-0.139765	0.907667	2.18395e-22
22631	Ywhaz	182.906	177.191	202.299	191.912	180.049	197.105	yes	-0.139029	0.90813	2.36822e-22
97165	Hmgb2	251.75	242.263	225.092	217.37	247.006	221.231	yes	0.150564	1.11	2.46281e-22
21672	Prdx2	755.764	741.456	801.655	846.8	748.61	824.227	yes	-0.138534	0.908442	3.12196e-22
243548	Prickle2	4.97981	4.97566	3.06958	2.7639	4.97774	2.91674	yes	0.765748	1.70025	3.76073e-22
72042	Cotl1	109.185	115.377	130.29	145.458	112.281	137.874	yes	-0.282494	0.822168	4.33248e-22
18755	Prkch	0.785543	1.02535	3.03798	2.63633	0.905446	2.83715	yes	-1.6114	0.32728	5.72251e-22
99633	Adgrl2	33.2674	33.149	26.5858	27.313	33.2082	26.9494	yes	0.302229	1.23305	5.72251e-22
15572	Elavl4	58.3573	57.6272	69.6591	65.9898	57.9923	67.8244	yes	-0.230975	0.852059	6.44491e-22
74901	Kbtbd11	6.2093	5.9256	9.73918	9.4374	6.06745	9.58829	yes	-0.666217	0.630157	7.05956e-22
13612	Edil3	4.88655	4.69561	8.00094	7.873	4.79108	7.93697	yes	-0.734229	0.601139	7.94262e-22
12661	Chl1	8.91856	8.56893	13.7277	12.988	8.74375	13.3579	yes	-0.615978	0.652488	9.04322e-22
67959	Puf60	136.933	142.313	165.154	161.771	139.623	163.462	yes	-0.222687	0.856968	1.04653e-21
94214	Spock2	14.2581	13.7309	21.4757	23.7719	13.9945	22.6238	yes	-0.693621	0.6183	1.15775e-21
17918	Myo5a	20.0363	20.0026	16.62	16.514	20.0194	16.567	yes	0.27249	1.20789	1.22672e-21
381290	Atp2b4	4.31423	4.10037	6.80917	6.70072	4.2073	6.75494	yes	-0.689552	0.620046	1.28221e-21
101706	Numa1	61.6815	65.516	55.3399	57.9103	63.5987	56.6251	yes	0.180012	1.13289	1.28497e-21
15903	Id3	49.2345	52.5134	79.0595	81.0099	50.874	80.0347	yes	-0.646427	0.63886	1.36337e-21
16728	L1cam	16.4387	17.483	25.9024	25.411	16.9609	25.6567	yes	-0.593259	0.662844	1.52029e-21
52857	Gramd1a	90.8252	100.947	108.534	119.575	95.8859	114.055	yes	-0.228711	0.853397	1.83902e-21
13610	S1pr3	0.385413	0.328619	1.39909	1.5326	0.357016	1.46585	yes	-2.05234	0.241093	2.09158e-21
19288	Ptx3	4.9454	4.65677	9.47216	10.2321	4.80108	9.85215	yes	-1.04143	0.485846	2.4586e-21
13681	Eif4a1	722.992	696.441	763.644	749.283	709.716	756.464	yes	-0.0993134	0.933477	2.66054e-21
76626	Msi2	40.7528	41.0493	34.8971	34.351	40.9011	34.624	yes	0.240531	1.18143	3.06544e-21
13602	Sparcl1	9.95542	10.5437	5.92154	5.79518	10.2496	5.85836	yes	0.813144	1.75704	3.21021e-21
17755	Map1b	107.75	107.658	117.473	113.166	107.704	115.32	yes	-0.101026	0.93237	3.43755e-21
218121	Mboat1	1.31969	1.07976	3.41576	3.37501	1.19972	3.39539	yes	-1.53214	0.345764	3.57604e-21
99681	Tchh	1.09811	0.880998	2.27092	2.34781	0.989556	2.30936	yes	-1.25519	0.418937	3.64578e-21
56710	Brinp1	4.04482	3.80756	1.52204	1.72199	3.92619	1.62202	yes	1.27198	2.41493	4.15914e-21
320632	Snrnp200	60.6791	58.3159	51.9964	51.6857	59.4975	51.841	yes	0.192041	1.14238	4.1805e-21
18951	"Sept5"	59.8002	58.9626	88.5129	92.1159	59.3814	90.3144	yes	-0.605072	0.657439	4.21247e-21
109246	Tspan9	4.85917	4.5132	8.01287	8.81765	4.68619	8.41526	yes	-0.849993	0.554788	4.33855e-21
12934	Dpysl2	43.2828	42.4089	53.47	49.5197	42.8459	51.4948	yes	-0.272282	0.828009	4.42878e-21
333564	Fndc3c1	8.08071	8.33596	5.07429	4.5123	8.20833	4.7933	yes	0.773632	1.70957	4.73368e-21
14778	Gpx3	13.6706	11.836	22.1775	22.3614	12.7533	22.2695	yes	-0.823301	0.565147	5.06548e-21
232798	Leng8	66.7835	71.9632	78.8795	80.8297	69.3733	79.8546	yes	-0.189643	0.876823	5.33357e-21
234594	Cnot1	41.487	42.663	37.2041	35.8777	42.075	36.5409	yes	0.205631	1.15319	6.15964e-21
100043597	Srcap	24.1621	24.6198	20.2949	20.9858	24.3909	20.6403	yes	0.245508	1.18551	7.20716e-21
547127	Tmem181b-ps	17.0251	17.0561	25.4769	24.773	17.0406	25.125	yes	-0.560632	0.678005	7.74097e-21
69188	Kmt2e	34.3115	34.8595	29.8543	28.093	34.5855	28.9737	yes	0.254309	1.19276	9.29663e-21
212483	Fam193b	36.1882	38.9606	45.7073	47.1222	37.5744	46.4147	yes	-0.292907	0.816256	9.95404e-21
268860	Abat	47.7817	45.5911	38.2167	38.3287	46.6864	38.2727	yes	0.28031	1.21446	1.08532e-20
72729	Cdc42se2	93.7895	85.8105	104.155	102.231	89.8	103.193	yes	-0.215464	0.861269	1.09078e-20
20360	Sema6c	51.9366	56.4524	62.9009	66.6813	54.1945	64.7911	yes	-0.242012	0.845565	1.12045e-20
11303	Abca1	2.82137	2.94684	1.64853	1.62463	2.8841	1.63658	yes	0.822297	1.76822	1.15522e-20
20918	Eif1	322.877	346.243	380.915	380.393	334.56	380.654	yes	-0.175085	0.885715	1.18886e-20
20402	Zfp106	29.2401	29.4198	25.0644	24.4579	29.3299	24.7611	yes	0.243801	1.18411	1.18886e-20
14025	Bcl11a	31.2661	32.549	26.3831	26.6824	31.9076	26.5328	yes	0.27234	1.20777	1.20351e-20
110196	Fdps	107.82	110.345	135.092	133.306	109.083	134.199	yes	-0.296385	0.81429	1.28867e-20
14560	Gdf10	10.5042	11.0716	5.93233	6.11908	10.7879	6.0257	yes	0.849078	1.80135	1.70571e-20
14807	Grik3	17.1314	17.8008	10.6218	11.7575	17.4661	11.1897	yes	0.645659	1.56445	1.72332e-20
56747	Sez6l	1.90442	2.50435	4.79497	4.32879	2.20439	4.56188	yes	-1.02011	0.493078	1.73184e-20
13669	Eif3a	113.671	107.41	99.5417	97.5155	110.541	98.5286	yes	0.155462	1.11378	2.09848e-20
17222	Anapc1	35.3367	35.5191	30.1523	30.9245	35.4279	30.5384	yes	0.216526	1.16193	2.12186e-20
114741	Supt16	67.0536	61.9878	54.4794	54.5993	64.5207	54.5394	yes	0.230799	1.17348	2.13311e-20
17069	Ly6e	10.0267	10.009	16.5991	16.5217	10.0178	16.5604	yes	-0.725444	0.604811	2.67008e-20
20664	Sox1	13.9771	15.2086	9.01932	9.05479	14.5928	9.03705	yes	0.698614	1.62294	2.70889e-20
53605	Nap1l1	206.885	197.131	188.962	177.771	202.008	183.366	yes	0.128009	1.09278	2.85528e-20
99377	Sall4	2.45279	2.45281	1.00629	1.0232	2.4528	1.01475	yes	1.27297	2.41658	3.4436e-20
13609	S1pr1	2.596	2.61254	5.76673	5.18927	2.60427	5.478	yes	-1.07718	0.473955	3.46228e-20
12567	Cdk4	533.031	544.858	578.677	606.05	538.945	592.364	yes	-0.1299	0.913895	3.50476e-20
69116	Ubr4	17.7371	18.5057	14.8957	16.2965	18.1214	15.5961	yes	0.228005	1.17121	4.81736e-20
225115	Svil	5.63339	5.47662	8.49174	8.77419	5.555	8.63296	yes	-0.637939	0.64263	5.16525e-20
18858	Pmp22	4.37192	4.15346	8.52493	8.14388	4.26269	8.3344	yes	-0.977482	0.507865	5.23408e-20
19231	Ptma	1806.7	1758.03	1920.95	1817.22	1782.37	1869.09	yes	-0.0764398	0.948395	5.48031e-20
170729	Scrt1	67.3392	82.3797	62.9161	68.8969	74.8595	65.9065	yes	0.219113	1.16402	5.79983e-20
15213	Hey1	15.205	14.8504	23.4863	24.4358	15.0277	23.961	yes	-0.674222	0.62667	6.27214e-20
387609	Zhx2	2.41015	2.29579	4.4575	4.71344	2.35297	4.58547	yes	-0.966436	0.511769	6.31077e-20
50759	Fbxo16	8.50738	8.43715	16.2145	16.7156	8.47227	16.465	yes	-0.957561	0.514927	6.99688e-20
29876	Clic4	78.1387	79.7811	68.8451	67.7116	78.9599	68.2784	yes	0.211893	1.15821	7.4175e-20
107508	Eprs	54.5005	53.8661	46.3127	45.1614	54.1833	45.737	yes	0.241351	1.1821	7.51378e-20
70699	Nup205	30.9538	31.2571	25.1432	25.7664	31.1054	25.4548	yes	0.291837	1.2242	8.39686e-20
18208	Ntn1	20.7968	21.2194	14.1918	14.6395	21.0081	14.4157	yes	0.545473	1.4595	9.01302e-20
238799	Tnpo1	66.2438	67.4697	60.0451	56.8282	66.8568	58.4367	yes	0.193764	1.14374	1.05675e-19
16478	Jund	124.39	143.681	146.753	161.966	134.036	154.36	yes	-0.174681	0.885963	1.09463e-19
14362	Fzd1	5.50669	6.75643	10.9018	11.9064	6.13156	11.4041	yes	-0.875115	0.54521	1.11034e-19
110350	Dync2h1	5.72065	5.6989	3.85177	3.50577	5.70977	3.67877	yes	0.63062	1.54823	1.17083e-19
241118	Asic4	17.3798	19.7706	11.0477	10.7593	18.5752	10.9035	yes	0.777792	1.71451	1.20587e-19
56455	Dynll1	116.553	117.305	137.435	137.282	116.929	137.358	yes	-0.231404	0.851805	1.22011e-19
328572	Ep300	22.5975	24.0719	19.7823	18.8098	23.3347	19.296	yes	0.280098	1.21428	1.31998e-19
54401	Ywhab	115.151	109.209	129.548	125.904	112.18	127.727	yes	-0.197283	0.872192	1.80986e-19
74144	Robo4	2.17143	2.37529	0.844499	0.71972	2.27336	0.78211	yes	1.54139	2.91075	1.87381e-19
13841	Epha7	4.18792	3.3285	6.80907	6.66536	3.75821	6.73722	yes	-0.861573	0.550352	2.48018e-19
14693	Gnb2	199.011	213.836	225.232	251.777	206.423	238.505	yes	-0.190392	0.876368	2.48018e-19
20562	Slit1	13.6758	15.0868	21.4645	22.6248	14.3813	22.0447	yes	-0.608455	0.655899	3.03742e-19
228730	Kiz	10.4897	9.97581	5.49254	5.37262	10.2328	5.43258	yes	0.904156	1.87145	3.11056e-19
[truncated: 23,859 more rows]
