# Supplementary material for: Repression by PRDM13 is critical for generating precision in neuronal identity
Source: eLife. 2017 Aug 29;6:e25787. doi: 10.7554/eLife.25787 (PMC5576485; doi:10.7554/eLife.25787)
Supplement: Supplementary file 2. — GFP cells were isolated by FACS from E11.5 neural tubes. Up_reg_in_HET_1.5FC sheet contains genes that are upregulated (Fold change >= 1.5; FPKM >= 1) in Prdm13^GFP/+compared to Prdm13^GFP/GFP. Down_reg_in_HET_1.5FC sheet contains genes that are downregulated (Fold change <= 1.5; FPKM >= 1) in Prdm13^GFP/+compared to Prdm13^GFP/GFP. Attached sheets contain over represented pathways in differentially expressed genes (DEGs) that are bound by Prdm13 and just DEGs alone. [file elife-25787-supp2.xlsx]

## Sheet: Legend
Notes:
RNA-seq from Prdm13 Het samples (Prdm13^GFP/+) and Prdm13 Homo samples (Prdm13^GFP/GFP). GFP cells were isolated by FACS from E11.5 neural tubes.
Up_reg_in_HET_1.5FC sheet contains genes that are upregulated (Fold change >=1.5; FPKM >=1) in Prdm13^GFP/+ compared to Prdm13^GFP/GFP.
Down_reg_in_HET_1.5FC sheet contains genes that are downregulated (Fold change <=1.5; FPKM >=1) in Prdm13^GFP/+ compared to Prdm13^GFP/GFP.
Attached sheets contain over represented pathways in differentially expressed genes (DEGs) that are bound by Prdm13 and just DEGs alone.

## Sheet: Up_reg_in_HET_1.5FC
GeneID	Symbol	Prdm13.Het_NT_rep1	Prdm13.Het_NT_rep2	Prdm13.Homo_NT_rep1	Prdm13.Homo_NT_rep2	Prdm13_Het_avg	Prdm13_Homo_avg	FPKM>=1	Log2FC(Het/Homo)	Fold Change	FDR
18504	Pax2	106.364	119.21	17.7383	18.6213	112.787	18.1798	Yes	2.65038	6.27831	0
14417	Gad2	25.6541	24.9541	4.12221	4.06808	25.3041	4.09514	Yes	2.62467	6.16742	0
16869	Lhx1	120.628	131.139	22.3207	22.5174	125.883	22.4191	Yes	2.50041	5.65847	0
16873	Lhx5	134.226	148.545	31.1122	33.989	141.386	32.5506	Yes	2.13791	4.40123	0
213742	Xist	22.4247	21.604	6.54594	6.0264	22.0143	6.28617	Yes	1.79791	3.47717	0
19649	Robo3	360.979	376.771	136.063	140.88	368.875	138.472	Yes	1.42265	2.68078	0
80744	Cwc22	222.514	204.479	101.559	95.3689	213.496	98.4639	Yes	1.09886	2.14186	0
12443	Ccnd1	130.366	139.097	70.5137	69.9884	134.732	70.251	Yes	0.949266	1.93089	0
22771	Zic1	147.954	162.471	86.5293	87.3809	155.212	86.9551	Yes	0.851331	1.80416	0
18510	Pax8	53.3123	54.2139	9.26526	9.8749	53.7631	9.57008	Yes	2.49363	5.63195	2.84157e-296
76161	Lamp5	95.2495	95.5272	20.4178	20.1188	95.3884	20.2683	Yes	2.2339	4.70403	6.89289e-277
14451	Gas1	79.6481	88.094	42.0576	44.5515	83.8711	43.3046	Yes	0.970338	1.9593	3.84864e-240
22348	Slc32a1	34.2558	36.6363	6.05183	6.64622	35.446	6.34903	Yes	2.48904	5.61404	3.6853e-216
18191	Nrxn3	7.93446	8.10938	1.51776	1.44018	8.02192	1.47897	Yes	2.43779	5.41811	6.96714e-208
14415	Gad1	27.9742	26.3163	5.72981	6.15459	27.1452	5.9422	Yes	2.19028	4.56394	4.49945e-173
104245	Slc6a5	21.0094	19.6684	3.11143	3.78443	20.3389	3.44793	Yes	2.56375	5.91243	1.41651e-159
78365	Lhx1os	81.0091	78.9764	16.4605	17.9256	79.9927	17.193	Yes	2.21905	4.65585	3.86103e-145
12294	Cacna2d3	17.2819	15.6266	3.3291	3.28444	16.4543	3.30677	Yes	2.30551	4.94342	3.55938e-141
17919	Myo5b	4.95292	5.07407	0.814269	0.901894	5.0135	0.858081	Yes	2.55447	5.87453	6.2698e-130
14472	Gbx2	74.1351	77.6783	27.252	25.7908	75.9067	26.5214	Yes	1.51732	2.86258	1.21967e-128
100503043	Armcx4	31.5682	32.0146	20.9271	20.5508	31.7914	20.739	Yes	0.617246	1.53394	8.62432e-123
381270	"March4"	9.30756	10.3754	1.79212	1.88577	9.84147	1.83894	Yes	2.43234	5.39769	1.85697e-122
22784	Slc30a3	21.0302	22.5009	4.73352	5.33425	21.7656	5.03388	Yes	2.12563	4.36393	2.60589e-116
100045469	Gm14204	12.4651	12.1656	3.21309	2.33278	12.3154	2.77294	Yes	2.13802	4.40158	4.26368e-104
20539	Slc7a5	32.8372	32.5928	13.5336	13.3397	32.715	13.4366	Yes	1.28251	2.43263	2.29851e-98
225266	Klhl14	7.11837	6.69624	1.42359	1.38284	6.9073	1.40321	Yes	2.28708	4.88067	4.07085e-95
433182	Eno1b	14.9463	13.9038	4.77832	4.90819	14.425	4.84325	Yes	1.56782	2.96456	2.32468e-79
19266	Ptprd	14.8071	14.022	6.48947	6.07167	14.4146	6.28057	Yes	1.19339	2.28689	4.2446e-77
102614	Rpp25	10.7852	10.7042	1.50792	0.814729	10.7447	1.16133	Yes	3.16534	8.97145	6.65812e-76
18795	Plcb1	3.24218	3.26714	0.821104	0.739714	3.25466	0.780409	Yes	2.05337	4.15074	2.88558e-72
27053	Asns	27.9363	27.4433	11.5222	11.1541	27.6898	11.3381	Yes	1.28414	2.43537	2.58445e-66
15484	Hsd11b2	37.2464	42.2078	14.8357	14.9064	39.7271	14.871	Yes	1.42505	2.68523	7.07418e-66
269437	Plch1	23.9568	23.3918	11.8581	11.2528	23.6743	11.5554	Yes	1.03187	2.04467	2.41238e-65
100504195	Micalcl	3.85725	2.93708	0.0769775	0.0305	3.39717	0.0537387	Yes	5.79863	55.6625	2.27434e-63
27220	Cartpt	24.1947	23.9506	6.74798	5.84867	24.0727	6.29833	Yes	1.92247	3.79071	2.27298e-60
11987	Slc7a1	12.1038	13.2988	5.49714	5.67577	12.7013	5.58645	Yes	1.19161	2.28407	2.55354e-60
68553	Col6a4	1.42874	1.10779	0.0909471	0.068794	1.26826	0.0798706	Yes	3.91153	15.0483	1.65026e-58
57810	Cdon	16.6495	17.4377	8.80714	8.49249	17.0436	8.64982	Yes	0.980014	1.97249	4.16313e-57
664805	Skor2	8.30809	9.66053	2.91762	2.63013	8.98431	2.77388	Yes	1.70576	3.262	1.42023e-55
18164	Nptx1	17.9393	18.4671	9.35845	9.49136	18.2032	9.42491	Yes	0.952314	1.93497	3.0754e-52
21418	Tfap2a	49.4493	51.2363	26.3862	26.4815	50.3428	26.4339	Yes	0.930615	1.90609	2.24176e-48
108116	Slco3a1	4.63599	5.1037	1.85615	1.59346	4.86984	1.7248	Yes	1.50074	2.82988	3.06657e-48
75209	Sv2c	4.51151	5.13406	1.27292	1.70219	4.82278	1.48756	Yes	1.73061	3.31868	4.82077e-48
69065	Chac1	5.11853	6.5351	0.587628	0.884751	5.82682	0.73619	Yes	3.03959	8.22257	5.27676e-48
29867	Cabp1	23.0475	21.8115	5.93698	8.72844	22.4295	7.33271	Yes	1.62645	3.08753	6.08188e-47
19894	Rph3a	3.15075	3.64628	0.872888	0.925827	3.39851	0.899357	Yes	1.94211	3.84267	1.52661e-46
13836	Epha2	4.52706	4.66358	1.17316	1.56183	4.59532	1.36749	Yes	1.76914	3.4085	1.59224e-46
230784	Sesn2	12.1071	11.6961	4.56365	5.12172	11.9016	4.84268	Yes	1.29866	2.46001	1.21865e-45
18003	Nedd9	31.058	31.755	17.4601	15.8463	31.4065	16.6532	Yes	0.91377	1.88396	5.63058e-45
14843	Gsx2	9.80867	10.7183	2.88132	3.20535	10.2635	3.04333	Yes	1.77249	3.41643	9.76364e-45
15372	Hmx2	4.76315	5.88586	0.479069	1.1827	5.32451	0.830884	Yes	2.75979	6.77297	4.72499e-42
11600	Angpt1	4.66484	4.21072	1.51055	1.37205	4.43778	1.4413	Yes	1.59954	3.03047	8.77446e-42
380711	Rap1gap2	8.10175	8.67581	4.20268	4.08312	8.38878	4.1429	Yes	1.02293	2.03204	8.99246e-41
78286	Nav2	16.55	17.4092	9.30273	9.40969	16.9796	9.35621	Yes	0.861549	1.81699	2.44226e-40
13003	Vcan	8.90627	8.96518	5.213	4.79293	8.93573	5.00297	Yes	0.834706	1.78349	2.52772e-40
15373	Hmx3	6.89002	7.46564	1.2148	1.44398	7.17783	1.32939	Yes	2.45104	5.46811	5.65391e-40
56808	Cacna2d2	27.2388	27.1595	15.9589	15.6322	27.1992	15.7955	Yes	0.783288	1.72105	3.1665e-39
103967	Dnm3	2.77963	3.07588	1.13641	1.09813	2.92775	1.11727	Yes	1.40163	2.642	6.20704e-39
98496	Pid1	53.3297	56.56	31.0177	27.467	54.9448	29.2424	Yes	0.90942	1.87829	4.8609e-38
18798	Plcb4	8.07458	7.73097	3.63166	3.42572	7.90277	3.52869	Yes	1.15322	2.2241	4.20372e-36
22774	Zic4	18.5164	18.4631	10.5768	10.1579	18.4897	10.3674	Yes	0.832626	1.78092	4.56577e-36
12805	Cntn1	2.22172	2.55048	0.865288	0.662042	2.3861	0.763665	Yes	1.64713	3.13211	4.80381e-35
14842	Gsx1	19.0667	21.1894	8.122	9.61301	20.1281	8.8675	Yes	1.20012	2.2976	5.37953e-35
19713	Ret	2.40125	2.26002	0.879721	0.727001	2.33064	0.803361	Yes	1.51422	2.85645	5.43957e-35
64085	Clstn2	3.27685	3.47444	1.08846	1.07537	3.37565	1.08191	Yes	1.64836	3.13476	6.3622e-35
73884	Zdbf2	5.99628	5.49159	3.12023	3.0072	5.74394	3.06371	Yes	0.898941	1.8647	1.87933e-34
20370	Sez6	12.4353	13.9553	6.15928	6.79957	13.1953	6.47942	Yes	1.03794	2.0533	1.85501e-33
20679	Sox6	13.051	12.9763	8.02811	7.92619	13.0136	7.97715	Yes	0.705222	1.6304	2.63982e-33
15221	Foxd3	10.123	12.8101	4.19883	4.25156	11.4665	4.22519	Yes	1.45882	2.74883	1.85146e-32
14013	Mecom	3.75216	3.29195	1.43035	1.26186	3.52206	1.34611	Yes	1.35982	2.56653	4.40545e-32
81703	Jdp2	12.0358	13.0272	5.85295	5.28588	12.5315	5.56942	Yes	1.17471	2.25748	4.54228e-31
107272	Psat1	77.1131	72.847	44.4436	43.1724	74.9801	43.808	Yes	0.772899	1.7087	6.71073e-31
320478	Sox2ot	11.9286	11.209	5.69491	5.90775	11.5688	5.80133	Yes	0.989367	1.98531	8.1172e-31
245450	Slitrk2	2.65641	2.44099	1.16237	0.838209	2.5487	1.00029	Yes	1.31789	2.49301	8.35129e-31
19051	Ppp1r17	8.0543	9.10631	3.22034	2.98659	8.5803	3.10347	Yes	1.4803	2.79007	2.3073e-30
30785	Cttnbp2	5.21576	5.65902	2.634	2.77346	5.43739	2.70373	Yes	1.02059	2.02876	3.27123e-30
77015	Mpped2	18.841	17.6602	9.95133	9.90621	18.2506	9.92877	Yes	0.871066	1.82901	5.9315e-30
19130	Prox1	19.6756	20.2496	12.2505	11.8931	19.9626	12.0718	Yes	0.726785	1.65495	5.87509e-29
13685	Eif4ebp1	17.8809	20.7508	8.464	7.67601	19.3158	8.07	Yes	1.27396	2.41824	6.30211e-29
14799	Gria1	1.83574	1.85325	0.524717	0.57479	1.84449	0.549753	Yes	1.75097	3.36585	8.78507e-29
76898	B3gat1	25.6505	26.8574	14.2183	16.1752	26.254	15.1968	Yes	0.79516	1.73527	3.82325e-27
218215	Rnf144b	5.70665	5.44123	2.48955	2.9125	5.57394	2.70103	Yes	1.04707	2.06634	5.0038e-27
215257	Il1f9	11.3849	11.7633	5.26546	5.06033	11.5741	5.16289	Yes	1.16651	2.24468	3.16508e-26
215798	Adgrg6	2.12537	1.76184	0.671308	0.65185	1.94361	0.661579	Yes	1.52102	2.86994	4.03074e-26
225631	Onecut2	2.87796	2.8773	1.52488	1.67061	2.87763	1.59775	Yes	0.853349	1.80669	7.64602e-26
15407	Hoxb1	16.4332	17.0531	8.97257	9.50374	16.7431	9.23815	Yes	0.86565	1.82216	1.75003e-25
217944	Rapgef5	17.555	17.1787	10.6288	10.7086	17.3669	10.6687	Yes	0.701139	1.62579	1.85727e-25
544963	Iqgap2	17.9078	17.2775	10.8814	11.4267	17.5927	11.1541	Yes	0.656438	1.57619	1.87356e-25
243743	Plxna4	2.77324	2.77904	1.57329	1.49841	2.77614	1.53585	Yes	0.851343	1.80418	2.95473e-25
22359	Vldlr	11.3264	10.9571	7.17361	6.85501	11.1418	7.01431	Yes	0.663477	1.5839	5.02607e-25
11989	Slc7a3	2.289	1.98783	0.305489	0.302601	2.13842	0.304045	Yes	2.77653	6.85202	7.71517e-24
14955	H19	44.3756	41.9331	26.6665	28.0547	43.1543	27.3606	Yes	0.655135	1.57476	8.32819e-24
286940	Flnb	6.77108	7.04155	4.19767	4.30664	6.90632	4.25216	Yes	0.704367	1.62943	1.17563e-23
271711	Tmem169	12.1864	11.865	6.8169	6.64858	12.0257	6.73274	Yes	0.831535	1.77958	1.27438e-23
21664	Phlda1	15.6626	15.7605	8.25106	8.9467	15.7116	8.59888	Yes	0.874671	1.83359	1.61668e-23
64011	Nrgn	6.4824	7.47083	2.09298	2.20512	6.97661	2.14905	Yes	1.72186	3.29862	1.66926e-23
15258	Hipk2	19.5295	20.1122	12.6237	13.0237	19.8209	12.8237	Yes	0.631536	1.54921	2.24934e-23
228911	Tshz2	9.1429	9.19012	5.62964	5.06168	9.16651	5.34566	Yes	0.773399	1.70929	2.90519e-23
12316	Aspm	12.7083	12.7227	8.54687	7.88438	12.7155	8.21563	Yes	0.628002	1.54542	3.13327e-23
67792	Rgs8	9.06676	8.66017	4.9594	5.44156	8.86346	5.20048	Yes	0.768674	1.7037	3.15405e-23
442834	D830031N03Rik	4.8762	4.99718	2.97498	2.5774	4.9367	2.77619	Yes	0.826076	1.77286	8.26068e-23
76464	Casc5	8.91245	8.80728	5.15606	5.61338	8.85986	5.38472	Yes	0.72077	1.64806	1.32454e-22
77531	Anks1b	1.69826	1.69385	0.66424	0.89625	1.69606	0.780245	Yes	1.13694	2.19914	1.34187e-22
66673	Sorcs3	2.86805	2.75103	1.17901	1.28465	2.80954	1.23183	Yes	1.18724	2.27716	1.48111e-22
243548	Prickle2	4.97981	4.97566	3.06958	2.7639	4.97774	2.91674	Yes	0.765748	1.70025	3.76073e-22
13602	Sparcl1	9.95542	10.5437	5.92154	5.79518	10.2496	5.85836	Yes	0.813144	1.75704	3.21021e-21
56710	Brinp1	4.04482	3.80756	1.52204	1.72199	3.92619	1.62202	Yes	1.27198	2.41493	4.15914e-21
333564	Fndc3c1	8.08071	8.33596	5.07429	4.5123	8.20833	4.7933	Yes	0.773632	1.70957	4.73368e-21
11303	Abca1	2.82137	2.94684	1.64853	1.62463	2.8841	1.63658	Yes	0.822297	1.76822	1.15522e-20
14560	Gdf10	10.5042	11.0716	5.93233	6.11908	10.7879	6.0257	Yes	0.849078	1.80135	1.70571e-20
14807	Grik3	17.1314	17.8008	10.6218	11.7575	17.4661	11.1897	Yes	0.645659	1.56445	1.72332e-20
20664	Sox1	13.9771	15.2086	9.01932	9.05479	14.5928	9.03705	Yes	0.698614	1.62294	2.70889e-20
99377	Sall4	2.45279	2.45281	1.00629	1.0232	2.4528	1.01475	Yes	1.27297	2.41658	3.4436e-20
110350	Dync2h1	5.72065	5.6989	3.85177	3.50577	5.70977	3.67877	Yes	0.63062	1.54823	1.17083e-19
241118	Asic4	17.3798	19.7706	11.0477	10.7593	18.5752	10.9035	Yes	0.777792	1.71451	1.20587e-19
74144	Robo4	2.17143	2.37529	0.844499	0.71972	2.27336	0.78211	Yes	1.54139	2.91075	1.87381e-19
228730	Kiz	10.4897	9.97581	5.49254	5.37262	10.2328	5.43258	Yes	0.904156	1.87145	3.11056e-19
94180	Acsbg1	4.70193	4.91667	2.19423	2.08128	4.8093	2.13776	Yes	1.17245	2.25394	4.80521e-19
269019	Stk32a	2.73114	2.8266	1.14352	1.02915	2.77887	1.08633	Yes	1.35227	2.55314	7.67786e-19
234267	Gpm6a	24.4836	22.6961	15.5061	15.3458	23.5898	15.4259	Yes	0.606865	1.52295	8.34414e-19
320528	Vps13c	3.84693	4.05417	2.50867	2.48707	3.95055	2.49787	Yes	0.666748	1.58749	1.58498e-18
67622	Mxra7	43.8811	43.9131	29.5937	25.98	43.8971	27.7868	Yes	0.655502	1.57516	1.60827e-18
21425	Tfeb	1.92565	1.66022	0.304588	0.439633	1.79294	0.372111	Yes	2.25777	4.78252	1.77548e-18
71751	Map3k13	16.7178	15.7811	11.1844	10.2323	16.2495	10.7084	Yes	0.596018	1.51154	1.93303e-18
17116	Mab21l1	23.6398	25.5194	15.4095	16.2902	24.5796	15.8498	Yes	0.64085	1.55925	2.63689e-18
20614	Snap25	24.3739	23.689	15.4244	15.5891	24.0315	15.5067	Yes	0.629402	1.54692	4.01338e-18
320825	Samd5	2.04336	1.72803	0.36977	0.351624	1.88569	0.360697	Yes	2.34492	5.08031	6.05022e-18
55963	Slc1a4	15.0986	16.5977	10.089	10.1301	15.8481	10.1096	Yes	0.656201	1.57593	6.37215e-18
14119	Fbn2	2.26743	2.44234	1.2031	1.43008	2.35488	1.31659	Yes	0.85754	1.81195	8.33014e-18
279653	Pcdh19	2.1573	2.34862	1.15912	1.35649	2.25296	1.2578	Yes	0.860798	1.81604	1.83623e-17
17702	Msx2	13.7088	13.9088	8.44912	8.11564	13.8088	8.28238	Yes	0.736963	1.66666	1.86435e-17
79221	Hdac9	2.10736	2.20992	1.12074	1.31199	2.15864	1.21637	Yes	0.842755	1.79347	2.08042e-17
320404	Itpkb	2.43932	2.78171	1.35043	1.08924	2.61052	1.21984	Yes	1.10412	2.14968	2.5517e-17
78808	Stxbp5	5.66605	5.42503	3.57209	3.60144	5.54554	3.58676	Yes	0.624173	1.54133	3.12738e-17
18231	Nxph1	2.7624	2.8772	0.620915	0.697051	2.8198	0.658983	Yes	2.10321	4.29664	3.81183e-17
20604	Sst	119.589	130.196	67.5631	81.2858	124.893	74.4245	Yes	0.755248	1.68792	4.91739e-17
433485	Syndig1	3.06954	3.18686	0.927813	0.960548	3.1282	0.944181	Yes	1.73211	3.32213	7.46872e-17
269643	Ppp2r2c	11.447	11.1154	7.00343	7.49039	11.2812	7.24691	Yes	0.638234	1.55642	7.7941e-17
20460	Stil	9.11166	9.06906	5.94224	6.02734	9.09036	5.98479	Yes	0.603058	1.51893	8.75573e-17
229227	4932438A13Rik	4.04221	4.13015	2.51318	2.81699	4.08618	2.66509	Yes	0.622219	1.53924	2.11092e-16
380785	Begain	10.1321	12.0942	5.80579	6.46977	11.1132	6.13778	Yes	0.876344	1.83572	2.4431e-16
53623	Gria3	2.77693	3.14876	1.66448	1.37396	2.96284	1.51922	Yes	0.970514	1.95954	3.90132e-16
109275	Actr5	17.5946	17.9544	11.7214	11.4722	17.7745	11.5968	Yes	0.617327	1.53403	4.87442e-16
20362	"Sept8"	9.93515	10.179	6.35388	6.79417	10.0571	6.57402	Yes	0.619027	1.53584	5.19572e-16
328329	Mast4	4.59988	4.75677	3.18766	3.00793	4.67833	3.09779	Yes	0.595546	1.51104	2.01011e-15
20689	Sall3	24.5756	27.2558	16.4746	17.4598	25.9157	16.9672	Yes	0.614457	1.53098	2.63652e-15
51795	Srpx	2.32208	2.311	0.651112	0.714414	2.31654	0.682763	Yes	1.76243	3.39269	3.00536e-15
20893	Bhlhe40	3.41419	3.96208	1.8572	1.62046	3.68814	1.73883	Yes	1.09879	2.14175	4.85522e-15
67252	Cap2	2.64568	2.59597	1.17697	1.03927	2.62082	1.10812	Yes	1.22946	2.34479	6.68091e-15
16554	Kif13b	8.25079	7.84096	5.4337	4.97132	8.04588	5.20251	Yes	0.61951	1.53635	7.36493e-15
18751	Prkcb	2.8676	3.26993	1.90179	1.72234	3.06876	1.81206	Yes	0.770035	1.70531	7.58004e-15
338362	Ust	3.671	3.26125	1.6654	1.8772	3.46613	1.7713	Yes	0.956427	1.9405	9.33592e-15
18032	Nfix	1.66711	2.13799	0.932993	1.0121	1.90255	0.972548	Yes	1.01001	2.01393	1.49188e-14
240641	Kif20b	13.5758	12.1354	8.59058	8.30568	12.8556	8.44813	Yes	0.59697	1.51254	1.49825e-14
76438	Rftn1	1.97367	2.16197	0.636562	0.678379	2.06782	0.65747	Yes	1.66734	3.17628	1.56131e-14
76960	Bcas1	2.32104	2.06643	0.736468	0.780769	2.19374	0.758619	Yes	1.51321	2.85444	2.03183e-14
16531	Kcnma1	1.24608	0.975052	0.478791	0.410512	1.11057	0.444651	Yes	1.26888	2.40975	6.41751e-14
54376	Cacng3	2.32162	1.75241	0.362743	0.239543	2.03702	0.301143	Yes	2.66492	6.34193	1.04368e-13
78923	Chsy3	1.66943	2.15095	0.776339	0.772139	1.91019	0.774239	Yes	1.34054	2.53246	1.06897e-13
218699	Pxk	11.1055	10.9342	6.67027	7.41381	11.0198	7.04204	Yes	0.649421	1.56854	1.19896e-13
677044	Gm10653	7.71515	9.39116	4.64283	3.50113	8.55315	4.07198	Yes	1.08335	2.11894	1.24331e-13
107895	Mgat5	6.68116	6.85704	4.20073	3.81558	6.7691	4.00816	Yes	0.753863	1.6863	1.38125e-13
107448	Unc5a	4.34875	4.4083	2.10485	2.81469	4.37853	2.45977	Yes	0.850215	1.80277	1.48108e-13
328287	Gm20554	3.23676	3.06108	1.86964	1.54848	3.14892	1.70906	Yes	0.861059	1.81637	2.14222e-13
11831	Aqp6	3.14598	2.5698	0.895704	0.958217	2.85789	0.926961	Yes	1.59113	3.01285	2.16046e-13
212391	Lcor	4.44742	4.51769	2.62481	2.74372	4.48255	2.68427	Yes	0.744402	1.67528	2.29858e-13
77782	Polq	4.99139	4.69682	3.29388	2.81252	4.84411	3.0532	Yes	0.653742	1.57324	2.57881e-13
15403	Hoxa6	63.4165	71.5175	44.171	44.4507	67.467	44.3109	Yes	0.617139	1.53383	2.69004e-13
74342	Lrrtm1	5.38133	5.15226	2.56169	2.92897	5.26679	2.74533	Yes	0.940402	1.91906	3.5488e-13
665119	Sec14l5	2.99494	2.94243	1.00008	1.2826	2.96869	1.14134	Yes	1.38886	2.61872	3.72485e-13
269513	Nkain3	1.33471	1.36174	0.69425	0.48862	1.34823	0.591435	Yes	1.16896	2.2485	3.86289e-13
268903	Nrip1	6.06718	6.37452	4.15556	3.50287	6.22085	3.82922	Yes	0.697129	1.62128	4.07604e-13
11615	Gm4737	2.1944	1.7782	0.618882	0.315273	1.9863	0.467077	Yes	2.00494	4.01373	5.07768e-13
18994	Pou3f4	38.59	42.263	26.1085	27.87	40.4265	26.9893	Yes	0.594609	1.51006	5.99546e-13
67733	Itgb3bp	4.1974	3.84696	1.93186	1.9492	4.02218	1.94053	Yes	1.03687	2.05177	6.92335e-13
381293	Kif14	6.03147	5.45227	3.87265	3.70014	5.74187	3.78639	Yes	0.589422	1.50464	9.88699e-13
270685	Mthfd1l	7.73937	8.49113	5.49456	5.09666	8.11525	5.29561	Yes	0.62245	1.53949	1.25577e-12
72258	Kcnk10	9.21066	9.11379	5.70615	5.68589	9.16223	5.69602	Yes	0.683642	1.60619	1.31911e-12
320910	Itgb8	15.2668	16.2703	9.59526	11.1221	15.7685	10.3587	Yes	0.616509	1.53316	1.57548e-12
237353	Sh3rf3	1.91324	1.93528	0.968164	0.948474	1.92426	0.958319	Yes	1.00521	2.00723	1.61289e-12
629059	Fam124a	3.23095	3.2834	1.67725	1.62372	3.25718	1.65049	Yes	0.980302	1.97288	1.67449e-12
20660	Sorl1	3.40009	3.95665	2.24283	2.31822	3.67837	2.28053	Yes	0.709223	1.63492	1.80079e-12
18227	Nr4a2	4.05328	3.97858	2.3154	1.96587	4.01593	2.14063	Yes	0.893997	1.85832	2.79035e-12
20856	Stc2	3.03615	3.10466	0.823269	1.34555	3.0704	1.08441	Yes	1.53127	2.89041	3.49604e-12
19258	Ptpn4	7.54662	7.05092	4.90106	4.73822	7.29877	4.81964	Yes	0.588229	1.5034	3.62276e-12
12337	Capn5	6.54934	7.34043	4.59435	4.45216	6.94489	4.52326	Yes	0.630133	1.54771	3.75768e-12
68942	Chmp2b	17.0657	15.0838	10.2397	9.90424	16.0748	10.072	Yes	0.65784	1.57772	4.02672e-12
74365	Lonrf3	3.03665	2.91018	1.8777	1.78555	2.97341	1.83162	Yes	0.689308	1.61251	4.17335e-12
66959	Dusp26	16.6686	17.5565	11.618	10.7968	17.1125	11.2074	Yes	0.613314	1.52977	4.17335e-12
70673	Prdm16	4.15441	3.91678	2.29992	2.78476	4.03559	2.54234	Yes	0.668894	1.58985	5.16589e-12
71371	Arid5b	3.8071	3.47318	1.98448	2.17991	3.64014	2.08219	Yes	0.796728	1.73716	6.2389e-12
14048	Eya1	2.92341	3.02706	1.55709	1.68259	2.97524	1.61984	Yes	0.886685	1.84892	8.7474e-12
213527	Pth2r	5.90621	5.42585	3.33768	2.75595	5.66603	3.04682	Yes	0.869261	1.82673	8.83872e-12
320207	Pik3r5	1.9211	2.37663	0.916302	1.22322	2.14886	1.06976	Yes	1.05651	2.0799	9.0969e-12
70127	Dpf3	5.3147	5.77292	3.32636	3.58564	5.54381	3.456	Yes	0.697875	1.62211	9.0969e-12
234967	Slc36a4	9.3235	9.69221	5.74724	5.7747	9.50786	5.76097	Yes	0.728625	1.65706	1.32278e-11
270162	Elmod1	10.8468	10.2865	6.56369	7.12842	10.5667	6.84605	Yes	0.623255	1.54035	1.35069e-11
240028	Lnpep	5.05349	5.02457	3.39518	3.17494	5.03903	3.28506	Yes	0.612355	1.52875	2.84106e-11
11790	Speg	3.84043	4.70009	2.51178	2.80172	4.27026	2.65675	Yes	0.697505	1.6217	6.01069e-11
72628	Hoxaas3	25.8712	27.8431	16.4996	18.1239	26.8571	17.3117	Yes	0.649092	1.56818	7.22963e-11
71436	Flrt3	6.32312	6.00241	4.1889	3.91566	6.16277	4.05228	Yes	0.593849	1.50927	7.2621e-11
69430	1700048O20Rik	5.14343	4.75464	1.93035	2.9275	4.94904	2.42893	Yes	1.03833	2.05384	7.34306e-11
212390	Klhl32	5.07014	5.00919	2.80974	2.63509	5.03967	2.72242	Yes	0.881717	1.84257	7.41887e-11
16814	Lbx1	89.31	105.929	59.6542	68.116	97.6193	63.8851	Yes	0.620436	1.53734	9.24374e-11
74551	Pck2	4.11717	3.48317	2.02605	2.10724	3.80017	2.06665	Yes	0.853779	1.80723	9.35044e-11
73322	1700039E22Rik	2.80551	4.60698	0.798767	0.94946	3.70625	0.874113	Yes	2.15797	4.46285	9.46007e-11
14009	Etv1	4.80849	4.18714	2.88373	2.47561	4.49782	2.67967	Yes	0.718638	1.64563	1.24056e-10
101401	Adamts9	1.70357	1.52803	0.835556	0.775172	1.6158	0.805364	Yes	0.981042	1.97389	1.60696e-10
64290	Foxb1	8.91896	11.1016	6.32776	5.46353	10.0103	5.89565	Yes	0.773489	1.7094	1.92049e-10
69700	Col22a1	2.27023	2.36896	1.29474	1.43163	2.31959	1.36318	Yes	0.779133	1.7161	2.39698e-10
102633805	Gm26688	4.95974	4.76835	2.11816	2.37789	4.86405	2.24802	Yes	1.11244	2.16211	2.90687e-10
240322	Adamts19	3.03712	2.8656	1.7136	1.69218	2.95136	1.70289	Yes	0.782729	1.72038	4.7e-10
20348	Sema3c	4.02838	3.41438	2.1474	2.36071	3.72138	2.25406	Yes	0.704757	1.62987	5.20194e-10
268977	Ltbp1	2.04954	2.4883	1.47394	1.3477	2.26892	1.41082	Yes	0.705807	1.63106	6.24629e-10
14802	Gria4	2.02259	2.20003	1.32968	1.10518	2.11131	1.21743	Yes	0.795644	1.73585	6.85891e-10
241568	Lrrc4c	1.47629	1.71137	0.811377	0.695668	1.59383	0.753523	Yes	1.09323	2.13351	7.29202e-10
17101	Lyst	1.82978	2.1218	1.18259	1.36235	1.97579	1.27247	Yes	0.65879	1.57876	7.9243e-10
14118	Fbn1	1.73692	1.63174	1.03751	1.03386	1.68433	1.03568	Yes	0.691178	1.6146	1.23125e-09
329650	Med12l	2.04111	1.98697	1.32075	1.29162	2.01404	1.30618	Yes	0.619007	1.53582	1.27144e-09
109648	Npy	10.7814	8.61184	3.15989	4.2926	9.69661	3.72625	Yes	1.35821	2.56367	1.36557e-09
16513	Kcnj10	3.37201	3.5125	2.20676	2.20393	3.44226	2.20535	Yes	0.648158	1.56717	1.37151e-09
57138	Slc12a5	3.44319	4.00501	2.47123	2.4155	3.7241	2.44337	Yes	0.626274	1.54357	1.37477e-09
433809	Rnf207	2.02169	1.71717	0.719502	0.589822	1.86943	0.654662	Yes	1.47003	2.77028	1.47891e-09
231044	Gbx1	9.52173	8.90791	4.99834	5.79026	9.21482	5.3943	Yes	0.770285	1.70561	1.67194e-09
16923	Sh2b3	4.64246	5.11937	2.958	3.46853	4.88091	3.21326	Yes	0.624129	1.54128	1.7198e-09
320405	Cadps2	1.00094	1.01148	0.38676	0.496019	1.00621	0.44139	Yes	1.20341	2.30283	2.16617e-09
17202	Mc4r	1.80085	2.21595	0.906111	0.814359	2.0084	0.860235	Yes	1.247	2.37348	2.44213e-09
211712	Pcdh9	2.87062	2.52249	1.53985	1.77168	2.69655	1.65577	Yes	0.691997	1.61552	2.44616e-09
16658	Mafb	4.61498	5.36249	2.81301	3.47313	4.98873	3.14307	Yes	0.698703	1.62305	2.77013e-09
627191	Syndig1l	1.10649	1.354	0.344566	0.351061	1.23024	0.347813	Yes	1.84614	3.59537	3.37303e-09
72413	Kcnmb2	1.24331	1.10309	0.379271	0.325594	1.1732	0.352432	Yes	1.69796	3.24442	8.22094e-09
67731	Fbxo32	3.86202	3.32832	2.18141	2.48754	3.59517	2.33447	Yes	0.612114	1.5285	1.10894e-08
319518	Pdpr	5.56426	5.78826	3.68522	3.57486	5.67626	3.63004	Yes	0.64885	1.56792	1.117e-08
11441	Chrna7	9.54598	11.0925	7.2653	6.18851	10.3192	6.72691	Yes	0.627116	1.54447	1.12129e-08
195727	Nhs	2.05508	1.73399	1.03994	1.01879	1.89453	1.02937	Yes	0.850384	1.80298	1.24363e-08
240590	Dmrt3	2.49363	2.55642	1.33763	0.917295	2.52503	1.12746	Yes	1.14187	2.20666	1.24569e-08
111186	Stmn1-rs1	9.97374	9.58826	6.03114	4.4806	9.781	5.25587	Yes	0.870515	1.82832	1.35214e-08
329064	Pkd2l1	2.91415	2.7115	1.55568	1.47494	2.81282	1.51531	Yes	0.876344	1.83572	1.81334e-08
74480	Samd4	2.31683	2.66919	1.77339	1.39873	2.49301	1.58606	Yes	0.657539	1.57739	2.28794e-08
70574	Cpm	1.82966	1.80691	1.13657	0.84437	1.81828	0.99047	Yes	0.855212	1.80903	2.85047e-08
320506	Lmbrd2	6.15591	6.00218	4.19995	3.79223	6.07904	3.99609	Yes	0.595039	1.51051	3.94539e-08
328949	Mcc	2.32764	2.14363	1.45242	1.49219	2.23563	1.4723	Yes	0.5914	1.50671	4.45647e-08
241514	Zfp804a	1.92113	2.06141	1.16158	0.996218	1.99127	1.0789	Yes	0.884808	1.84652	7.51164e-08
214150	Ago3	1.59578	1.82989	1.04724	1.12033	1.71283	1.08378	Yes	0.68528	1.60801	8.55685e-08
319415	Hs3st5	1.06093	1.04036	0.377575	0.307079	1.05065	0.342327	Yes	1.59436	3.01962	8.65719e-08
12571	Cdk6	1.85414	1.96647	0.771926	0.858358	1.9103	0.815142	Yes	1.24137	2.36422	8.70103e-08
386750	Slitrk3	1.52815	1.28687	0.609777	0.626867	1.40751	0.618322	Yes	1.15736	2.23049	1.43768e-07
15199	Hebp1	2.52469	2.41756	0.695627	0.689052	2.47112	0.692339	Yes	1.81625	3.52164	1.45365e-07
223604	Kcnk9	1.00061	1.48964	0.305236	0.0604701	1.24512	0.182853	Yes	2.7062	6.526	1.49533e-07
78751	Zc3h6	2.84751	2.9752	1.95175	1.78458	2.91136	1.86816	Yes	0.641062	1.55948	1.67129e-07
20680	Sox7	1.56098	1.48719	0.772109	0.559617	1.52409	0.665863	Yes	1.16401	2.2408	2.34684e-07
15444	Hpca	2.21322	2.23059	0.871461	0.916345	2.2219	0.893903	Yes	1.31361	2.48562	2.42054e-07
78257	Lrrc9	1.39981	1.39376	0.656429	0.836002	1.39679	0.746216	Yes	0.917304	1.88858	2.43004e-07
19261	Sirpa	4.23239	3.82422	2.43599	2.89555	4.0283	2.66577	Yes	0.590234	1.50549	2.94053e-07
74016	Phf19	1.47748	1.44348	0.673713	0.703153	1.46048	0.688433	Yes	1.08145	2.11616	3.34161e-07
13489	Drd2	1.95245	2.74813	0.873538	1.03834	2.35029	0.955938	Yes	1.35773	2.56282	3.59223e-07
672284	Nkx1-1	3.65755	4.4551	1.7201	2.26564	4.05633	1.99287	Yes	1.0717	2.1019	3.80643e-07
380921	Dgkh	1.26209	1.47412	0.738356	0.731376	1.3681	0.734866	Yes	0.919483	1.89144	4.99433e-07
14281	Fos	6.89132	7.08902	4.14146	5.09734	6.99017	4.6194	Yes	0.614045	1.53054	5.01832e-07
270028	Fam155a	4.42774	4.41186	2.87754	2.90851	4.4198	2.89303	Yes	0.611026	1.52735	9.78101e-07
210044	Adcy2	3.44736	3.36963	2.38075	2.08335	3.40849	2.23205	Yes	0.598698	1.51435	1.19149e-06
192167	Nlgn1	1.34039	1.47188	0.867337	0.734563	1.40614	0.80095	Yes	0.815656	1.7601	1.19902e-06
57278	Bcam	0.933383	1.08833	0.281078	0.364479	1.01085	0.322779	Yes	1.67712	3.19789	1.70147e-06
216198	Tcp11l2	5.79665	4.2523	3.3059	2.74156	5.02448	3.02373	Yes	0.674029	1.59552	1.78973e-06
243499	Lrrtm4	1.24228	0.919111	0.416855	0.615618	1.0807	0.516236	Yes	1.03795	2.05331	2.39219e-06
11910	Atf3	1.22443	1.43619	0.498017	0.40698	1.33031	0.452498	Yes	1.56021	2.94897	2.46848e-06
117229	Stk33	4.58397	4.24017	2.74897	2.68736	4.41207	2.71817	Yes	0.684168	1.60678	2.51352e-06
76798	Srrm4os	2.18726	2.58411	1.50191	1.30628	2.38568	1.4041	Yes	0.781795	1.71927	2.76771e-06
75740	Egfem1	1.01369	1.22226	0.306104	0.597758	1.11798	0.451931	Yes	1.37151	2.58742	2.90483e-06
244757	Glb1l2	1.85197	1.82114	1.06791	0.932201	1.83656	1.00006	Yes	0.864314	1.82047	3.27651e-06
14664	Slc6a9	2.87856	2.61867	1.89854	1.31828	2.74862	1.60841	Yes	0.734736	1.66409	3.9229e-06
22762	Zfpm2	0.955475	1.44831	0.642996	0.720207	1.20189	0.681602	Yes	0.888985	1.85187	4.76154e-06
19395	Rasgrp2	1.5367	1.69225	0.64506	0.733418	1.61447	0.689239	Yes	1.24696	2.3734	4.89163e-06
231760	Rimbp2	1.72252	1.3311	0.87988	0.720111	1.52681	0.799995	Yes	0.876157	1.83548	5.68785e-06
219151	Scara3	1.54801	1.81115	1.0296	0.751481	1.67958	0.890541	Yes	0.919506	1.89147	5.72201e-06
78767	Efcab11	5.01168	4.72157	2.91324	3.18016	4.86662	3.0467	Yes	0.670757	1.59191	7.03872e-06
73254	Ccdc18	2.54201	2.08597	1.54522	1.33438	2.31399	1.4398	Yes	0.643087	1.56167	9.93476e-06
18507	Pax5	1.50215	2.93657	0.712807	1.14988	2.21936	0.931345	Yes	1.37714	2.59752	1.06805e-05
76829	Dok5	5.16315	5.47596	3.74439	2.88477	5.31956	3.31458	Yes	0.675243	1.59687	1.11095e-05
114886	Cygb	1.37158	1.54524	0.554099	0.721361	1.45841	0.63773	Yes	1.22436	2.33652	1.11201e-05
319352	Pianp	4.32233	3.96655	2.49807	2.68804	4.14444	2.59305	Yes	0.666433	1.58714	1.29915e-05
20686	Spa17	10.8951	10.2822	6.41792	5.82748	10.5887	6.1227	Yes	0.773693	1.70964	1.44147e-05
100042539	Gm3893	2.30977	1.9502	1.21141	1.25482	2.12999	1.23311	Yes	0.761917	1.69574	1.51863e-05
544696	Tbc1d32	1.53983	1.36456	0.943094	0.898832	1.4522	0.920963	Yes	0.633936	1.55179	1.5413e-05
216613	Ccdc85a	1.07616	1.25942	0.732203	0.602542	1.16779	0.667372	Yes	0.819095	1.7643	1.65555e-05
15586	Hyal1	1.6686	2.43392	1.21596	0.907552	2.05126	1.06176	Yes	0.989076	1.98491	1.92074e-05
18155	Pnoc	2.96445	3.54219	1.99599	1.89804	3.25332	1.94701	Yes	0.764935	1.69929	2.10726e-05
235330	Ttc12	2.45185	1.80413	1.25382	1.18826	2.12799	1.22104	Yes	0.746672	1.67792	2.15609e-05
240672	Dusp5	5.16214	4.44161	2.1833	2.97497	4.80187	2.57913	Yes	0.889389	1.85239	2.39979e-05
24063	Spry1	3.08482	3.08668	1.92434	1.78885	3.08575	1.8566	Yes	0.727508	1.65578	2.56027e-05
14600	Ghr	1.12841	1.36498	0.8168	0.566355	1.2467	0.691578	Yes	0.856681	1.81087	2.69231e-05
16431	Itm2a	1.53547	1.43795	0.602991	0.447968	1.48671	0.525479	Yes	1.46264	2.75613	2.83141e-05
100503019	Gm16551	2.58559	2.88298	1.90854	1.37736	2.73428	1.64295	Yes	0.731438	1.66029	3.0637e-05
235533	Gk5	1.2587	1.5502	0.80633	0.559095	1.40445	0.682713	Yes	1.04846	2.06832	4.03959e-05
235086	Igsf9b	1.49139	1.53927	1.03566	0.7694	1.51533	0.902528	Yes	0.733404	1.66256	4.28452e-05
212728	Gm17296	2.23709	2.0169	1.44646	1.32924	2.127	1.38785	Yes	0.593519	1.50892	4.35323e-05
269855	Ssc5d	1.90669	2.67751	1.47266	1.64751	2.2921	1.56008	Yes	0.613494	1.52996	4.40507e-05
76969	Chst1	2.22307	3.15404	1.76581	1.63553	2.68855	1.70067	Yes	0.710133	1.63595	5.31955e-05
54486	Hpgds	1.78164	1.32383	0.783266	0.842365	1.55274	0.812815	Yes	0.887434	1.84988	6.95285e-05
103098	Slc6a15	2.15787	2.23153	1.3334	1.46458	2.1947	1.39899	Yes	0.660012	1.5801	0.000100309
20289	Scx	2.20588	2.35403	0.703843	1.22276	2.27995	0.963303	Yes	1.28076	2.42966	0.00010201
245596	Hdx	1.5615	1.61381	1.16919	0.737775	1.58766	0.953482	Yes	0.711999	1.63807	0.000132701
22408	Wnt1	1.82222	1.74935	0.907919	0.955867	1.78578	0.931893	Yes	0.932261	1.90826	0.000147349
140489	Bhlhe23	3.56611	3.40011	2.09898	2.46596	3.48311	2.28247	Yes	0.611308	1.52764	0.000168816
50720	Sacs	1.2407	1.12644	0.625537	0.568596	1.18357	0.597067	Yes	0.962525	1.94872	0.000177595
12564	Cdh8	1.39291	1.23164	0.944796	0.62391	1.31228	0.784353	Yes	0.696083	1.6201	0.00018338
319981	C530044C16Rik	1.18561	1.14524	0.198564	0.472048	1.16542	0.335306	Yes	1.82187	3.53539	0.000193683
56405	Dusp14	2.87433	3.06346	1.61968	1.57059	2.9689	1.59513	Yes	0.902249	1.86898	0.000196495
246086	Onecut3	1.03198	1.48979	0.773896	0.810756	1.26088	0.792326	Yes	0.7298	1.65841	0.000217629
319158	Hist1h4i	9.86314	13.1359	6.25734	7.07501	11.4995	6.66617	Yes	0.83793	1.78748	0.000240731
69524	Esam	2.14393	2.44322	0.995227	1.57731	2.29357	1.28627	Yes	0.881564	1.84237	0.000276846
17701	Msx1	3.2219	3.16541	1.78368	2.12018	3.19366	1.95193	Yes	0.716919	1.64367	0.000285406
53318	Pdlim3	2.02608	1.97134	0.779532	1.15824	1.99871	0.968888	Yes	1.06054	2.08572	0.000294377
102871	D330045A20Rik	1.80309	1.31401	1.0366	0.74321	1.55855	0.889906	Yes	0.734678	1.66403	0.000424013
378435	Mafa	2.08023	3.13301	1.30983	1.28617	2.60662	1.298	Yes	1.06461	2.09161	0.000479981
545056	Gm5801	0.802115	1.31256	0.311418	0.740338	1.05734	0.525878	Yes	1.1304	2.18919	0.000520589
100504687	2810029C07Rik	3.53776	3.07229	1.69973	2.46937	3.30502	2.08455	Yes	0.66384	1.58429	0.00066784
71354	Wdr31	1.96002	2.34777	1.46727	1.20084	2.15389	1.33406	Yes	0.706431	1.63176	0.000735371
382253	Cdkl5	1.7037	1.83262	1.04214	1.17118	1.76816	1.10666	Yes	0.693843	1.61759	0.000749491
635253	Usp51	1.69205	2.08876	1.14963	1.04115	1.8904	1.09539	Yes	0.81279	1.75661	0.000804441
50916	Irx4	0.930208	1.27992	0.520227	0.618372	1.10506	0.569299	Yes	1.01414	2.0197	0.00082547
75572	Acyp2	6.82521	6.42538	3.57481	4.03131	6.62529	3.80306	Yes	0.79643	1.7368	0.000931515
237213	Glra2	1.26238	1.4152	0.673905	0.827743	1.33879	0.750824	Yes	0.862993	1.81881	0.00120248
15379	Onecut1	2.08559	2.24527	1.3158	1.12289	2.16543	1.21934	Yes	0.828353	1.77566	0.0012085
24047	Ccl19	2.52028	2.50136	1.62305	1.06616	2.51082	1.34461	Yes	0.87145	1.8295	0.00129788
228966	Ppp1r3d	1.45873	1.30659	0.849517	0.740509	1.38266	0.795013	Yes	0.769945	1.7052	0.00134841
207259	Zbtb7c	0.963888	1.134	0.63227	0.671599	1.04894	0.651935	Yes	0.714482	1.64089	0.00174471
544717	1190007I07Rik	5.08292	5.76394	3.28904	3.12763	5.42343	3.20834	Yes	0.772488	1.70821	0.00218942
30937	Lmcd1	2.05023	2.05288	1.24576	1.0577	2.05156	1.15173	Yes	0.820399	1.76589	0.00290608
546336	Prrg1	1.17695	1.21638	0.731115	0.778519	1.19667	0.754817	Yes	0.672613	1.59396	0.00358248
71781	Slc16a14	1.545	1.76573	1.02116	0.964819	1.65537	0.992988	Yes	0.75324	1.68557	0.00372367
216028	Lrrtm3	1.05432	0.949254	0.622715	0.531421	1.00179	0.577068	Yes	0.766558	1.70121	0.0038094
16691	Krt8	1.57979	1.60248	0.92002	0.769562	1.59113	0.844791	Yes	0.901039	1.86741	0.0038869
71755	Dhdh	2.36696	2.1527	1.46013	1.52198	2.25983	1.49105	Yes	0.585963	1.50104	0.00390293
100628571	Mir378b	5.63541	7.11848	1.33707	0.794656	6.37695	1.06586	Yes	2.49127	5.62273	0.0048666
57895	Ccdc126	1.63611	1.75428	0.947898	1.12672	1.6952	1.03731	Yes	0.728631	1.65707	0.00576324
21955	Tnnt1	2.18121	1.74852	0.716564	1.13566	1.96487	0.926114	Yes	1.07053	2.1002	0.00643397
193280	C030037D09Rik	2.7003	3.2559	1.57257	1.93848	2.9781	1.75553	Yes	0.802781	1.74446	0.00644566
235283	Gramd1b	1.68889	1.59032	0.896129	1.22107	1.6396	1.0586	Yes	0.639109	1.55737	0.00823164
20981	Syt3	1.14152	1.11422	0.492434	0.790203	1.12787	0.641319	Yes	0.83633	1.7855	0.00894412
80906	Kcnip2	1.59568	1.81844	1.03702	1.17396	1.70706	1.10549	Yes	0.654047	1.57358	0.00903491
12563	Cdh6	2.13398	1.67955	1.37872	1.02774	1.90676	1.20323	Yes	0.605557	1.52157	0.00972214
109202	A930024E05Rik	2.69459	2.50953	1.56038	1.85476	2.60206	1.70757	Yes	0.605551	1.52156	0.00972214
319701	Fbxo48	2.44902	2.21703	1.59791	1.45043	2.33303	1.52417	Yes	0.590641	1.50592	0.0121422
20418	Shc3	1.91271	2.5582	1.0411	1.85627	2.23546	1.44868	Yes	0.705382	1.63058	0.0123221
71934	Car13	1.72894	1.54301	1.15038	0.826802	1.63598	0.98859	Yes	0.68589	1.60869	0.0125166
66611	Ribc1	2.35245	2.21054	1.51108	1.21362	2.2815	1.36235	Yes	0.717925	1.64481	0.0127521
100885832	Mir5620	7.71515	12.6692	3.29491	1.30551	10.1922	2.30021	Yes	2.10427	4.29979	0.0142732
17748	Mt1	2.55084	2.41661	1.36173	0.674432	2.48372	1.01808	Yes	1.22435	2.3365	0.014787
104086	Cyp27a1	2.19453	2.07905	1.33424	1.39254	2.13679	1.36339	Yes	0.640401	1.55876	0.0152158
66774	Carlr	0.941062	1.08258	0.621988	0.568716	1.01182	0.595352	Yes	0.778925	1.71585	0.0208165
723893	Mir10a	7.85543	6.94591	3.35482	1.32924	7.40067	2.34203	Yes	1.55745	2.94334	0.0260973
20513	Slc1a6	0.910011	1.48912	0.706616	0.839924	1.19957	0.77327	Yes	0.71785	1.64473	0.0364267
99543	Olfml3	0.846178	1.28893	0.744013	0.463244	1.06755	0.603629	Yes	0.854923	1.80866	0.0368813
67685	Dyx1c1	1.74741	1.43473	0.870648	1.14578	1.59107	1.00822	Yes	0.640703	1.55909	0.043134
69068	1810011O10Rik	2.27223	2.17316	1.29387	1.53797	2.2227	1.41592	Yes	0.651712	1.57103	0.0452201

## Sheet: Down_reg_in_HET_1.5FC
GeneID	Symbol	Prdm13.Het_NT_rep1	Prdm13.Het_NT_rep2	Prdm13.Homo_NT_rep1	Prdm13.Homo_NT_rep2	Prdm13_Het_avg	Prdm13_Homo_avg	FPKM>=1	Log2FC(Het/Homo)	Fold Change	FDR
18935	Phox2b	1.58215	1.55654	26.5295	27.776	1.56934	27.1528	Yes	-4.11138	0.0578563	0
27140	Tlx3	4.62506	5.6285	86.1552	94.0579	5.12678	90.1065	Yes	-4.10563	0.0580873	0
100504399	C130021I20Rik	3.0351	2.76094	29.8578	32.4053	2.89802	31.1315	Yes	-3.43554	0.0924271	0
29816	Hip1r	5.43012	5.95206	42.2357	43.9449	5.69109	43.0903	Yes	-2.90885	0.133152	0
12903	Crabp1	292.414	301.796	1040.37	1092.62	297.105	1066.49	Yes	-1.83563	0.280169	0
11438	Chrna4	45.1621	44.6735	134.016	141.043	44.9178	137.53	Yes	-1.613	0.326918	0
230025	Prdm13	113.933	126.809	309.502	324.45	120.371	316.976	Yes	-1.37662	0.38512	0
54631	Nphs1	24.1782	24.8919	62.9175	64.0554	24.535	63.4864	Yes	-1.36611	0.387937	0
170676	Peg10	23.0607	22.9893	56.6518	57.8089	23.025	57.2304	Yes	-1.3129	0.402512	0
22350	Ezr	55.533	55.9616	133.007	138.834	55.7473	135.921	Yes	-1.2821	0.411197	0
243911	Kirrel2	94.7407	99.8503	228.585	243.983	97.2955	236.284	Yes	-1.26751	0.415376	0
18040	Nefm	37.7741	35.8877	87.5923	83.2711	36.8309	85.4317	Yes	-1.22398	0.4281	0
213391	Rassf4	27.4048	27.8897	60.1477	57.4933	27.6473	58.8205	Yes	-1.08895	0.470103	0
18111	Nnat	605.709	636.641	1014.51	1050.66	621.175	1032.59	Yes	-0.722918	0.605871	0
19241	Tmsb4x	1188.07	1171.33	1900.23	1800.32	1179.7	1850.28	Yes	-0.654984	0.635082	0
110891	Slc8a2	22.9542	26.8558	55.5651	59.8505	24.905	57.7078	Yes	-1.18586	0.439561	2.90925e-299
11803	Aplp1	136.081	144.674	213.853	230.634	140.377	222.244	Yes	-0.648332	0.638017	7.37105e-274
22146	Tuba1c	6.33758	5.93507	44.4255	47.4446	6.13633	45.9351	Yes	-2.91065	0.132986	1.91752e-256
20257	Stmn2	188.885	188.834	292.827	282.681	188.86	287.754	Yes	-0.60972	0.655324	7.50826e-255
20511	Slc1a2	25.7482	26.3831	41.231	39.8195	26.0656	40.5252	Yes	-0.634867	0.644	2.16141e-242
320924	Ccbe1	1.62526	1.72032	11.879	11.65	1.67279	11.7645	Yes	-2.8053	0.14306	3.00012e-237
64075	Smoc1	40.0658	40.7439	76.9341	78.3573	40.4049	77.6457	Yes	-0.93891	0.521627	2.21527e-233
50913	Olig2	0	0.0223944	17.0357	21.2695	0.0111972	19.1526	Yes	-10.1218	0.000897483	1.36355e-226
17537	Meis3	107.403	110.596	181.811	190.189	109	186	Yes	-0.763973	0.588873	3.99755e-210
13593	Ebf3	52.6406	54.6728	85.2352	82.3798	53.6567	83.8075	Yes	-0.639337	0.642008	1.61239e-207
20378	Frzb	9.20322	9.81229	40.9472	39.8841	9.50776	40.4157	Yes	-2.08033	0.23646	5.42658e-207
50914	Olig1	0	0.0754146	10.6805	11.0454	0.0377073	10.863	Yes	-7.75983	0.0046138	9.79267e-200
381359	Prdm12	0.594482	0.596328	13.4161	15.4146	0.595405	14.4154	Yes	-4.58417	0.0416894	3.77506e-196
54003	Nell2	57.9883	55.557	94.1019	96.5778	56.7726	95.3399	Yes	-0.75291	0.593405	4.48727e-184
22422	Wnt7b	52.1394	59.569	85.6613	86.9518	55.8542	86.3065	Yes	-0.606217	0.656917	9.19166e-168
11924	Neurog2	59.984	69.1481	110.526	115.747	64.566	113.136	Yes	-0.786271	0.579841	1.12559e-157
18420	Otp	2.04693	2.86265	31.429	36.9872	2.45479	34.2081	Yes	-3.74404	0.0746334	2.89972e-157
11859	Phox2a	0.966671	1.49242	16.3223	16.4028	1.22955	16.3626	Yes	-3.66095	0.0790577	2.86445e-153
11923	Neurod4	6.25146	6.34669	24.1607	23.3859	6.29908	23.7733	Yes	-1.91477	0.265215	4.62721e-149
16917	Lmx1b	1.84303	1.88035	22.2003	20.9309	1.86169	21.5656	Yes	-3.52932	0.0866101	1.17823e-147
11517	Adcyap1r1	8.60638	8.46809	24.73	26.223	8.53723	25.4765	Yes	-1.57761	0.335037	3.33905e-136
18996	Pou4f1	16.9359	18.0719	52.8529	52.655	17.5039	52.7539	Yes	-1.5867	0.332932	4.74805e-136
17305	Mfng	13.0039	16.0987	59.4258	63.9798	14.5513	61.7028	Yes	-2.06295	0.239327	1.38941e-131
16777	Lamb1	1.10667	1.02009	6.05683	5.76972	1.06338	5.91327	Yes	-2.48907	0.178121	1.60288e-126
140919	Slc17a6	3.30037	3.80257	15.1058	14.0971	3.55147	14.6014	Yes	-2.02283	0.246074	1.62149e-123
110834	Chrna3	19.3128	17.9121	50.6535	51.1033	18.6125	50.8784	Yes	-1.45715	0.364212	1.91926e-122
20512	Slc1a3	2.56805	2.81569	12.4151	11.4373	2.69187	11.9262	Yes	-2.13669	0.227401	5.10007e-122
22151	Tubb2a	80.3798	78.9553	131.326	136.56	79.6676	133.943	Yes	-0.750122	0.594553	6.78189e-122
17760	Map6	26.8626	27.4705	41.58	44.1998	27.1665	42.8899	Yes	-0.652269	0.636279	9.19579e-121
23794	Adamts5	0.53313	0.430997	3.30901	3.23864	0.482064	3.27382	Yes	-2.79666	0.14392	4.44566e-118
231238	Sel1l3	2.93011	3.55609	15.5807	14.0481	3.2431	14.8144	Yes	-2.17055	0.222126	9.43014e-118
20319	Sfrp2	23.4917	22.9101	70.2959	78.9907	23.2009	74.6433	Yes	-1.68605	0.310776	1.01352e-115
20429	Shox2	0.397347	0.535377	5.92047	6.02886	0.466362	5.97467	Yes	-3.62393	0.0811128	1.02273e-114
19213	Ptf1a	15.0128	17.0095	58.6093	54.395	16.0111	56.5021	Yes	-1.80681	0.285821	1.96982e-114
66873	Tril	6.45089	6.66145	18.1829	18.5841	6.55617	18.3835	Yes	-1.48297	0.357752	3.89487e-112
80976	Syt13	1.47433	1.76049	8.16569	8.86812	1.61741	8.51691	Yes	-2.3639	0.194265	1.43559e-106
76884	Cyfip2	22.6689	21.903	34.1957	34.656	22.2859	34.4259	Yes	-0.631633	0.645445	7.2169e-104
72160	Tmem163	4.46296	4.77017	16.9585	18.0084	4.61656	17.4835	Yes	-1.90794	0.266473	5.47856e-103
12404	Cbln1	8.10438	7.15202	25.0498	26.5194	7.6282	25.7846	Yes	-1.77111	0.292984	1.04026e-102
56177	Olfm1	47.7673	46.0099	71.6423	71.6582	46.8886	71.6502	Yes	-0.617158	0.651954	1.36152e-101
12293	Cacna2d1	3.14825	2.9061	9.34108	8.83974	3.02718	9.09041	Yes	-1.59767	0.33041	4.128e-95
27226	Pla2g7	4.6025	4.3888	16.9581	17.5995	4.49565	17.2788	Yes	-1.94683	0.259386	5.96897e-90
14160	Lgr5	3.31992	3.74182	10.6273	10.5992	3.53087	10.6133	Yes	-1.57064	0.336658	4.19664e-85
14432	Gap43	61.3701	60.6156	138.091	141.721	60.9929	139.906	Yes	-1.19814	0.435835	2.50466e-84
12308	Calb2	1.5096	1.79247	12.1205	12.619	1.65104	12.3697	Yes	-2.87108	0.136684	1.05259e-83
18039	Nefl	42.0173	45.4656	118.492	131.639	43.7414	125.065	Yes	-1.51161	0.350719	2.78711e-80
68947	Chst8	2.37924	2.86877	11.1361	12.688	2.62401	11.912	Yes	-2.14764	0.225682	3.78277e-79
11516	Adcyap1	1.98263	1.74786	9.46684	9.71517	1.86525	9.591	Yes	-2.37872	0.19228	6.03219e-76
235281	Scn3b	3.60635	3.57742	10.0502	10.4293	3.59189	10.2398	Yes	-1.51031	0.351036	8.4966e-75
16840	Lect1	16.3071	12.9977	46.9854	43.6818	14.6524	45.3336	Yes	-1.65396	0.317766	7.75922e-71
18997	Pou4f2	5.43423	5.2842	14.1125	13.998	5.35921	14.0552	Yes	-1.39507	0.380226	9.93503e-70
232237	Fgd5	0.891455	0.854252	3.75244	3.81017	0.872853	3.7813	Yes	-2.11915	0.230182	1.6862e-69
29820	Tnfrsf19	5.29999	5.70085	13.3516	13.5137	5.50042	13.4326	Yes	-1.27831	0.412279	7.35091e-69
20530	Slc31a2	5.0099	3.92022	14.895	16.2421	4.46506	15.5686	Yes	-1.83354	0.280575	2.45399e-68
52589	Ncald	3.49819	4.52659	12.6472	12.2359	4.01239	12.4415	Yes	-1.60254	0.329296	6.94043e-68
57776	Ttyh1	30.6123	32.0273	69.5729	67.6079	31.3198	68.5904	Yes	-1.12871	0.457325	3.18986e-67
20983	Syt4	4.76239	4.63069	12.1875	11.7881	4.69654	11.9878	Yes	-1.35699	0.390395	1.55671e-66
57738	Slc15a2	4.10003	3.1881	11.952	11.0342	3.64406	11.4931	Yes	-1.68869	0.310209	1.61974e-66
16392	Isl1	1.71041	1.66361	7.84031	7.3803	1.68701	7.61031	Yes	-2.17933	0.220779	2.07761e-65
59058	Bhlhe22	3.87354	3.91777	10.72	11.2069	3.89565	10.9634	Yes	-1.48819	0.356461	2.42512e-62
18991	Pou3f1	7.75103	9.75461	24.602	26.8145	8.75282	25.7083	Yes	-1.53304	0.345548	1.87007e-61
20681	Sox8	2.62197	3.13001	9.04426	9.48288	2.87599	9.26357	Yes	-1.65692	0.317115	1.9341e-60
15904	Id4	60.0183	61.3147	125.789	122.699	60.6665	124.244	Yes	-1.03325	0.488607	8.21666e-60
20618	Sncg	10.9783	11.1089	34.9537	34.4568	11.0436	34.7053	Yes	-1.64988	0.318668	1.75027e-57
18014	Neurog1	9.85465	12.5136	35.3303	41.9956	11.1841	38.663	Yes	-1.76706	0.293806	1.24191e-55
108015	Chrnb4	4.13953	4.2896	10.886	10.3392	4.21457	10.6126	Yes	-1.3291	0.398017	4.16661e-54
277432	Vstm2l	5.95929	6.20626	18.0048	19.2023	6.08277	18.6036	Yes	-1.60189	0.329446	7.79513e-54
50781	Dkk3	2.83142	2.51985	7.54843	7.60048	2.67563	7.57446	Yes	-1.51844	0.349062	1.46623e-50
16891	Lipg	2.0992	2.36343	6.64261	6.4479	2.23132	6.54526	Yes	-1.53479	0.34513	4.19684e-50
18211	Ntrk1	2.50414	1.83463	7.03458	7.68372	2.16939	7.35915	Yes	-1.80563	0.286056	2.91699e-49
268958	Capn11	0.335572	0.40269	3.6067	3.40699	0.369131	3.50685	Yes	-3.21115	0.107981	9.14306e-49
13384	Mpp3	28.3176	29.0607	51.8483	53.2071	28.6891	52.5277	Yes	-0.870049	0.547128	2.53736e-48
98970	Fibcd1	0.145502	0.218254	1.74767	1.89272	0.181878	1.8202	Yes	-3.24248	0.105661	7.01714e-47
107751	Prrxl1	1.05922	1.33797	6.9838	7.45234	1.19859	7.21807	Yes	-2.5437	0.171503	7.78376e-47
223649	Nrbp2	15.1632	15.393	29.3972	30.2275	15.2781	29.8124	Yes	-0.961657	0.513467	3.20471e-46
23934	Ly6h	17.4967	23.0986	54.806	60.9771	20.2977	57.8916	Yes	-1.49153	0.355635	5.24806e-46
68404	Nrn1	5.96664	5.34983	14.9402	16.677	5.65824	15.8086	Yes	-1.49243	0.355413	5.643e-46
13405	Dmd	0.910757	0.89041	2.36216	2.15335	0.900584	2.25776	Yes	-1.3331	0.396914	2.03036e-45
15901	Id1	46.4429	53.8154	107.93	122.343	50.1292	115.137	Yes	-1.18834	0.438808	2.24388e-44
16526	Kcnk2	2.13771	1.68106	5.23606	5.37275	1.90939	5.3044	Yes	-1.50977	0.351168	3.88021e-43
23920	Insrr	0.660521	0.716685	2.79678	2.69392	0.688603	2.74535	Yes	-1.98183	0.253169	6.51939e-43
76453	Prss23	3.69638	3.99247	9.17047	9.29152	3.84443	9.23099	Yes	-1.25069	0.420248	1.73619e-42
98267	Stk17b	7.90815	7.87492	16.4551	15.6565	7.89153	16.0558	Yes	-1.02698	0.490736	1.83552e-42
73442	Hspa12a	13.128	13.2416	23.4627	22.7244	13.1848	23.0936	Yes	-0.80855	0.570955	2.81473e-42
68738	Acss1	10.8673	9.7488	20.3305	22.1115	10.3081	21.221	Yes	-1.04965	0.483084	4.31259e-41
140493	Kcnn3	0.113443	0.128968	1.09816	0.959805	0.121206	1.02898	Yes	-3.06202	0.11974	1.2978e-40
70598	Filip1	2.87553	2.84096	7.45604	6.55143	2.85825	7.00374	Yes	-1.2998	0.406182	8.74858e-39
14735	Gpc4	12.0044	11.6192	22.4857	23.6462	11.8118	23.066	Yes	-0.967475	0.5114	2.95786e-38
71093	Atoh8	1.87129	2.34058	6.9993	6.61235	2.10594	6.80583	Yes	-1.65862	0.316741	4.65302e-38
399603	Fam84b	0.978574	1.12819	3.21732	3.10149	1.05338	3.15941	Yes	-1.56284	0.338485	5.24722e-38
271278	BC024139	14.4726	14.228	28.2238	32.745	14.3503	30.4844	Yes	-1.08541	0.471257	1.231e-37
18707	Pik3cd	5.59648	5.1303	10.2546	10.647	5.36339	10.4508	Yes	-0.971203	0.510081	1.9809e-37
12348	Car11	4.68052	4.96481	13.3261	13.3524	4.82267	13.3393	Yes	-1.45715	0.364213	2.68555e-37
80981	Arl4d	19.1327	20.5347	37.8287	38.4586	19.8337	38.1437	Yes	-0.933641	0.523536	2.17498e-36
72514	Fgfbp3	7.57807	8.04951	16.9524	17.5277	7.81379	17.2401	Yes	-1.13035	0.456804	4.75616e-36
230126	Shb	5.79423	6.12577	13.0676	15.2132	5.96	14.1404	Yes	-1.23466	0.424941	6.35945e-36
242748	Ptchd2	10.432	11.067	18.3758	19.2931	10.7495	18.8344	Yes	-0.804909	0.572398	5.02948e-35
13592	Ebf2	14.2454	13.92	25.5048	23.484	14.0827	24.4944	Yes	-0.801523	0.573743	7.21622e-35
17196	Mbp	2.67538	2.21777	5.1361	5.29976	2.44658	5.21793	Yes	-1.11653	0.461202	1.33635e-34
448987	Fbxl7	2.97642	3.06216	6.32905	6.52527	3.01929	6.42716	Yes	-1.08356	0.471864	1.75601e-33
24064	Spry2	14.6983	14.2517	26.1698	27.0084	14.475	26.5891	Yes	-0.879682	0.543487	2.63171e-33
233552	Gdpd5	14.4458	16.6482	28.1691	29.6882	15.547	28.9286	Yes	-0.884424	0.541704	2.87106e-33
74645	Fam46c	0.681397	0.726233	3.94069	4.03555	0.703815	3.98812	Yes	-2.48376	0.178778	3.0987e-33
50786	Hs6st2	4.92398	4.70416	8.95815	9.30963	4.81407	9.13389	Yes	-0.92823	0.525503	3.59563e-33
52065	Mfhas1	6.55354	6.67709	11.681	11.3291	6.61532	11.505	Yes	-0.797223	0.575456	1.17508e-32
71198	Otud1	3.00674	3.36643	8.53629	7.54499	3.18659	8.04064	Yes	-1.32377	0.399491	1.48093e-32
70571	Tcerg1l	2.45539	1.80571	6.22472	5.63467	2.13055	5.92969	Yes	-1.53096	0.346048	4.50232e-32
69743	Casz1	2.0535	2.44625	4.63097	5.05738	2.24987	4.84417	Yes	-1.08276	0.472124	7.66572e-32
20606	Sstr2	13.4147	13.2714	25.4375	28.4631	13.3431	26.9503	Yes	-1.01124	0.496118	7.91629e-32
50780	Rgs3	8.55576	9.31259	14.9677	15.689	8.93417	15.3284	Yes	-0.771028	0.586	8.68668e-32
242915	Gareml	22.2338	24.7809	40.8482	43.3461	23.5074	42.0972	Yes	-0.834294	0.560858	1.23172e-31
170765	Ripply3	2.09101	2.32006	7.96468	7.31562	2.20554	7.64015	Yes	-1.77842	0.291503	3.73609e-31
14049	Eya2	17.5138	17.8289	29.4591	29.8212	17.6713	29.6402	Yes	-0.743768	0.597178	5.79391e-31
100040294	Gm2694	7.04721	7.18994	19.2155	20.0888	7.11857	19.6521	Yes	-1.45776	0.364057	9.03056e-31
13393	Dlx3	0.564118	0.607786	2.95243	3.14445	0.585952	3.04844	Yes	-2.35692	0.195208	1.27867e-30
18189	Nrxn1	2.12201	2.0043	4.17744	3.88186	2.06316	4.02965	Yes	-0.976763	0.508119	1.75826e-30
14170	Fgf15	34.6691	32.1953	56.2974	54.6593	33.4322	55.4783	Yes	-0.737926	0.599601	2.32553e-30
228961	Npepl1	18.2132	19.7792	33.5535	32.9807	18.9962	33.2671	Yes	-0.800056	0.574327	5.45579e-30
67569	Mgat4c	0.344985	0.275226	1.58964	1.59766	0.310106	1.59365	Yes	-2.39154	0.190579	7.3984e-30
234577	Cpne2	1.8393	2.13369	5.93142	5.84359	1.9865	5.8875	Yes	-1.54286	0.343205	3.0353e-29
243312	Elfn1	2.50169	3.16006	6.2243	6.78836	2.83087	6.50633	Yes	-1.16241	0.446765	3.57441e-29
76142	Ppp1r14c	1.91717	1.68655	5.40971	5.06893	1.80186	5.23932	Yes	-1.56293	0.338463	3.81788e-29
18948	Pnmt	0	0.245833	3.46312	5.59839	0.122917	4.53076	Yes	-4.79632	0.0359886	4.18862e-29
243328	Slc29a4	29.6501	30.1347	48.5821	54.2349	29.8924	51.4085	Yes	-0.779644	0.582511	6.38925e-29
93721	Cpn1	0.192986	0.243775	2.36954	3.10231	0.218381	2.73593	Yes	-3.56573	0.0844517	7.07281e-29
22418	Wnt5a	15.63	15.7997	24.6133	25.6456	15.7148	25.1294	Yes	-0.675189	0.62625	1.76463e-28
381373	Sp9	0.430052	0.291015	2.25205	2.20911	0.360533	2.23058	Yes	-2.68417	0.15559	2.79802e-28
18213	Ntrk3	3.29259	3.65241	6.60257	6.77348	3.4725	6.68803	Yes	-0.929266	0.525125	5.58644e-28
268902	Robo2	3.12479	2.97731	5.51841	5.31483	3.05105	5.41662	Yes	-0.836069	0.560168	2.83324e-27
240752	Pik3c2b	12.4563	13.6145	21.7118	23.1708	13.0354	22.4413	Yes	-0.779048	0.582751	5.69241e-27
21908	Tlx1	0.93646	0.914065	3.84785	4.06958	0.925262	3.95872	Yes	-2.09264	0.234451	9.37936e-27
64293	Stk32b	3.61715	3.87102	7.70601	7.45961	3.74408	7.58281	Yes	-1.00907	0.496866	9.52602e-27
56508	Rapgef4	0.470569	0.373233	1.31641	1.36106	0.421901	1.33873	Yes	-1.69924	0.307948	2.04144e-26
20312	Cx3cl1	2.25441	1.99686	4.9705	5.28018	2.12563	5.12534	Yes	-1.28463	0.410477	6.36159e-26
18984	Por	38.0586	38.4207	61.6998	69.6945	38.2396	65.6971	Yes	-0.778958	0.582788	1.30311e-25
12778	Ackr3	49.0735	46.5971	75.9597	75.2521	47.8353	75.6059	Yes	-0.663214	0.63147	9.01558e-25
270190	Ephb1	1.90705	2.02303	4.11176	4.40186	1.96504	4.25681	Yes	-1.10123	0.466118	1.61222e-24
433292	Nms	0.0863234	0.272603	3.07218	4.30909	0.179463	3.69063	Yes	-4.1257	0.057285	1.88187e-24
320145	Sp8	1.89021	1.83947	4.09118	4.11235	1.86484	4.10177	Yes	-1.14044	0.45362	2.17084e-24
52468	Ctdsp2	25.0102	26.237	39.6474	40.4153	25.6236	40.0313	Yes	-0.641163	0.641196	4.6597e-24
58238	Fam181b	56.0584	62.5154	99.3029	107.638	59.2869	103.471	Yes	-0.79887	0.574799	1.06405e-23
330890	Piwil4	0.786436	0.269046	2.21577	2.49517	0.527741	2.35547	Yes	-2.31219	0.201354	1.86959e-23
380728	Kcnh4	3.74503	3.64891	6.84292	7.78612	3.69697	7.31452	Yes	-0.981673	0.506392	2.11574e-23
22761	Zfpm1	5.76745	6.60832	11.0622	11.4218	6.18788	11.242	Yes	-0.842015	0.557864	2.38572e-23
71960	Myh14	0.288776	0.422805	1.10248	1.52147	0.355791	1.31197	Yes	-1.79911	0.287352	2.95661e-23
12405	Cbln2	0.869896	0.89534	3.09589	3.10751	0.882618	3.1017	Yes	-1.80466	0.286248	8.11556e-23
72961	Slc17a7	0.793558	0.668266	2.65685	2.66075	0.730912	2.6588	Yes	-1.88693	0.270381	8.32332e-23
109575	Tbx10	0	0.0613892	1.38369	1.93256	0.0306946	1.65813	Yes	-5.27529	0.0258213	9.94348e-23
230837	Asap3	7.98771	7.67492	12.2525	12.6126	7.83131	12.4326	Yes	-0.670028	0.628495	1.06918e-22
18755	Prkch	0.785543	1.02535	3.03798	2.63633	0.905446	2.83715	Yes	-1.6114	0.32728	5.72251e-22
74901	Kbtbd11	6.2093	5.9256	9.73918	9.4374	6.06745	9.58829	Yes	-0.666217	0.630157	7.05956e-22
13612	Edil3	4.88655	4.69561	8.00094	7.873	4.79108	7.93697	Yes	-0.734229	0.601139	7.94262e-22
12661	Chl1	8.91856	8.56893	13.7277	12.988	8.74375	13.3579	Yes	-0.615978	0.652488	9.04322e-22
94214	Spock2	14.2581	13.7309	21.4757	23.7719	13.9945	22.6238	Yes	-0.693621	0.6183	1.15775e-21
381290	Atp2b4	4.31423	4.10037	6.80917	6.70072	4.2073	6.75494	Yes	-0.689552	0.620046	1.28221e-21
15903	Id3	49.2345	52.5134	79.0595	81.0099	50.874	80.0347	Yes	-0.646427	0.63886	1.36337e-21
16728	L1cam	16.4387	17.483	25.9024	25.411	16.9609	25.6567	Yes	-0.593259	0.662844	1.52029e-21
13610	S1pr3	0.385413	0.328619	1.39909	1.5326	0.357016	1.46585	Yes	-2.05234	0.241093	2.09158e-21
19288	Ptx3	4.9454	4.65677	9.47216	10.2321	4.80108	9.85215	Yes	-1.04143	0.485846	2.4586e-21
218121	Mboat1	1.31969	1.07976	3.41576	3.37501	1.19972	3.39539	Yes	-1.53214	0.345764	3.57604e-21
99681	Tchh	1.09811	0.880998	2.27092	2.34781	0.989556	2.30936	Yes	-1.25519	0.418937	3.64578e-21
18951	"Sept5"	59.8002	58.9626	88.5129	92.1159	59.3814	90.3144	Yes	-0.605072	0.657439	4.21247e-21
109246	Tspan9	4.85917	4.5132	8.01287	8.81765	4.68619	8.41526	Yes	-0.849993	0.554788	4.33855e-21
14778	Gpx3	13.6706	11.836	22.1775	22.3614	12.7533	22.2695	Yes	-0.823301	0.565147	5.06548e-21
56747	Sez6l	1.90442	2.50435	4.79497	4.32879	2.20439	4.56188	Yes	-1.02011	0.493078	1.73184e-20
17069	Ly6e	10.0267	10.009	16.5991	16.5217	10.0178	16.5604	Yes	-0.725444	0.604811	2.67008e-20
13609	S1pr1	2.596	2.61254	5.76673	5.18927	2.60427	5.478	Yes	-1.07718	0.473955	3.46228e-20
225115	Svil	5.63339	5.47662	8.49174	8.77419	5.555	8.63296	Yes	-0.637939	0.64263	5.16525e-20
18858	Pmp22	4.37192	4.15346	8.52493	8.14388	4.26269	8.3344	Yes	-0.977482	0.507865	5.23408e-20
15213	Hey1	15.205	14.8504	23.4863	24.4358	15.0277	23.961	Yes	-0.674222	0.62667	6.27214e-20
387609	Zhx2	2.41015	2.29579	4.4575	4.71344	2.35297	4.58547	Yes	-0.966436	0.511769	6.31077e-20
50759	Fbxo16	8.50738	8.43715	16.2145	16.7156	8.47227	16.465	Yes	-0.957561	0.514927	6.99688e-20
14362	Fzd1	5.50669	6.75643	10.9018	11.9064	6.13156	11.4041	Yes	-0.875115	0.54521	1.11034e-19
13841	Epha7	4.18792	3.3285	6.80907	6.66536	3.75821	6.73722	Yes	-0.861573	0.550352	2.48018e-19
20562	Slit1	13.6758	15.0868	21.4645	22.6248	14.3813	22.0447	Yes	-0.608455	0.655899	3.03742e-19
17150	Mfap2	32.0907	34.9299	52.0552	55.7139	33.5103	53.8845	Yes	-0.674685	0.626469	1.38234e-18
72789	Veph1	1.27646	1.33234	2.61093	2.6374	1.3044	2.62417	Yes	-1.0003	0.499896	2.36951e-18
18530	Pcdh8	10.0808	10.3751	15.5184	17.0032	10.2279	16.2608	Yes	-0.663382	0.631397	2.5295e-18
22433	Xbp1	20.766	22.7335	33.2571	33.2518	21.7498	33.2544	Yes	-0.603769	0.658033	3.72276e-18
66993	Smarcd3	27.4507	27.9045	40.7894	43.4412	27.6776	42.1153	Yes	-0.601989	0.658845	4.83108e-18
76982	3110035E14Rik	12.6076	11.9185	19.2987	18.4434	12.2631	18.8711	Yes	-0.629398	0.646446	5.77185e-18
65079	Rtn4r	3.18157	3.96062	7.74557	7.60733	3.5711	7.67645	Yes	-1.06962	0.476445	1.51855e-17
101202	Hepacam2	2.66649	2.66041	5.91395	5.72181	2.66345	5.81788	Yes	-1.12847	0.457399	1.95583e-17
77446	Heg1	10.4306	11.0178	15.7237	16.8241	10.7242	16.2739	Yes	-0.594796	0.662138	3.9114e-17
387314	Tmtc1	0.579792	0.549281	1.23806	1.41907	0.564537	1.32856	Yes	-1.23366	0.425237	4.26354e-17
58237	Nkain4	41.1128	42.2813	61.9582	65.7976	41.697	63.8779	Yes	-0.610223	0.655095	5.61577e-17
68285	C630043F03Rik	3.02289	2.92475	5.56224	6.33951	2.97382	5.95087	Yes	-0.997573	0.500842	6.13327e-17
18546	Pcp4	0.134804	0.936545	4.79758	5.47457	0.535675	5.13608	Yes	-3.00172	0.124851	8.2401e-17
94090	Trim9	4.50411	4.64639	7.28328	6.84964	4.57525	7.06646	Yes	-0.625725	0.648094	1.31956e-16
12291	Cacna1g	13.9235	14.7604	21.489	24.1383	14.3419	22.8136	Yes	-0.666788	0.629907	2.97626e-16
26908	Eif2s3y	19.0775	17.75	27.8179	28.1123	18.4137	27.9651	Yes	-0.6111	0.654697	3.09451e-16
279028	Adamts13	2.37257	2.42145	4.50335	4.0438	2.39701	4.27358	Yes	-0.836543	0.559984	4.1531e-16
18436	P2rx1	0.283194	0.514226	2.04093	1.67721	0.39871	1.85907	Yes	-2.13291	0.227997	7.59226e-16
319888	Oacyl	0.957029	0.827136	2.07945	2.68483	0.892082	2.38214	Yes	-1.42254	0.373054	8.15819e-16
74257	Tspan17	5.38672	6.62897	11.1073	11.8402	6.00785	11.4737	Yes	-0.897233	0.536916	1.34508e-15
110380	Shroom2	2.64369	2.34824	4.09334	3.89424	2.49597	3.99379	Yes	-0.696253	0.617173	2.77386e-15
269152	Kif26b	1.78513	2.04122	3.28038	3.27734	1.91318	3.27886	Yes	-0.756931	0.591754	3.7869e-15
51800	Bok	7.30138	6.2121	11.6396	13.1207	6.75674	12.3801	Yes	-0.891432	0.539079	4.63267e-15
14221	Fjx1	27.5927	32.8754	46.0211	47.8352	30.2341	46.9282	Yes	-0.624498	0.648645	5.95172e-15
230868	Igsf21	6.17829	6.08512	10.3329	10.9297	6.1317	10.6313	Yes	-0.792696	0.577264	6.27664e-15
66161	Pop4	33.0264	29.2655	46.7114	47.5746	31.146	47.143	Yes	-0.609554	0.655399	6.49184e-15
193385	Fam65b	1.72374	1.80707	3.04646	2.98624	1.7654	3.01635	Yes	-0.766251	0.587944	7.83961e-15
22370	Vtn	0.396148	0.312751	1.69183	2.34617	0.354449	2.019	Yes	-2.51212	0.175298	9.80177e-15
13638	Efna3	10.7924	10.1576	17.4724	18.2025	10.475	17.8375	Yes	-0.774646	0.584532	9.96275e-15
17761	Map7	1.17579	1.17697	2.28966	3.04071	1.17638	2.66518	Yes	-1.16097	0.447212	1.81341e-14
70420	Arpin	6.48864	5.62243	10.0819	10.2432	6.05553	10.1625	Yes	-0.767661	0.587369	1.86664e-14
71146	Golga7b	1.47684	1.75577	3.48336	3.69952	1.6163	3.59144	Yes	-1.11915	0.460364	2.72656e-14
66011	Ranbp17	2.36276	1.93997	3.72394	3.72681	2.15137	3.72538	Yes	-0.822327	0.565529	2.94853e-14
211147	"March11"	1.11713	0.846672	3.41916	3.21356	0.981899	3.31636	Yes	-1.79955	0.287264	3.10703e-14
21825	Thbs1	0.595723	0.583187	1.35688	1.54987	0.589455	1.45338	Yes	-1.29507	0.407515	3.13056e-14
14765	Gpr50	0.253401	0.142261	1.12228	1.02433	0.197831	1.0733	Yes	-2.52251	0.17404	4.05914e-14
381406	Trp53rka	12.8597	12.2122	18.7347	20.1557	12.5359	19.4452	Yes	-0.636695	0.643185	4.05914e-14
75805	Nln	4.7091	5.24094	7.84271	8.21986	4.97502	8.03128	Yes	-0.673532	0.62697	4.63827e-14
319984	Jph4	3.00288	3.22174	5.04207	5.40699	3.11231	5.22453	Yes	-0.732568	0.601832	6.70516e-14
232333	Slc6a1	5.45216	6.08648	8.77825	9.46409	5.76932	9.12117	Yes	-0.644528	0.639702	6.83483e-14
56421	Pfkp	3.90144	3.05078	5.77436	6.47951	3.47611	6.12693	Yes	-0.84248	0.557684	7.24579e-14
55984	Camkk1	4.45695	3.8745	6.66557	7.0545	4.16572	6.86004	Yes	-0.737156	0.599921	8.49692e-14
20527	Slc2a3	1.96435	2.32967	4.11691	3.89641	2.14701	4.00666	Yes	-0.875906	0.544911	8.79063e-14
23943	Esyt1	8.62924	9.80425	13.92	14.1852	9.21675	14.0526	Yes	-0.59455	0.662251	1.62055e-13
66425	Pcp4l1	3.07234	3.15322	6.09193	7.33405	3.11278	6.71299	Yes	-1.09186	0.469157	1.73674e-13
237847	Rtn4rl1	0.835886	0.643418	2.10099	1.83434	0.739652	1.96766	Yes	-1.45975	0.363556	2.0944e-13
58235	Pvrl1	12.3955	15.0106	20.7083	21.6682	13.703	21.1882	Yes	-0.618528	0.651335	3.01124e-13
230959	Ajap1	3.80349	3.98592	6.49744	6.69822	3.8947	6.59783	Yes	-0.751026	0.594181	3.86289e-13
11846	Arg1	3.04218	4.13839	7.37061	7.87016	3.59029	7.62039	Yes	-1.03216	0.488977	3.99986e-13
381217	Fam189a2	1.3226	1.77776	3.54837	3.61525	1.55018	3.58181	Yes	-1.15857	0.447958	5.52263e-13
214058	Megf11	2.69745	2.65838	4.37798	4.03524	2.67792	4.20661	Yes	-0.657507	0.633973	7.16109e-13
74199	Vit	6.16304	6.11963	9.63278	9.62235	6.14133	9.62756	Yes	-0.649488	0.637507	1.02684e-12
20194	S100a10	3.58933	2.51885	8.61071	8.66053	3.05409	8.63562	Yes	-1.55329	0.340733	1.24614e-12
18596	Pdgfrb	1.16532	1.43168	2.47702	2.49862	1.2985	2.48782	Yes	-0.904147	0.534349	1.4969e-12
56363	Tmeff2	5.58984	5.60624	8.39961	9.54635	5.59804	8.97298	Yes	-0.674525	0.626538	1.60413e-12
320916	Wscd2	1.99529	2.16238	3.58282	4.12446	2.07884	3.85364	Yes	-0.868692	0.547643	1.636e-12
68337	Crip2	64.0717	75.0928	101.383	112.533	69.5822	106.958	Yes	-0.613909	0.653424	1.96156e-12
67171	Dram2	8.88858	9.08247	15.026	13.0263	8.98553	14.0262	Yes	-0.64484	0.639564	2.98888e-12
14724	Gp1bb	2.40372	3.63834	6.57824	5.43492	3.02103	6.00658	Yes	-0.938528	0.521765	3.01447e-12
58175	Rgs20	1.23786	0.998986	2.66775	2.82193	1.11842	2.74484	Yes	-1.32433	0.399335	3.50052e-12
74152	Stra6l	2.84046	2.48191	4.53003	4.3547	2.66118	4.44237	Yes	-0.762442	0.589498	3.55027e-12
104010	Cdh22	2.77109	3.08944	4.90531	5.13757	2.93026	5.02144	Yes	-0.756888	0.591771	4.87612e-12
20927	Abcc8	0.488585	0.473895	1.14266	1.40252	0.48124	1.27259	Yes	-1.39204	0.381027	5.94532e-12
57740	Stk32c	4.8532	5.79516	8.60909	9.46335	5.32418	9.03622	Yes	-0.731781	0.60216	6.35212e-12
65963	Tmem176b	1.72904	1.73127	3.78215	4.1032	1.73015	3.94268	Yes	-1.18111	0.441013	6.74842e-12
74646	Spsb1	12.5625	13.2596	18.2058	20.7787	12.911	19.4922	Yes	-0.58638	0.666012	8.42653e-12
13172	Dbx1	0.208016	0.367862	1.4214	1.58396	0.287939	1.50268	Yes	-2.27428	0.206715	8.53806e-12
270893	Tmem132e	7.39816	7.61455	10.6293	12.1047	7.50635	11.367	Yes	-0.591948	0.663447	8.56616e-12
192734	Lrrc75b	2.04709	2.22997	3.52909	4.60801	2.13853	4.06855	Yes	-0.907091	0.533259	9.63383e-12
52331	Stbd1	2.786	2.58441	5.42236	5.15626	2.68521	5.28931	Yes	-0.992193	0.502713	1.29571e-11
22750	Zfp9	2.79878	2.33833	4.51759	4.06468	2.56856	4.29113	Yes	-0.773916	0.584828	1.70684e-11
11551	Adra2a	1.0912	1.20608	2.13593	2.76969	1.14864	2.45281	Yes	-1.06096	0.479312	2.04976e-11
72301	1810041L15Rik	1.29972	1.50342	2.58826	2.397	1.40157	2.49263	Yes	-0.811619	0.569742	2.20425e-11
21333	Tac1	0.250705	0.158341	1.42758	2.54536	0.204523	1.98647	Yes	-3.2671	0.103873	2.23025e-11
18053	Ngfr	18.2917	22.112	29.3801	32.4974	20.2018	30.9388	Yes	-0.60515	0.657403	3.06384e-11
65255	Asb4	0.736521	0.913737	2.15314	1.91395	0.825129	2.03355	Yes	-1.2715	0.414229	3.37861e-11
13056	Cyb561	1.15259	1.85299	3.28159	3.54608	1.50279	3.41384	Yes	-1.10344	0.465404	3.6107e-11
20912	Stxbp3	7.75748	6.41926	11.5801	10.635	7.08837	11.1076	Yes	-0.675623	0.626062	3.70213e-11
14313	Fst	2.86925	2.07923	4.70801	4.03744	2.47424	4.37272	Yes	-0.881608	0.542762	3.77488e-11
19378	Aldh1a2	1.06867	1.13296	2.87965	2.64792	1.10082	2.76379	Yes	-1.32091	0.400281	4.02256e-11
72792	2810459M11Rik	0.674468	0.442367	1.51408	1.53635	0.558418	1.52522	Yes	-1.51362	0.350232	4.60836e-11
22415	Wnt3	6.71305	6.85035	9.79342	11.4533	6.7817	10.6233	Yes	-0.639371	0.641993	8.55065e-11
231440	Parm1	0.290104	0.340276	1.50444	1.36749	0.31519	1.43597	Yes	-2.15404	0.224682	1.04102e-10
224273	Crybg3	2.44282	2.50191	3.65609	3.966	2.47236	3.81104	Yes	-0.616172	0.652399	1.0521e-10
218461	Pde8b	0.350475	0.453777	1.03527	1.1861	0.402126	1.11069	Yes	-1.41233	0.375704	1.05288e-10
18074	Nid2	2.61848	2.20133	3.81573	3.86199	2.4099	3.83886	Yes	-0.697612	0.616592	1.16941e-10
14172	Fgf18	9.15888	8.74578	13.4651	14.3911	8.95233	13.9281	Yes	-0.640687	0.641407	1.29806e-10
260409	Cdc42ep3	5.75479	5.74328	9.4118	9.14319	5.74903	9.2775	Yes	-0.692026	0.618984	1.56607e-10
108068	Grm2	5.48674	6.14236	8.5326	9.46031	5.81455	8.99645	Yes	-0.610775	0.654845	1.8068e-10
320614	A330033J07Rik	1.50358	1.78299	2.99226	3.7385	1.64328	3.36538	Yes	-0.991932	0.502804	1.9808e-10
75815	4930470H14Rik	7.57455	8.24606	13.3013	11.721	7.9103	12.5111	Yes	-0.65533	0.63493	2.61673e-10
432611	Dnaic2	1.83594	1.34964	2.97778	3.25945	1.59279	3.11861	Yes	-1.0128	0.495584	2.74972e-10
16980	Lrrn2	2.01433	1.98988	3.40061	3.84551	2.00211	3.62306	Yes	-0.849374	0.555025	3.21312e-10
73010	Gpr22	1.71425	1.72518	2.96329	2.99638	1.71971	2.97983	Yes	-0.790725	0.578053	3.21312e-10
59012	Moxd1	0.812806	0.796587	1.97502	1.92078	0.804696	1.9479	Yes	-1.27756	0.412491	3.77993e-10
110835	Chrna5	1.89356	1.93345	3.9985	3.28427	1.91351	3.64139	Yes	-0.935793	0.522755	3.94356e-10
72605	Car10	0.777065	0.867049	2.06492	1.73128	0.822057	1.8981	Yes	-1.19796	0.43589	9.56225e-10
13349	Ackr1	9.17823	9.28435	15.1373	14.4575	9.23129	14.7974	Yes	-0.681216	0.62364	1.00817e-09
16373	Irx3	36.0558	43.6739	56.4295	64.3527	39.8649	60.3911	Yes	-0.592382	0.663247	1.04319e-09
21823	Th	4.4754	4.50392	7.9813	7.28171	4.48966	7.63151	Yes	-0.769243	0.586725	1.33764e-09
53420	Syt5	5.1352	5.30157	8.29439	9.06544	5.21839	8.67992	Yes	-0.723189	0.605757	1.37522e-09
239659	C1ql4	1.92825	1.52232	5.31843	5.30214	1.72528	5.31029	Yes	-1.65417	0.31772	1.61122e-09
57783	Tnip1	4.25105	4.36743	6.59631	6.68981	4.30924	6.64306	Yes	-0.619088	0.651083	1.78531e-09
17829	Muc1	3.62127	3.30905	6.1697	5.50839	3.46516	5.83904	Yes	-0.773467	0.58501	1.82113e-09
26564	Ror2	2.13303	2.10327	3.22243	3.95927	2.11815	3.59085	Yes	-0.751216	0.594103	2.4037e-09
109264	Me3	1.00844	0.52452	1.59041	1.48893	0.766481	1.53967	Yes	-1.11495	0.461708	3.27993e-09
109050	Fam212b	0.50606	0.570749	1.22212	1.28448	0.538404	1.2533	Yes	-1.19384	0.437137	4.04479e-09
102465959	Mir6236	389.195	491.619	730.56	639.55	440.407	685.055	Yes	-0.628923	0.646659	4.23718e-09
13195	Ddc	0.49637	0.26125	1.44267	1.29488	0.37881	1.36878	Yes	-1.95276	0.258322	4.44023e-09
22368	Trpv2	0.439744	0.297574	1.09551	1.32876	0.368659	1.21213	Yes	-1.76067	0.295112	4.61796e-09
195646	Hs3st2	0.342593	0.216377	0.921221	1.38487	0.279485	1.15305	Yes	-2.07968	0.236567	7.5126e-09
29810	Bag3	0.566512	0.610365	1.73153	1.5225	0.588438	1.62702	Yes	-1.45817	0.363954	7.65797e-09
269120	Optc	1.2505	1.31633	3.05597	2.68029	1.28342	2.86813	Yes	-1.15743	0.448311	1.05249e-08
320129	Adrbk2	2.21261	1.99282	3.28027	2.97972	2.10271	3.13	Yes	-0.594521	0.662264	1.31465e-08
330217	Gal3st4	1.25707	1.2427	2.50922	2.40458	1.24988	2.4569	Yes	-0.978054	0.507664	1.36602e-08
18830	Pltp	3.39706	3.35428	5.51706	6.39597	3.37567	5.95652	Yes	-0.811447	0.56981	1.6773e-08
545207	E130008D07Rik	1.80375	1.87004	2.79789	3.10977	1.83689	2.95383	Yes	-0.672827	0.627276	2.23479e-08
212980	Slc45a3	8.27907	10.3326	13.4796	14.8901	9.30585	14.1849	Yes	-0.590477	0.664123	2.24456e-08
26568	Slc27a3	4.9595	5.63822	8.11921	8.23075	5.29886	8.17498	Yes	-0.604637	0.657637	2.31477e-08
114601	Ehbp1l1	1.77058	2.05864	2.8929	3.01876	1.91461	2.95583	Yes	-0.600904	0.659341	2.43606e-08
71973	Rbpms2	5.65462	5.52447	8.08118	9.26937	5.58954	8.67527	Yes	-0.62953	0.646387	3.80221e-08
382083	Snx22	2.36739	2.64865	4.50154	4.14901	2.50802	4.32528	Yes	-0.772467	0.585416	4.01697e-08
16502	Kcnc1	1.22131	0.997546	1.65364	1.74031	1.10943	1.69697	Yes	-0.641563	0.641018	4.83287e-08
100037396	D030047H15Rik	0.749611	0.882325	2.1585	1.70087	0.815968	1.92968	Yes	-1.22692	0.427227	6.07274e-08
75665	Ccdc64	3.77722	4.38839	6.07416	7.733	4.0828	6.90358	Yes	-0.719703	0.607222	6.4315e-08
170758	Rac3	10.0197	12.049	16.717	17.2937	11.0344	17.0054	Yes	-0.593833	0.66258	6.92061e-08
99326	Garnl3	1.83688	2.12693	3.23233	3.53994	1.9819	3.38613	Yes	-0.743111	0.597449	8.03221e-08
66353	Riiad1	3.30228	3.56302	9.01029	6.75205	3.43265	7.88117	Yes	-1.20134	0.43487	8.55088e-08
56222	Cited4	0.137376	0.130147	0.88004	1.45287	0.133762	1.16645	Yes	-3.04039	0.121549	8.58054e-08
75744	Svip	3.55255	3.18846	5.15235	5.01702	3.37051	5.08469	Yes	-0.611529	0.654503	8.88038e-08
66643	Lix1	0.751873	0.826628	1.66498	1.86128	0.78925	1.76313	Yes	-1.13465	0.455445	9.79332e-08
19193	Pipox	1.41256	1.93812	3.60571	3.50294	1.67534	3.55432	Yes	-1.03471	0.488114	1.0249e-07
77323	9430041J12Rik	0.896986	0.731759	2.0484	1.80241	0.814373	1.9254	Yes	-1.27891	0.412108	1.07306e-07
244886	AI118078	2.22576	2.5621	4.06286	4.34337	2.39393	4.20312	Yes	-0.784584	0.580519	1.21927e-07
234695	Rltpr	4.10653	4.09749	5.89505	6.83201	4.10201	6.36353	Yes	-0.624888	0.64847	1.2195e-07
215303	Camk1g	2.25447	2.20258	4.06189	3.69565	2.22853	3.87877	Yes	-0.808139	0.571118	1.22431e-07
13599	Ecel1	2.54742	2.76075	4.55364	4.01668	2.65408	4.28516	Yes	-0.685303	0.621875	1.38891e-07
13082	Cyp26a1	0.19407	0.245143	1.20869	0.944129	0.219607	1.07641	Yes	-2.24752	0.210585	1.84392e-07
17132	Maf	1.35238	1.42357	2.41494	2.52928	1.38797	2.47211	Yes	-0.820588	0.566211	2.08753e-07
117160	Ttyh2	1.7502	2.08446	3.22118	3.23657	1.91733	3.22888	Yes	-0.7231	0.605794	2.49914e-07
56198	Heyl	0.972395	0.927246	1.73712	1.72608	0.94982	1.7316	Yes	-0.873246	0.545917	3.11279e-07
100038489	Apela	0.443126	0.167923	1.45089	1.87457	0.305525	1.66273	Yes	-2.54612	0.171215	3.31681e-07
75578	Fggy	0.637005	0.543135	1.65495	1.21263	0.59007	1.43379	Yes	-1.32149	0.400123	3.59918e-07
12322	Camk2a	0.903125	0.906528	1.61855	1.58279	0.904826	1.60067	Yes	-0.822653	0.565401	3.90203e-07
71584	Gdpd2	2.18128	2.14521	3.57097	3.69101	2.16324	3.63099	Yes	-0.747021	0.595833	4.90703e-07
107022	Gramd3	3.94731	3.89672	5.454	6.56713	3.92202	6.01056	Yes	-0.606982	0.656569	5.17019e-07
16858	Lgals7	2.46058	1.73689	5.35722	5.7556	2.09874	5.55641	Yes	-1.45112	0.365738	5.82904e-07
76220	6530402F18Rik	1.79181	1.52586	2.57943	2.70835	1.65884	2.64389	Yes	-0.694894	0.617755	6.00622e-07
227960	Gca	0.473046	0.56434	1.32812	1.17845	0.518693	1.25328	Yes	-1.24777	0.421098	6.5773e-07
18209	Ntn3	1.74619	2.11661	3.05077	2.92493	1.9314	2.98785	Yes	-0.601538	0.659051	8.29668e-07
70357	Kcnip1	1.09417	1.15799	2.39958	1.92654	1.12608	2.16306	Yes	-0.944343	0.519666	9.22693e-07
20502	Slc16a2	2.28652	1.81173	2.91472	3.3415	2.04912	3.12811	Yes	-0.638771	0.64226	1.08864e-06
227753	Gsn	1.44114	1.4489	2.59586	2.58791	1.44502	2.59188	Yes	-0.840977	0.558265	1.24868e-06
15223	Foxj1	0.737398	0.846781	1.38374	2.24033	0.79209	1.81204	Yes	-1.13869	0.454171	1.28184e-06
319468	Ppm1h	1.19566	1.19083	1.75939	1.88704	1.19325	1.82322	Yes	-0.607548	0.656311	1.43134e-06
328643	Vwa5b2	0.89686	1.05197	1.56336	1.92024	0.974412	1.7418	Yes	-0.798534	0.574933	1.71559e-06
106042	Prickle1	2.00953	1.68334	2.96609	2.70242	1.84643	2.83425	Yes	-0.651902	0.636441	2.17077e-06
230863	Sh2d5	1.29339	1.75544	2.50721	2.91037	1.52442	2.70879	Yes	-0.770824	0.586082	2.46304e-06
21346	Tagln2	2.37595	3.31715	5.65206	4.76104	2.84655	5.20655	Yes	-0.827582	0.563473	3.50309e-06
14159	Fes	1.75197	1.73881	3.45159	2.40871	1.74539	2.93015	Yes	-0.769445	0.586643	3.68689e-06
16324	Inhbb	0.690465	0.833696	1.35875	1.56354	0.762081	1.46114	Yes	-0.898374	0.536491	4.44901e-06
433868	3110082J24Rik	1.68989	2.34808	4.49059	5.33777	2.01898	4.91418	Yes	-1.21615	0.430431	4.6353e-06
16870	Lhx2	0.643476	0.657997	1.37405	1.52957	0.650737	1.45181	Yes	-1.14382	0.45256	5.4344e-06
15507	Hspb1	1.72245	1.20875	3.26937	3.88616	1.4656	3.57777	Yes	-1.32936	0.397945	5.52697e-06
21886	Tle2	0.388358	0.543122	1.08596	1.19696	0.46574	1.14146	Yes	-1.2295	0.426464	7.41692e-06
170441	Slc2a10	1.93755	2.17728	3.24182	3.21473	2.05742	3.22827	Yes	-0.631188	0.645645	7.74042e-06
243616	Slc6a11	0.807567	0.684537	1.39165	1.38449	0.746052	1.38807	Yes	-0.921257	0.528049	8.07255e-06
74284	1700086L19Rik	0.826096	0.469575	2.23441	1.74733	0.647836	1.99087	Yes	-1.71425	0.304761	9.19749e-06
245857	Ssh3	1.52096	1.50096	2.54861	2.70772	1.51096	2.62817	Yes	-0.79574	0.576048	9.76847e-06
433100	AA388235	2.05578	2.08873	3.29236	2.93038	2.07225	3.11137	Yes	-0.590348	0.664183	1.2274e-05
240913	Adamts4	2.77603	3.46202	4.30351	5.5732	3.11902	4.93835	Yes	-0.631676	0.645426	1.78001e-05
171171	Ntng2	3.41327	3.88606	5.59427	5.73772	3.64967	5.66599	Yes	-0.611701	0.654424	1.83868e-05
105785	Kdelr3	0.488881	0.578943	1.69639	1.49939	0.533912	1.59789	Yes	-1.55164	0.341123	2.02522e-05
56773	Chst5	0.357249	0.479471	1.20785	1.24681	0.41836	1.22733	Yes	-1.49464	0.354868	2.33607e-05
237387	Lrrc3	1.187	1.42314	2.01914	2.17878	1.30507	2.09896	Yes	-0.651074	0.636806	4.1945e-05
233744	Spon1	0.700695	0.681524	1.20696	1.07896	0.691109	1.14296	Yes	-0.736107	0.600357	4.93421e-05
69101	Ydjc	1.76747	1.48841	3.30823	3.04618	1.62794	3.1772	Yes	-0.995175	0.501675	5.10363e-05
242259	Slc44a5	0.611787	0.559607	1.08114	1.16017	0.585697	1.12065	Yes	-0.943873	0.519835	5.3595e-05
110596	Arhgef28	0.773117	0.880664	1.34625	1.3199	0.826891	1.33308	Yes	-0.668409	0.6292	5.39593e-05
68922	Dnaic1	1.04066	0.963991	2.04935	1.70224	1.00233	1.87579	Yes	-0.925816	0.526383	5.56837e-05
320116	Fndc9	1.60371	1.7846	3.17989	2.58448	1.69416	2.88218	Yes	-0.760819	0.590161	5.75068e-05
16842	Lef1	1.66398	1.53941	2.21865	2.73636	1.60169	2.47751	Yes	-0.628295	0.64694	7.62438e-05
14180	Fgf9	0.793324	0.501051	1.23337	1.04213	0.647188	1.13775	Yes	-0.897645	0.536762	8.76998e-05
27276	Plekhb1	0.725827	0.871	1.80821	1.44313	0.798413	1.62567	Yes	-1.00729	0.49748	8.77287e-05
245671	Klf8	1.02753	1.04081	1.66976	1.65671	1.03417	1.66323	Yes	-0.682933	0.622898	0.000117749
22271	Upp1	1.24087	1.03308	2.72999	1.81339	1.13697	2.27169	Yes	-1.04987	0.483012	0.000118095
56458	Foxo1	0.918258	1.06162	1.58415	1.51431	0.989938	1.54923	Yes	-0.624878	0.648475	0.00013102
71816	Rnf180	1.32411	1.36978	2.27496	1.93153	1.34695	2.10324	Yes	-0.646634	0.638769	0.000144227
207728	Pde2a	0.912319	0.552688	1.16622	1.22871	0.732504	1.19747	Yes	-0.786511	0.579744	0.000172022
107684	Coro2a	0.695368	0.852533	1.28105	1.43621	0.77395	1.35863	Yes	-0.770538	0.586199	0.000181674
75541	1700019G17Rik	0.948978	1.29861	1.97011	1.85113	1.1238	1.91062	Yes	-0.718501	0.607728	0.000232532
101359	Prrt4	0.708899	0.719565	1.18937	1.4566	0.714232	1.32299	Yes	-0.872051	0.54637	0.000237583
100503393	Gm14827	1.34272	1.11305	2.11056	1.84605	1.22789	1.97831	Yes	-0.725869	0.604633	0.00023953
329934	Foxo6	1.2647	1.33847	2.28697	2.14004	1.30158	2.21351	Yes	-0.759496	0.590703	0.000264674
329581	Birc7	0.586823	0.833914	1.67077	2.11009	0.710368	1.89043	Yes	-1.33364	0.396766	0.000265408
14085	Fah	0.926791	1.82491	2.83272	2.58301	1.37585	2.70787	Yes	-0.877625	0.544263	0.000299398
104885	Tmem179	1.96634	1.83987	3.23984	2.68033	1.9031	2.96008	Yes	-0.658827	0.633393	0.000311485
105732	Fam83h	0.989566	1.14386	1.39543	2.00622	1.06671	1.70082	Yes	-0.626534	0.647731	0.000316562
214137	Arhgap29	0.865794	0.857761	1.5346	1.14905	0.861778	1.34183	Yes	-0.657047	0.634175	0.000394509
18025	Nfe2l3	0.849152	0.815193	1.52312	1.58057	0.832172	1.55184	Yes	-0.900733	0.535615	0.000434371
445267	Nphs1os	0.709863	0.815161	1.69954	1.91097	0.762512	1.80526	Yes	-1.20718	0.433115	0.000474196
230085	Phf24	1.04415	1.09375	1.7402	1.74529	1.06895	1.74274	Yes	-0.696182	0.617203	0.000606764
72748	Hdhd3	2.23405	2.97316	4.48652	4.65787	2.6036	4.5722	Yes	-0.762836	0.589337	0.000699504
27261	Dok3	2.73873	2.50636	4.01812	4.2087	2.62254	4.11341	Yes	-0.659882	0.63293	0.000732864
67639	4930474N09Rik	0.146955	0.371259	0.993704	1.05684	0.259107	1.02527	Yes	-1.82041	0.28314	0.000835242
100042049	Gm15421	0.533393	0.336883	1.82237	1.08309	0.435138	1.45273	Yes	-1.82041	0.28314	0.000835242
74486	Osbpl10	1.47709	2.44888	3.08839	3.51483	1.96298	3.30161	Yes	-0.662498	0.631783	0.000884303
78688	Nol3	0.722842	0.361424	1.00758	1.01929	0.542133	1.01343	Yes	-1.01049	0.496378	0.00103304
332110	Mapk15	0.582034	0.933148	1.49779	1.66672	0.757591	1.58226	Yes	-0.978403	0.507541	0.00110143
192650	Cabp7	1.9779	2.02997	4.31151	3.76524	2.00394	4.03838	Yes	-1.01078	0.496277	0.00121569
19870	Snord73a	2.54146	4.01287	17.1852	10.7512	3.27717	13.9682	Yes	-2.01045	0.248196	0.00146502
218203	Mylip	0.724184	0.878177	1.40206	1.42148	0.801181	1.41177	Yes	-0.783412	0.580991	0.00160932
20974	Syngr3	1.98491	2.36798	3.64195	3.06018	2.17645	3.35107	Yes	-0.604074	0.657893	0.00170646
70617	5730508B09Rik	2.80306	2.65555	4.4124	3.7854	2.72931	4.0989	Yes	-0.604042	0.657908	0.00170813
668489	Gm9199	1.61012	1.27116	3.1039	1.98664	1.44064	2.54527	Yes	-0.883938	0.541886	0.00187463
15214	Hey2	0.887303	0.797502	1.43317	1.53031	0.842403	1.48174	Yes	-0.825608	0.564244	0.00192039
241727	Snph	0.782235	0.907669	1.35959	1.24669	0.844952	1.30314	Yes	-0.605442	0.65727	0.00248645
74633	4930429F24Rik	0.397939	0.538569	1.29484	1.01005	0.468254	1.15245	Yes	-1.25702	0.418409	0.00265652
54615	Npff	1.20732	1.57952	2.94635	2.55369	1.39342	2.75002	Yes	-0.942783	0.520228	0.00306954
20617	Snca	1.05736	1.44693	2.29964	2.33589	1.25214	2.31777	Yes	-0.834784	0.560667	0.00309259
13170	Dbp	1.02991	1.43105	2.08927	2.35271	1.23048	2.22099	Yes	-0.790067	0.578317	0.003291
72716	2810047C21Rik1	0.946091	0.863109	1.72094	1.68985	0.9046	1.7054	Yes	-0.927032	0.525939	0.0033868
19165	Psen2	1.94878	1.83313	2.74471	2.94679	1.89096	2.84575	Yes	-0.594224	0.662401	0.00413315
320845	A230056P14Rik	1.72204	1.94217	3.02053	3.018	1.83211	3.01926	Yes	-0.699532	0.615772	0.00523606
215201	Trmt2b	0.973831	0.855079	1.30178	1.50718	0.914455	1.40448	Yes	-0.62994	0.646203	0.00543381
52428	Rhpn2	1.18094	0.952167	1.53807	1.63691	1.06655	1.58749	Yes	-0.604127	0.657869	0.00560223
260297	Prrt1	0.562929	0.651819	1.7363	1.34945	0.607374	1.54287	Yes	-1.32415	0.399385	0.00561722
78703	C330013J21Rik	4.01223	4.01741	5.43306	6.87202	4.01482	6.15254	Yes	-0.599868	0.659814	0.00643775
668917	Zfp133-ps	1.52158	1.36564	2.8501	2.30369	1.44361	2.57689	Yes	-0.863256	0.549711	0.00679256
100526796	Cahm	1.55438	1.47259	2.71568	2.51067	1.51349	2.61317	Yes	-0.798843	0.57481	0.00679839
67865	Rgs10	2.37009	1.7464	3.37399	3.67631	2.05825	3.52515	Yes	-0.818149	0.567169	0.00683841
76467	Msrb2	2.03146	3.57418	4.38953	4.6038	2.80282	4.49667	Yes	-0.590903	0.663927	0.00767744
17988	Ndrg1	0.717589	0.698712	1.0641	1.34074	0.70815	1.20242	Yes	-0.75139	0.594031	0.00824794
60527	Fads3	1.00446	0.767957	1.29821	1.40894	0.886207	1.35358	Yes	-0.648547	0.637923	0.00876813
30953	Schip1	0.691026	0.79353	1.29673	1.22246	0.742278	1.25959	Yes	-0.741932	0.597938	0.00878572
11875	Art5	0.857039	0.668656	1.68654	1.06634	0.762847	1.37644	Yes	-0.915572	0.530134	0.00897419
68440	Dusp23	1.76844	2.81156	3.34219	3.97272	2.29	3.65746	Yes	-0.591208	0.663787	0.00929704
434198	B130024G19Rik	0.715312	0.722848	1.39167	1.2911	0.71908	1.34138	Yes	-0.89817	0.536567	0.00987914
100526556	Mir3091	2.27394	4.30856	9.71132	13.4673	3.29125	11.5893	Yes	-1.66791	0.314708	0.0121739
100039707	Mthfsl	0.662143	1.7425	2.98492	2.1475	1.20232	2.56621	Yes	-0.96889	0.510899	0.0126762
106512	Gpsm3	0.900771	1.38165	2.06085	2.12303	1.14121	2.09194	Yes	-0.80218	0.573482	0.0128389
17874	Myd88	1.08863	1.31782	1.90488	2.03399	1.20322	1.96943	Yes	-0.674175	0.62669	0.0138747
15040	H2-T23	1.24661	2.15482	2.70865	3.05312	1.70072	2.88089	Yes	-0.666579	0.629999	0.0145643
76024	Gm11346	0.387487	0.587355	1.32388	1.04909	0.487421	1.18648	Yes	-1.22044	0.429153	0.015219
75564	Rsph9	1.65114	2.08567	2.87285	3.64766	1.86841	3.26025	Yes	-0.748233	0.595332	0.0153786
77798	A930009A15Rik	0.600663	0.270978	0.97724	1.1616	0.435821	1.06942	Yes	-1.39457	0.380358	0.0160511
228366	Gyltl1b	0.875445	1.00344	1.54628	1.39907	0.939444	1.47268	Yes	-0.63106	0.645702	0.0184956
233066	Syne4	1.91454	1.77349	2.72548	2.96969	1.84401	2.84759	Yes	-0.632333	0.645132	0.0203512
21987	Tpd52l1	0.750202	0.646113	1.79612	0.865529	0.698158	1.33083	Yes	-0.991152	0.503076	0.021438
11749	Anxa6	1.00665	0.922915	1.43304	1.51107	0.964783	1.47205	Yes	-0.618808	0.651209	0.0222682
214253	Etnk2	0.871677	0.909584	1.18694	1.73151	0.89063	1.45923	Yes	-0.679778	0.624261	0.0231122
72677	2810049E08Rik	0.627293	0.841902	1.3953	1.65854	0.734598	1.52692	Yes	-0.990879	0.503171	0.0252773
107770	Tm6sf2	1.19515	1.20775	1.40364	2.67963	1.20145	2.04164	Yes	-0.721125	0.606624	0.025824
240095	H2-M5	1.6248	2.28562	3.04897	3.24926	1.95521	3.14912	Yes	-0.627847	0.647142	0.0258308
103172	Chchd10	1.45839	1.32408	2.53027	2.31356	1.39123	2.42191	Yes	-0.817155	0.56756	0.0259845
73721	1110017D15Rik	0.669843	0.761512	1.47803	1.30348	0.715677	1.39076	Yes	-0.93941	0.521446	0.0266299
15166	Hcn2	0.567951	0.751581	1.09727	1.0297	0.659766	1.06348	Yes	-0.646081	0.639014	0.0283028
231821	Adap1	0.936495	0.887214	1.43572	1.40183	0.911855	1.41877	Yes	-0.646081	0.639014	0.0283028
100217456	Snord53	0.80009	2.0213	6.83389	4.06158	1.41069	5.44773	Yes	-1.79559	0.288053	0.034848
328479	Gm5089	0.612111	0.622856	1.08923	0.94946	0.617483	1.01934	Yes	-0.725809	0.604658	0.0357921
436090	Gpr62	1.30858	0.798928	1.2419	1.95595	1.05375	1.59893	Yes	-0.652319	0.636257	0.0374198
11746	Anxa4	0.474541	0.73566	1.07473	1.13148	0.6051	1.1031	Yes	-0.790495	0.578146	0.0378756
329659	E130311K13Rik	1.00933	0.885383	1.79606	1.28094	0.947356	1.5385	Yes	-0.738331	0.599433	0.042389
100217428	Snord57	5.48633	5.19762	15.6203	11.6045	5.34198	13.6124	Yes	-1.35475	0.391002	0.0425359
52670	Cpsf4l	0.822949	1.10883	1.36678	1.94956	0.965888	1.65817	Yes	-0.707253	0.612485	0.0436875

## Sheet: GO_Up_reg_1.5FC
p-value	q-value	term_goid	term_name	members_input_overlap	members_input_overlap_geneids
6.67278e-21	3.56327e-18	GO:0007399	nervous system development	99377; 69065; 79221; 70127; 234267; 16531; 70673; 67685; 110350; 241568; 107448; 664805; 231044; 78286; 240590; 76829; 109648; 12316; 12571; 12805; 13003; 78808; 16814; 13489; 13836; 14048; 243548; 14281; 243743; 14451; 14472; 14842; 15221; 15373; 15407; 245450; 16513; 16554; 16658; 16869; 16873; 17701; 18032; 18191; 18227; 18504; 18507; 18510; 14013; 18795; 18994; 19130; 19266; 19649; 19713; 203…	Prdm16; Hmx3; Gsx1; Fos; Aspm; Robo3; Lbx1; Prox1; Stil; Ret; Foxd3; Kif13b; Hmx2; Slc7a5; Hipk2; Skor2; Vldlr; Etv1; Lhx1; Lrrc4c; Dmrt3; Lhx5; Cdon; Hdac9; Dync2h1; Hoxb1; Drd2; Epha2; Nfix; Nav2; Npy; Nptx1; Gsx2; Msx1; Dyx1c1; Nlgn1; Dpf3; Ptprd; Sall3; Plcb1; Nr4a2; Zic1; Nrxn3; Prickle2; Pax5; Sez6; Sox1; Stxbp5; Sema3c; Pax2; Foxb1; Onecut2; Chac1; Sox6; Pax8; Bhlhe23; Gbx2; Gbx1; Kcnj10; …
2.89817e-17	7.73811e-15	GO:0022008	neurogenesis	69065; 234267; 16531; 70673; 67685; 110350; 241568; 107448; 664805; 231044; 240590; 109648; 12316; 12571; 12805; 13003; 78808; 16814; 13489; 13836; 14048; 243548; 243743; 14451; 14472; 14842; 15221; 245450; 16513; 16554; 16869; 16873; 18032; 18227; 18504; 18994; 19130; 19266; 19649; 19713; 20348; 20370; 20664; 20679; 20689; 18164; 21418; 22359; 22408; 14843; 140489; 57810; 15258; 386750; 14009; 1…	Prdm16; Gsx1; Aspm; Robo3; Lbx1; Ret; Foxd3; Kif13b; Hipk2; Skor2; Vldlr; Etv1; Lhx1; Lrrc4c; Dmrt3; Lhx5; Cdon; Dync2h1; Drd2; Epha2; Nfix; Ptprd; Npy; Nptx1; Dyx1c1; Nlgn1; Sall3; Nr4a2; Prickle2; Sez6; Sox1; Stxbp5; Sema3c; Pax2; Foxb1; Chac1; Sox6; Bhlhe23; Gbx2; Gbx1; Kcnj10; Slitrk2; Slitrk3; Pou3f4; Tfap2a; Wnt1; Unc5a; Vcan; Kcnma1; Plxna4; Gsx2; Cntn1; Gpm6a; Cdk6; Onecut2; Gas1; Eya1; P…
1.52155e-15	2.70836e-13	GO:0030182	neuron differentiation	234267; 16531; 110350; 241568; 107448; 664805; 231044; 240590; 109648; 12316; 12805; 78808; 16814; 13489; 13836; 14048; 243548; 243743; 14451; 14472; 14842; 15221; 245450; 16554; 16869; 16873; 18032; 18227; 18994; 19130; 19266; 19649; 19713; 20348; 20370; 20664; 20689; 18164; 21418; 22359; 22408; 14843; 140489; 57810; 15258; 386750; 14009; 192167; 225631; 64290	Cdon; Unc5a; Aspm; Robo3; Lbx1; Ret; Foxd3; Kif13b; Skor2; Etv1; Lhx1; Lrrc4c; Dmrt3; Lhx5; Hipk2; Dync2h1; Drd2; Epha2; Ptprd; Npy; Nptx1; Nlgn1; Vldlr; Nr4a2; Prickle2; Sez6; Sox1; Stxbp5; Sema3c; Foxb1; Nfix; Bhlhe23; Gbx2; Gbx1; Slitrk2; Slitrk3; Pou3f4; Tfap2a; Wnt1; Gsx1; Kcnma1; Plxna4; Gsx2; Cntn1; Gpm6a; Sall3; Onecut2; Gas1; Eya1; Prox1
2.00338e-14	2.67451e-12	GO:0007417	central nervous system development	110350; 664805; 231044; 78286; 240590; 109648; 12316; 12805; 16814; 13489; 243743; 14451; 14472; 14842; 15373; 15407; 16513; 16658; 16869; 16873; 17701; 18032; 18227; 18504; 18510; 14013; 18795; 18994; 19130; 20370; 20460; 20664; 20679; 20689; 21418; 22359; 22408; 22771; 14843; 57810; 15372; 64290	Hmx3; Hmx2; Aspm; Lbx1; Stil; Dync2h1; Lhx1; Dmrt3; Lhx5; Mecom; Skor2; Hoxb1; Drd2; Nav2; Npy; Msx1; Vldlr; Plcb1; Nr4a2; Sez6; Sox1; Pax2; Foxb1; Nfix; Sox6; Pax8; Gbx2; Gbx1; Kcnj10; Pou3f4; Tfap2a; Wnt1; Gsx1; Cdon; Plxna4; Gsx2; Cntn1; Sall3; Zic1; Gas1; Mafb; Prox1
7.54783e-10	8.06109e-08	GO:0048562	embryonic organ morphogenesis	16814; 13836; 14048; 14451; 14472; 15373; 15403; 15407; 15586; 16658; 16869; 17701; 18504; 18510; 18994; 19130; 20460; 21418; 22408; 22771; 15258; 15372	Hmx3; Hmx2; Lbx1; Stil; Lhx1; Hoxb1; Epha2; Msx1; Hyal1; Hoxa6; Pax2; Pax8; Gbx2; Pou3f4; Tfap2a; Wnt1; Hipk2; Zic1; Gas1; Mafb; Eya1; Prox1
1.27731e-09	1.13681e-07	GO:0048666	neuron development	234267; 241568; 107448; 664805; 231044; 109648; 12805; 78808; 13489; 243548; 243743; 14451; 14472; 15221; 245450; 16554; 16869; 18227; 19266; 19649; 19713; 20348; 20370; 20664; 20689; 18164; 21418; 22359; 140489; 386750; 14009; 192167; 225631; 64290	Robo3; Ret; Bhlhe23; Kif13b; Skor2; Etv1; Lhx1; Lrrc4c; Nlgn1; Onecut2; Drd2; Cntn1; Npy; Nptx1; Prickle2; Vldlr; Nr4a2; Sema3c; Sez6; Stxbp5; Foxb1; Sox1; Gbx2; Gbx1; Slitrk2; Slitrk3; Tfap2a; Unc5a; Foxd3; Plxna4; Ptprd; Gpm6a; Sall3; Gas1
1.93343e-09	1.47493e-07	GO:2000026	regulation of multicellular organismal development	101401; 79221; 70673; 241568; 664805; 240590; 12316; 12443; 12571; 12805; 16814; 13489; 13836; 14048; 14119; 14281; 243743; 15586; 16554; 16658; 16869; 16873; 17701; 17702; 18504; 18510; 18751; 18795; 19130; 19266; 19713; 20289; 20370; 20679; 21418; 22359; 22408; 22762; 14843; 140489; 24047; 24063; 319158; 57810; 320404; 15258; 27220; 192167	Prdm16; Fos; Ccnd1; Aspm; Lbx1; Adamts9; Gsx2; Ret; Kif13b; Skor2; Lhx1; Lrrc4c; Dmrt3; Lhx5; Hipk2; Hdac9; Ccl19; Hist1h4i; Drd2; Epha2; Spry1; Ptprd; Msx1; Msx2; Vldlr; Hyal1; Prkcb; Fbn2; Cdon; Pax2; Cartpt; Sox6; Pax8; Plcb1; Tfap2a; Wnt1; Nlgn1; Bhlhe23; Plxna4; Zfpm2; Cntn1; Scx; Cdk6; Sez6; Mafb; Itpkb; Eya1; Prox1
4.64794e-09	3.1025e-07	GO:0045595	regulation of cell differentiation	99377; 101401; 79221; 70673; 241568; 74016; 664805; 12316; 12443; 12571; 12805; 16814; 13489; 14048; 14119; 14281; 243743; 14600; 81703; 16554; 16658; 16869; 17701; 17702; 18504; 18510; 18795; 19130; 19266; 19713; 20370; 20679; 21418; 22359; 22408; 22762; 14843; 140489; 24047; 319158; 57810; 320404; 27220; 192167	Prdm16; Fos; Ccnd1; Aspm; Lbx1; Adamts9; Gsx2; Ret; Kif13b; Skor2; Lhx1; Lrrc4c; Nlgn1; Hdac9; Ccl19; Hist1h4i; Drd2; Ptprd; Zfpm2; Msx1; Msx2; Jdp2; Vldlr; Ghr; Fbn2; Phf19; Cdon; Pax2; Cartpt; Sox6; Pax8; Plcb1; Tfap2a; Wnt1; Bhlhe23; Plxna4; Sall4; Cntn1; Cdk6; Sez6; Mafb; Itpkb; Eya1; Prox1
9.26072e-09	5.49469e-07	GO:0031175	neuron projection development	234267; 241568; 107448; 664805; 231044; 109648; 12805; 78808; 13489; 243548; 243743; 14451; 14472; 15221; 245450; 16554; 16869; 18227; 19266; 19649; 19713; 20348; 20370; 18164; 22359; 386750; 14009; 192167; 64290	Robo3; Ret; Kif13b; Skor2; Etv1; Lhx1; Lrrc4c; Nlgn1; Drd2; Cntn1; Npy; Nptx1; Prickle2; Vldlr; Nr4a2; Sema3c; Sez6; Stxbp5; Foxb1; Gbx2; Gbx1; Slitrk2; Slitrk3; Unc5a; Foxd3; Plxna4; Ptprd; Gpm6a; Gas1
1.04073e-08	5.55748e-07	GO:0021515	cell differentiation in spinal cord	110350; 231044; 240590; 16814; 14842; 16869; 16873; 20664; 22408; 14843	Lhx1; Gbx1; Dmrt3; Lhx5; Gsx1; Gsx2; Wnt1; Lbx1; Sox1; Dync2h1
2.60875e-08	1.26643e-06	GO:0043583	ear development	16531; 14048; 14451; 14472; 15373; 15444; 16658; 17701; 18504; 18510; 18994; 19130; 21418; 22408; 22771; 15372; 223604	Gbx2; Hmx3; Hmx2; Kcnk9; Pou3f4; Tfap2a; Wnt1; Zic1; Kcnma1; Prox1; Hpca; Pax2; Gas1; Msx1; Mafb; Eya1; Pax8
1.08939e-07	4.84778e-06	GO:0000902	cell morphogenesis	67252; 234267; 110350; 241568; 107448; 664805; 231044; 78808; 13489; 13836; 243743; 14451; 14472; 15221; 245450; 16554; 16691; 16869; 17701; 17702; 18227; 18504; 18510; 19130; 19266; 19649; 19713; 20348; 20679; 18164; 386750; 15379; 14009; 225631; 64290	Robo3; Ret; Kif13b; Krt8; Dync2h1; Etv1; Lhx1; Lrrc4c; Skor2; Onecut1; Drd2; Epha2; Nptx1; Msx1; Msx2; Nr4a2; Sema3c; Stxbp5; Pax2; Foxb1; Sox6; Pax8; Gbx2; Gbx1; Slitrk2; Slitrk3; Unc5a; Foxd3; Cap2; Plxna4; Ptprd; Gpm6a; Onecut2; Gas1; Prox1
2.92285e-07	1.20062e-05	GO:0048858	cell projection morphogenesis	234267; 110350; 241568; 107448; 664805; 231044; 78808; 13489; 243743; 14451; 14472; 15221; 245450; 16554; 16869; 18227; 19266; 19649; 19713; 20348; 18164; 386750; 15379; 14009; 225631; 64290	Robo3; Ret; Kif13b; Skor2; Etv1; Lhx1; Lrrc4c; Dync2h1; Onecut1; Drd2; Nptx1; Nr4a2; Sema3c; Stxbp5; Foxb1; Gbx2; Gbx1; Slitrk2; Slitrk3; Unc5a; Foxd3; Plxna4; Ptprd; Gpm6a; Onecut2; Gas1
6.08004e-07	2.3191e-05	GO:0042472	inner ear morphogenesis	14048; 14472; 15373; 16658; 18504; 18510; 18994; 21418; 22408; 22771; 15372	Gbx2; Hmx3; Hmx2; Pou3f4; Tfap2a; Wnt1; Zic1; Pax2; Mafb; Eya1; Pax8
7.18496e-07	2.55785e-05	GO:0032990	cell part morphogenesis	234267; 110350; 241568; 107448; 664805; 231044; 78808; 13489; 243743; 14451; 14472; 15221; 245450; 16554; 16869; 18227; 19266; 19649; 19713; 20348; 18164; 386750; 15379; 14009; 225631; 64290	Robo3; Ret; Kif13b; Skor2; Etv1; Lhx1; Lrrc4c; Dync2h1; Onecut1; Drd2; Nptx1; Nr4a2; Sema3c; Stxbp5; Foxb1; Gbx2; Gbx1; Slitrk2; Slitrk3; Unc5a; Foxd3; Plxna4; Ptprd; Gpm6a; Onecut2; Gas1
8.06305e-07	2.69104e-05	GO:0051094	positive regulation of developmental process	101401; 12316; 13489; 14119; 14281; 14600; 15586; 16869; 17702; 18504; 18510; 18751; 18795; 19130; 19266; 19713; 20289; 20370; 20679; 21418; 22359; 22408; 22762; 14843; 24047; 24063; 57810; 320404; 15258; 192167	Fos; Aspm; Adamts9; Gsx2; Ret; Lhx1; Hipk2; Ccl19; Drd2; Spry1; Itpkb; Msx2; Vldlr; Ghr; Hyal1; Prkcb; Fbn2; Cdon; Pax2; Sox6; Pax8; Plcb1; Tfap2a; Wnt1; Nlgn1; Zfpm2; Ptprd; Scx; Sez6; Prox1
1.48185e-06	4.40926e-05	GO:0030534	adult behavior	16531; 231044; 240590; 109648; 11441; 13489; 16513; 18227; 20370; 22771; 15258; 27220	Gbx1; Dmrt3; Nr4a2; Kcnj10; Drd2; Kcnma1; Hipk2; Chrna7; Npy; Zic1; Sez6; Cartpt
1.48627e-06	4.40926e-05	GO:0048522	positive regulation of cellular process	98496; 99377; 101401; 70673; 11600; 268903; 74016; 74480; 664805; 378435; 11303; 12316; 12443; 12571; 78808; 13489; 14048; 14119; 14281; 14451; 14600; 14842; 15221; 15407; 15586; 81703; 13685; 16658; 16869; 16873; 17101; 17116; 17202; 17701; 17702; 18032; 18227; 18504; 18507; 18510; 14013; 18751; 18795; 11910; 51795; 19130; 19266; 216028; 19713; 20289; 20679; 20680; 21418; 21425; 22359; 22408; 22…	Prdm16; Hmx2; Lmcd1; Fos; Ccnd1; Aspm; Pax2; Adamts9; Nrip1; Ret; Bhlhe23; Jdp2; Eif4ebp1; Ccl19; Skor2; Mc4r; Etv1; Lhx1; Gsx2; Lhx5; Tfeb; Mecom; Sox6; Onecut1; Hoxb1; Drd2; Srpx; Sox7; Itpkb; Zfpm2; Lrrtm3; Pid1; Msx1; Msx2; Angpt1; Pik3r5; Atf3; Adcy2; Asns; Vldlr; Ghr; Plcb1; Nr4a2; Hyal1; Prkcb; Fbn2; Phf19; Mab21l1; Samd4; Cdon; Stxbp5; Nlgn1; Abca1; Cartpt; Onecut2; Nfix; Lyst; Pax8; Pax5…
1.6966e-06	4.76833e-05	GO:0070848	response to growth factor stimulus	70673; 11600; 268977; 664805; 13836; 14119; 14281; 14451; 15586; 16869; 17702; 18751; 14118; 20289; 22408; 24063; 15258; 15379; 225631	Prdm16; Lhx1; Ltbp1; Fos; Onecut2; Hyal1; Prkcb; Fbn2; Epha2; Fbn1; Hipk2; Spry1; Scx; Onecut1; Gas1; Msx2; Angpt1; Skor2; Wnt1
4.27952e-06	0.00011028	GO:0021545	cranial nerve development	78286; 243743; 15221; 15407; 16513; 18504; 21418	Kcnj10; Tfap2a; Hoxb1; Foxd3; Plxna4; Nav2; Pax2
4.33685e-06	0.00011028	GO:0060059	embryonic retina morphogenesis in camera-type eye	16869; 19130; 57810; 15258	Lhx1; Cdon; Prox1; Hipk2
5.04192e-06	0.000122381	GO:0048483	autonomic nervous system development	78286; 243743; 14472; 15221; 15407; 19713; 21418	Gbx2; Tfap2a; Hoxb1; Foxd3; Ret; Plxna4; Nav2
5.49848e-06	0.00012766	GO:0007268	synaptic transmission	16531; 75209; 11441; 12564; 13489; 14415; 14417; 14799; 16513; 18155; 18191; 20370; 20418; 20614; 218699; 56808; 57138; 320405; 27220; 192167	Snap25; Kcnj10; Sez6; Shc3; Nrxn3; Gria1; Drd2; Kcnma1; Pxk; Cdh8; Chrna7; Slc12a5; Nlgn1; Cacna2d2; Cadps2; Pnoc; Sv2c; Gad1; Gad2; Cartpt
8.93409e-06	0.000198784	GO:0001501	skeletal system development	71371; 13836; 14048; 14119; 14451; 14600; 15221; 15403; 15407; 15586; 16869; 17701; 17702; 14118; 20289; 20679; 21418; 22408; 22771	Lhx1; Arid5b; Ghr; Tfap2a; Sox6; Hyal1; Hoxb1; Fbn2; Epha2; Foxd3; Hoxa6; Scx; Zic1; Gas1; Msx1; Msx2; Fbn1; Eya1; Wnt1
9.43285e-06	0.000201486	GO:0090287	regulation of cellular response to growth factor stimulus	70673; 11600; 664805; 14119; 18751; 14118; 22408; 24063; 15258; 15379; 225631	Prdm16; Onecut2; Wnt1; Prkcb; Fbn2; Fbn1; Hipk2; Spry1; Angpt1; Skor2; Onecut1
9.81369e-06	0.000201558	GO:0008344	adult locomotory behavior	16531; 231044; 240590; 13489; 16513; 18227; 20370; 22771; 15258	Gbx1; Dmrt3; Nr4a2; Drd2; Kcnma1; Hipk2; Kcnj10; Zic1; Sez6
1.25399e-05	0.000248012	GO:0009893	positive regulation of metabolic process	98496; 99377; 70673; 11600; 268903; 74016; 74480; 378435; 11303; 12443; 12571; 12805; 14048; 14281; 14600; 14842; 15221; 15407; 81703; 16658; 16869; 16873; 17202; 17701; 18032; 18227; 18504; 18507; 18510; 14013; 18795; 19130; 216028; 19713; 20289; 20679; 20680; 21418; 21425; 22359; 22408; 22762; 22771; 140489; 24047; 57810; 320207; 15258; 15379; 27220; 14009; 210044; 225631	Prdm16; Fos; Ccnd1; Pax2; Nrip1; Ret; Bhlhe23; Mc4r; Etv1; Lhx1; Lhx5; Tfeb; Mecom; Ccl19; Onecut1; Hoxb1; Jdp2; Sox7; Zfpm2; Lrrtm3; Pid1; Msx1; Angpt1; Pik3r5; Adcy2; Vldlr; Ghr; Plcb1; Nr4a2; Phf19; Samd4; Cdon; Abca1; Cartpt; Onecut2; Nfix; Sox6; Pax8; Pax5; Hipk2; Tfap2a; Wnt1; Gsx1; Foxd3; Sall4; Cntn1; Scx; Cdk6; Zic1; Mafa; Mafb; Eya1; Prox1
1.4703e-05	0.000273495	GO:0048863	stem cell differentiation	99377; 234267; 70673; 74016; 12571; 14472; 15221; 17701; 17702; 18504; 18510; 19130; 19713; 20348; 21418; 57810	Prdm16; Gbx2; Sema3c; Tfap2a; Prox1; Phf19; Ret; Foxd3; Sall4; Cdon; Gpm6a; Cdk6; Pax2; Msx1; Msx2; Pax8
1.48527e-05	0.000273495	GO:0019226	transmission of nerve impulse	16531; 72413; 75209; 240590; 11441; 12564; 13489; 14415; 14417; 14799; 16513; 18155; 18191; 20370; 20418; 20614; 218699; 56808; 57138; 320405; 27220; 192167	Snap25; Gad1; Gad2; Dmrt3; Nlgn1; Drd2; Cdh8; Cacna2d2; Shc3; Nrxn3; Slc12a5; Pnoc; Kcnmb2; Cartpt; Kcnj10; Cadps2; Gria1; Kcnma1; Pxk; Chrna7; Sez6; Sv2c
1.55951e-05	0.000277592	GO:0006865	amino acid transport	234967; 11987; 11989; 14664; 16513; 20513; 20539; 22348; 103098	Kcnj10; Slc6a9; Slc36a4; Slc7a3; Slc7a1; Slc7a5; Slc1a6; Slc32a1; Slc6a15
1.88116e-05	0.000324046	GO:0048705	skeletal system morphogenesis	71371; 14048; 14119; 14451; 14600; 15403; 15407; 15586; 16869; 17701; 17702; 20289; 21418	Lhx1; Arid5b; Ghr; Tfap2a; Hyal1; Hoxb1; Fbn2; Hoxa6; Scx; Gas1; Msx1; Msx2; Eya1
2.01368e-05	0.000336033	GO:0071560	cellular response to transforming growth factor beta stimulus	70673; 268977; 664805; 14119; 14281; 14118; 20289; 22408; 15258; 15379; 225631	Prdm16; Ltbp1; Fos; Onecut2; Wnt1; Fbn2; Fbn1; Hipk2; Scx; Skor2; Onecut1
2.35155e-05	0.000380523	GO:0009792	embryo development ending in birth or egg hatching	99377; 11600; 11790; 13836; 14048; 14451; 14472; 15221; 15403; 15407; 15586; 16691; 16869; 17701; 18504; 14013; 20289; 20348; 20460; 20679; 21418; 21425; 22408; 22762; 64290	Stil; Speg; Krt8; Lhx1; Tfeb; Mecom; Hoxb1; Epha2; Zfpm2; Msx1; Angpt1; Hyal1; Hoxa6; Pax2; Foxb1; Sox6; Gbx2; Sema3c; Tfap2a; Wnt1; Foxd3; Sall4; Scx; Gas1; Eya1
2.74097e-05	0.000430493	GO:0021533	cell differentiation in hindbrain	664805; 16869; 16873; 18032; 19130	Lhx1; Nfix; Skor2; Lhx5; Prox1
2.83904e-05	0.000433156	GO:0006836	neurotransmitter transport	75209; 13489; 14664; 16513; 18191; 20614; 22348; 320405; 192167	Snap25; Kcnj10; Nlgn1; Drd2; Slc6a9; Nrxn3; Cadps2; Sv2c; Slc32a1
3.77251e-05	0.000559589	GO:0048523	negative regulation of cellular process	99377; 67792; 69065; 79221; 70673; 11600; 268903; 230784; 74016; 74144; 664805; 76464; 240672; 12316; 12443; 12571; 16814; 13489; 13836; 14048; 14119; 14451; 14600; 15221; 15586; 212391; 81703; 13685; 16658; 16869; 17701; 17702; 17748; 18032; 18227; 18504; 18507; 18510; 14013; 18751; 18795; 11910; 18994; 51795; 19130; 14118; 20289; 20460; 20679; 20680; 20689; 20893; 21418; 22359; 22408; 22762; 14…	Prdm16; Stil; Lmcd1; Ccnd1; Aspm; Lbx1; Nrip1; Bhlhe23; Cartpt; Jdp2; Dusp5; Skor2; Vldlr; Lhx1; Nfix; Tfap2a; Sesn2; Hipk2; Hdac9; Ccl19; Hist1h4i; Drd2; Epha2; Srpx; Sox7; Spry1; Zfpm2; Msx1; Msx2; Angpt1; Rgs8; Atf3; Asns; Mt1; Casc5; Ghr; Nr4a2; Hyal1; Prkcb; Fbn2; Phf19; Robo4; Pax5; Eif4ebp1; Pax2; Lcor; Foxb1; Onecut1; Chac1; Sox6; Pax8; Plcb1; Fbn1; Pou3f4; Bhlhe40; Wnt1; Foxd3; Sall3; Pr…
4.15679e-05	0.000599925	GO:0021783	preganglionic parasympathetic nervous system development	78286; 243743; 15407; 21418	Tfap2a; Nav2; Hoxb1; Plxna4
4.55784e-05	0.000640496	GO:0001657	ureteric bud development	13003; 14048; 15221; 16869; 18504; 18510; 19713; 22408; 24063	Lhx1; Wnt1; Vcan; Foxd3; Ret; Spry1; Pax2; Eya1; Pax8
4.78341e-05	0.000654959	GO:0060173	limb development	99377; 110350; 14119; 14451; 17701; 17702; 14013; 20289; 20348; 20689; 21418	Sema3c; Tfap2a; Mecom; Fbn2; Sall4; Scx; Sall3; Gas1; Msx1; Msx2; Dync2h1
5.71751e-05	0.000757757	GO:0007517	muscle organ development	79221; 11600; 71371; 16814; 14281; 17701; 18507; 18795; 11910; 19130; 20289; 22408; 22762; 56808; 286940; 57810; 14009	Etv1; Plcb1; Arid5b; Fos; Hdac9; Wnt1; Lbx1; Pax5; Zfpm2; Cdon; Scx; Cacna2d2; Msx1; Flnb; Angpt1; Prox1; Atf3
5.81798e-05	0.000757757	GO:0048592	eye morphogenesis	13836; 14451; 16869; 18504; 19130; 20664; 21418; 140489; 57810; 15258	Lhx1; Tfap2a; Epha2; Bhlhe23; Hipk2; Cdon; Pax2; Gas1; Sox1; Prox1
6.82543e-05	0.000867805	GO:0048864	stem cell development	99377; 70673; 74016; 14472; 15221; 17701; 17702; 18504; 18510; 19130; 19713; 20348; 21418	Prdm16; Gbx2; Sema3c; Tfap2a; Prox1; Foxd3; Ret; Phf19; Sall4; Pax2; Msx1; Msx2; Pax8
7.19882e-05	0.000893993	GO:0072001	renal system development	11600; 71371; 13003; 14048; 15221; 16869; 18504; 18510; 14013; 19130; 19713; 21418; 22408; 24063	Lhx1; Arid5b; Mecom; Wnt1; Vcan; Foxd3; Ret; Prox1; Tfap2a; Spry1; Pax2; Angpt1; Eya1; Pax8
8.75216e-05	0.00106219	GO:0001655	urogenital system development	11600; 71371; 13003; 14048; 15221; 16869; 18504; 18510; 14013; 19130; 19713; 21418; 22408; 24063; 64290	Lhx1; Arid5b; Mecom; Wnt1; Vcan; Foxd3; Ret; Prox1; Tfap2a; Spry1; Pax2; Foxb1; Angpt1; Eya1; Pax8
9.21596e-05	0.00109363	GO:0031344	regulation of cell projection organization	234267; 241568; 664805; 12805; 13836; 243743; 16554; 19266; 19713; 20370; 22359; 22408; 24047; 192167	Lrrc4c; Ptprd; Vldlr; Nlgn1; Ccl19; Wnt1; Epha2; Ret; Plxna4; Kif13b; Cntn1; Gpm6a; Sez6; Skor2
9.79387e-05	0.00113694	GO:0048663	neuron fate commitment	240590; 16814; 14048; 14842; 20664; 22408; 14843	Dmrt3; Gsx1; Gsx2; Wnt1; Lbx1; Sox1; Eya1
0.000101855	0.00115724	GO:0048486	parasympathetic nervous system development	78286; 243743; 15407; 21418	Tfap2a; Nav2; Hoxb1; Plxna4
0.000120065	0.00133573	GO:0035108	limb morphogenesis	99377; 110350; 14119; 14451; 17701; 17702; 14013; 20348; 20689; 21418	Sema3c; Tfap2a; Mecom; Fbn2; Sall4; Sall3; Gas1; Msx1; Msx2; Dync2h1
0.000145729	0.00158815	GO:0048665	neuron fate specification	240590; 16814; 14048; 20664; 14843	Gsx2; Eya1; Sox1; Dmrt3; Lbx1
0.000167691	0.00179094	GO:0007411	axon guidance	107448; 231044; 243743; 14451; 14472; 15221; 16869; 19649; 20348; 14009	Etv1; Gbx2; Gbx1; Lhx1; Robo3; Unc5a; Foxd3; Plxna4; Sema3c; Gas1
0.000181219	0.00184661	GO:0072358	cardiovascular system development	99377; 79221; 11600; 74144; 50916; 11790; 13003; 16814; 13836; 14048; 14472; 15586; 17701; 17702; 18191; 14013; 18751; 19130; 14118; 20289; 20348; 20460; 53318; 20679; 21418; 22762; 15258	Stil; Pdlim3; Lbx1; Robo4; Speg; Sall4; Mecom; Epha2; Zfpm2; Msx1; Msx2; Angpt1; Hyal1; Prkcb; Nrxn3; Fbn1; Sox6; Gbx2; Sema3c; Hipk2; Tfap2a; Vcan; Hdac9; Scx; Irx4; Eya1; Prox1
0.000181219	0.00184661	GO:0072359	circulatory system development	99377; 79221; 11600; 74144; 50916; 11790; 13003; 16814; 13836; 14048; 14472; 15586; 17701; 17702; 18191; 14013; 18751; 19130; 14118; 20289; 20348; 20460; 53318; 20679; 21418; 22762; 15258	Stil; Pdlim3; Lbx1; Robo4; Speg; Sall4; Mecom; Epha2; Zfpm2; Msx1; Msx2; Angpt1; Hyal1; Prkcb; Nrxn3; Fbn1; Sox6; Gbx2; Sema3c; Hipk2; Tfap2a; Vcan; Hdac9; Scx; Irx4; Eya1; Prox1
0.000186736	0.00184661	GO:0015849	organic acid transport	234967; 11987; 11989; 13489; 14664; 16513; 20513; 20539; 22348; 103098	Kcnj10; Slc6a9; Slc36a4; Drd2; Slc7a3; Slc7a1; Slc7a5; Slc1a6; Slc32a1; Slc6a15
0.000186736	0.00184661	GO:0046942	carboxylic acid transport	234967; 11987; 11989; 13489; 14664; 16513; 20513; 20539; 22348; 103098	Kcnj10; Slc6a9; Slc36a4; Drd2; Slc7a3; Slc7a1; Slc7a5; Slc1a6; Slc32a1; Slc6a15
0.000200171	0.00194347	GO:0060562	epithelial tube morphogenesis	99377; 11600; 16814; 13836; 14048; 14472; 15221; 16869; 17702; 18504; 18510; 19713; 20460; 21418; 22408	Gbx2; Stil; Lhx1; Tfap2a; Wnt1; Lbx1; Epha2; Ret; Foxd3; Sall4; Pax2; Msx2; Angpt1; Eya1; Pax8
0.000216263	0.00203204	GO:0048793	pronephros development	16869; 18504; 18510	Lhx1; Pax8; Pax2
0.000216903	0.00203204	GO:0007626	locomotory behavior	16531; 74342; 231044; 78286; 240590; 13489; 16513; 18227; 20370; 22771; 15258	Gbx1; Dmrt3; Nr4a2; Kcnj10; Drd2; Kcnma1; Hipk2; Nav2; Lrrtm1; Zic1; Sez6
0.000234263	0.00215684	GO:0051240	positive regulation of multicellular organismal process	11441; 13489; 14119; 14600; 16869; 17202; 17702; 18504; 18510; 215257; 18795; 19130; 19713; 20289; 21418; 56808; 24047; 24063; 27220; 192167	Lhx1; Ccl19; Ghr; Plcb1; Tfap2a; Drd2; Nlgn1; Fbn2; Spry1; Ret; Prox1; Cartpt; Il1f9; Chrna7; Scx; Pax2; Cacna2d2; Msx2; Pax8; Mc4r
0.000257014	0.00224993	GO:0039017	pattern specification involved in pronephros development	18504; 18510	Pax8; Pax2
0.000257014	0.00224993	GO:0072004	kidney field specification	18504; 18510	Pax8; Pax2
0.000257014	0.00224993	GO:0072309	mesenchymal stem cell maintenance involved in metanephric nephron morphogenesis	18504; 18510	Pax8; Pax2
0.000314362	0.00270757	GO:0051093	negative regulation of developmental process	99377; 79221; 70673; 74016; 12316; 12443; 12571; 16814; 81703; 16658; 17701; 17702; 18504; 18510; 19130; 20370; 22408; 22762; 140489; 319158; 27220	Prdm16; Hist1h4i; Prox1; Hdac9; Aspm; Wnt1; Lbx1; Jdp2; Phf19; Cartpt; Pax8; Sall4; Zfpm2; Cdk6; Pax2; Sez6; Msx1; Mafb; Msx2; Ccnd1; Bhlhe23
0.000352792	0.00299033	GO:0010646	regulation of cell communication	67792; 69065; 70673; 11600; 67685; 54376; 664805; 240672; 11303; 11441; 12316; 12443; 13489; 13836; 14048; 14119; 14451; 14600; 16513; 17701; 17702; 19395; 18510; 14013; 18751; 18795; 51795; 14118; 19713; 380711; 20370; 20680; 20689; 21418; 218699; 22408; 22771; 217944; 14843; 56808; 24047; 24063; 57810; 320207; 320404; 15258; 15379; 27220; 192167; 225631; 30937	Prdm16; Ccnd1; Aspm; Gsx2; Ret; Sox7; Dusp5; Skor2; Hipk2; Mecom; Ccl19; Onecut1; Drd2; Epha2; Pax8; Spry1; Cacna2d2; Msx1; Dyx1c1; Angpt1; Rgs8; Ghr; Prkcb; Fbn2; Srpx; Lmcd1; Sez6; Cdon; Chrna7; Abca1; Cartpt; Onecut2; Chac1; Msx2; Rasgrp2; Plcb1; Fbn1; Kcnj10; Tfap2a; Rap1gap2; Wnt1; Nlgn1; Pik3r5; Pxk; Rapgef5; Itpkb; Sall3; Zic1; Gas1; Cacng3; Eya1
0.000387348	0.00323194	GO:0015711	organic anion transport	234967; 11303; 11987; 11989; 13489; 14664; 16513; 20513; 20539; 22348; 103098	Kcnj10; Slc6a9; Slc36a4; Drd2; Slc7a3; Slc7a1; Slc7a5; Abca1; Slc1a6; Slc32a1; Slc6a15
0.00041862	0.00343912	GO:0060537	muscle tissue development	79221; 11600; 11790; 14048; 14281; 18507; 18795; 11910; 19130; 20289; 20348; 22408; 22762; 56808; 286940; 57810	Plcb1; Sema3c; Fos; Hdac9; Wnt1; Pax5; Zfpm2; Cdon; Scx; Cacna2d2; Speg; Flnb; Angpt1; Eya1; Prox1; Atf3
0.000434858	0.0035184	GO:0001656	metanephros development	14048; 16869; 18504; 18510; 19713; 21418; 24063	Lhx1; Tfap2a; Ret; Spry1; Pax2; Eya1; Pax8
0.000442921	0.00353015	GO:0060429	epithelium development	99377; 101401; 16531; 11600; 12443; 12571; 16814; 13836; 14048; 14472; 15221; 16869; 17701; 17702; 18504; 18510; 14013; 19130; 19713; 20289; 20348; 20460; 21418; 22408; 15379; 225631; 64290	Stil; Ccnd1; Lbx1; Adamts9; Ret; Foxd3; Lhx1; Mecom; Onecut2; Onecut1; Epha2; Msx1; Msx2; Angpt1; Pax2; Foxb1; Pax8; Gbx2; Sema3c; Tfap2a; Wnt1; Kcnma1; Sall4; Scx; Cdk6; Eya1; Prox1
0.000477646	0.00375093	GO:0061138	morphogenesis of a branching epithelium	11600; 13836; 14048; 14472; 15221; 16869; 17702; 18504; 18510; 20348; 22408	Gbx2; Sema3c; Lhx1; Wnt1; Epha2; Foxd3; Pax2; Msx2; Angpt1; Eya1; Pax8
0.000525449	0.00406141	GO:0009966	regulation of signal transduction	67792; 69065; 70673; 11600; 67685; 54376; 664805; 240672; 11303; 12316; 12443; 13489; 13836; 14048; 14119; 14451; 14600; 17701; 17702; 19395; 14013; 18751; 18795; 51795; 14118; 19713; 380711; 20370; 20680; 20689; 21418; 22408; 22771; 217944; 14843; 24047; 24063; 57810; 320207; 320404; 15258; 15379; 27220; 192167; 225631; 30937	Prdm16; Ccnd1; Aspm; Gsx2; Ret; Dusp5; Skor2; Hipk2; Mecom; Ccl19; Onecut1; Drd2; Epha2; Sox7; Spry1; Msx1; Dyx1c1; Angpt1; Rgs8; Ghr; Prkcb; Fbn2; Srpx; Lmcd1; Sez6; Cdon; Abca1; Cartpt; Onecut2; Chac1; Msx2; Rasgrp2; Plcb1; Fbn1; Tfap2a; Rap1gap2; Wnt1; Nlgn1; Pik3r5; Rapgef5; Itpkb; Sall3; Zic1; Gas1; Cacng3; Eya1
0.000539831	0.00406141	GO:0009952	anterior/posterior pattern specification	14472; 15403; 15407; 16869; 17701; 17702; 20348; 22408; 57810; 15258; 64290	Gbx2; Sema3c; Lhx1; Hipk2; Wnt1; Hoxb1; Hoxa6; Cdon; Foxb1; Msx1; Msx2
0.00054	0.00406141	GO:0072210	metanephric nephron development	16869; 18504; 18510; 19713; 21418	Tfap2a; Lhx1; Pax8; Ret; Pax2
0.000567848	0.00421154	GO:0045444	fat cell differentiation	70673; 71371; 12443; 81703; 17702; 18795; 22408; 22762; 229227	Prdm16; Plcb1; Arid5b; Ccnd1; Wnt1; 4932438A13Rik; Jdp2; Zfpm2; Msx2
0.000586434	0.00427737	GO:0034654	nucleobase-containing compound biosynthetic process	98496; 109275; 99377; 69430; 79221; 70127; 70673; 71371; 71751; 268903; 74016; 664805; 378435; 231044; 50916; 240590; 11303; 16814; 14048; 14281; 14472; 14842; 15221; 15373; 15403; 15407; 212391; 81703; 16658; 246086; 16869; 16873; 17202; 17701; 17702; 18032; 18227; 18504; 18507; 18510; 14013; 18751; 18795; 11910; 18994; 19130; 19713; 20289; 20664; 20679; 20680; 20689; 20893; 21418; 21425; 22359;…	Prdm16; Tfap2a; Hmx3; Hmx2; Lmcd1; Fos; Hipk2; Lbx1; Nrip1; Ret; Bhlhe23; Pax2; Map3k13; Mafa; Actr5; Onecut3; Skor2; Mc4r; Etv1; Lhx1; Dmrt3; Arid5b; Tfeb; Hdac9; Sox6; Onecut1; Hoxb1; Jdp2; Mecom; Sox7; Itgb3bp; Zfpm2; Pid1; Msx1; Msx2; Tshz2; Atf3; Dpf3; Vldlr; Adcy2; Plcb1; Nr4a2; Prkcb; Phf19; Pax5; Hoxa6; Sox1; Abca1; Lcor; Foxb1; Onecut2; Nfix; 1700048O20Rik; Pax8; Lhx5; Gbx2; Gbx1; Cdon; …
0.000592744	0.00427737	GO:0044271	cellular nitrogen compound biosynthetic process	98496; 109275; 99377; 69430; 79221; 70127; 70673; 71371; 71751; 268903; 74016; 270685; 664805; 378435; 231044; 50916; 240590; 11303; 16814; 14048; 14281; 14472; 14842; 15221; 15373; 15403; 15407; 212391; 81703; 16658; 246086; 16869; 16873; 17202; 17701; 17702; 18032; 18227; 18504; 18507; 18510; 14013; 18751; 18795; 11910; 18994; 19130; 19713; 20289; 20664; 20679; 20680; 20689; 20893; 21418; 21425…	Prdm16; Tfap2a; Hmx3; Hmx2; Lmcd1; Fos; Hipk2; Lbx1; Nrip1; Ret; Bhlhe23; Pax2; Map3k13; Actr5; Onecut3; Skor2; Mc4r; Etv1; Lhx1; Dmrt3; Arid5b; Tfeb; Hdac9; Sox6; Onecut1; Hoxb1; Jdp2; Mecom; Sox7; Itgb3bp; Zfpm2; Pid1; Msx1; Msx2; Tshz2; Atf3; Dpf3; Prkcb; Vldlr; Adcy2; Plcb1; Nr4a2; Mthfd1l; Phf19; Asns; Pax5; Hoxa6; Sox1; Mafa; Lcor; Foxb1; Onecut2; Nfix; 1700048O20Rik; Pax8; Lhx5; Gbx2; Gbx1…
0.000649624	0.00456447	GO:0019438	aromatic compound biosynthetic process	98496; 109275; 99377; 69430; 79221; 70127; 70673; 71371; 71751; 268903; 74016; 270685; 664805; 378435; 231044; 50916; 240590; 11303; 16814; 14048; 14281; 14472; 14842; 15221; 15373; 15403; 15407; 212391; 81703; 16658; 246086; 16869; 16873; 17202; 17701; 17702; 18032; 18227; 18504; 18507; 18510; 14013; 18751; 18795; 11910; 18994; 19130; 19713; 20289; 20664; 20679; 20680; 20689; 20893; 21418; 21425…	Prdm16; Tfap2a; Hmx3; Hmx2; Lmcd1; Fos; Hipk2; Lbx1; Nrip1; Ret; Bhlhe23; Pax2; Map3k13; Actr5; Onecut3; Skor2; Mc4r; Etv1; Lhx1; Dmrt3; Arid5b; Tfeb; Hdac9; Sox6; Onecut1; Hoxb1; Jdp2; Mecom; Sox7; Itgb3bp; Zfpm2; Pid1; Msx1; Msx2; Tshz2; Atf3; Dpf3; Prkcb; Vldlr; Adcy2; Plcb1; Nr4a2; Mthfd1l; Phf19; Pax5; Hoxa6; Sox1; Mafa; Lcor; Foxb1; Onecut2; Nfix; 1700048O20Rik; Pax8; Lhx5; Gbx2; Gbx1; Cdon…
0.000649624	0.00456447	GO:0018130	heterocycle biosynthetic process	98496; 109275; 99377; 69430; 79221; 70127; 70673; 71371; 71751; 268903; 74016; 270685; 664805; 378435; 231044; 50916; 240590; 11303; 16814; 14048; 14281; 14472; 14842; 15221; 15373; 15403; 15407; 212391; 81703; 16658; 246086; 16869; 16873; 17202; 17701; 17702; 18032; 18227; 18504; 18507; 18510; 14013; 18751; 18795; 11910; 18994; 19130; 19713; 20289; 20664; 20679; 20680; 20689; 20893; 21418; 21425…	Prdm16; Tfap2a; Hmx3; Hmx2; Lmcd1; Fos; Hipk2; Lbx1; Nrip1; Ret; Bhlhe23; Pax2; Map3k13; Actr5; Onecut3; Skor2; Mc4r; Etv1; Lhx1; Dmrt3; Arid5b; Tfeb; Hdac9; Sox6; Onecut1; Hoxb1; Jdp2; Mecom; Sox7; Itgb3bp; Zfpm2; Pid1; Msx1; Msx2; Tshz2; Atf3; Dpf3; Prkcb; Vldlr; Adcy2; Plcb1; Nr4a2; Mthfd1l; Phf19; Pax5; Hoxa6; Sox1; Mafa; Lcor; Foxb1; Onecut2; Nfix; 1700048O20Rik; Pax8; Lhx5; Gbx2; Gbx1; Cdon…
0.000762843	0.00529036	GO:0035880	embryonic nail plate morphogenesis	17701; 17702	Msx1; Msx2
0.000887203	0.00607393	GO:0035113	embryonic appendage morphogenesis	99377; 110350; 14119; 14451; 17701; 17702; 14013; 21418	Tfap2a; Mecom; Fbn2; Sall4; Gas1; Msx1; Msx2; Dync2h1
0.000906561	0.00612789	GO:0022603	regulation of anatomical structure morphogenesis	241568; 664805; 240590; 13836; 14048; 243743; 15586; 16554; 16869; 17701; 18504; 18510; 18751; 19130; 19266; 19713; 20289; 21418; 140489; 24063; 15258	Lhx1; Lrrc4c; Dmrt3; Tfap2a; Skor2; Hyal1; Prkcb; Prox1; Epha2; Ret; Plxna4; Hipk2; Kif13b; Ptprd; Scx; Pax2; Msx1; Eya1; Pax8; Spry1; Bhlhe23
0.000938608	0.00626521	GO:0071310	cellular response to organic substance	98496; 70673; 11600; 268977; 664805; 11303; 12443; 14119; 14281; 14451; 14600; 15586; 13685; 16691; 16869; 17702; 18504; 18510; 18751; 18795; 14118; 19713; 20289; 22408; 24063; 15258; 15379; 20856; 27053; 225631	Prdm16; Fos; Ccnd1; Abca1; Ret; Krt8; Skor2; Lhx1; Ltbp1; Onecut2; Onecut1; Spry1; Pid1; Msx2; Angpt1; Ghr; Hyal1; Prkcb; Fbn2; Asns; Fbn1; Eif4ebp1; Pax2; Pax8; Plcb1; Wnt1; Hipk2; Scx; Gas1; Stc2
0.00101763	0.00661225	GO:0001654	eye development	234267; 13836; 14451; 16869; 17116; 18504; 19130; 20664; 21418; 140489; 57810; 15258; 195727	Lhx1; Tfap2a; Epha2; Mab21l1; Hipk2; Cdon; Gpm6a; Nhs; Pax2; Gas1; Sox1; Prox1; Bhlhe23
0.00102762	0.00661225	GO:0006820	anion transport	234967; 11303; 11987; 11989; 13489; 14664; 16513; 20513; 20539; 22348; 57138; 103098	Kcnj10; Slc6a9; Slc36a4; Drd2; Slc7a3; Slc7a1; Slc12a5; Slc7a5; Abca1; Slc1a6; Slc32a1; Slc6a15
0.00103655	0.00661225	GO:0035270	endocrine system development	71371; 12571; 13489; 14842; 246086; 18510; 15379; 225631	Arid5b; Onecut3; Onecut2; Onecut1; Gsx1; Drd2; Cdk6; Pax8
0.00104052	0.00661225	GO:0072164	mesonephric tubule development	16869; 18504; 18510	Lhx1; Pax8; Pax2
0.00105251	0.00661225	GO:0002009	morphogenesis of an epithelium	99377; 11600; 16814; 13836; 14048; 14472; 15221; 16869; 17702; 18504; 18510; 19713; 20348; 20460; 21418; 22408	Gbx2; Sema3c; Lhx1; Tfap2a; Wnt1; Lbx1; Epha2; Ret; Foxd3; Sall4; Stil; Pax2; Msx2; Angpt1; Eya1; Pax8
0.00113009	0.00701706	GO:0042692	muscle cell differentiation	79221; 11790; 14281; 16691; 17701; 18507; 18795; 11910; 19130; 20289; 20679; 22408; 56808; 57810	Plcb1; Fos; Hdac9; Wnt1; Pax5; Cdon; Scx; Msx1; Cacna2d2; Speg; Krt8; Sox6; Prox1; Atf3
0.00115923	0.00706675	GO:0003007	heart morphogenesis	11600; 16814; 14048; 17701; 17702; 19130; 20348; 20460; 21418; 22762	Sema3c; Tfap2a; Lbx1; Stil; Zfpm2; Msx1; Msx2; Angpt1; Eya1; Prox1
0.00116456	0.00706675	GO:0051171	regulation of nitrogen compound metabolic process	98496; 109275; 99377; 67792; 69430; 79221; 70127; 70673; 71371; 71751; 268903; 74016; 664805; 378435; 50916; 11303; 16814; 13489; 13836; 14048; 14281; 14842; 15221; 15407; 212391; 81703; 16658; 246086; 16869; 16873; 17202; 17701; 17702; 18032; 18227; 18504; 18507; 18510; 14013; 18751; 18795; 11910; 19130; 14118; 216028; 19713; 20289; 20664; 20679; 20680; 20689; 20893; 21418; 21425; 218699; 22359;…	Prdm16; Tfap2a; Lmcd1; Fos; Jdp2; Lbx1; Nrip1; Ret; Bhlhe23; Pax2; Map3k13; Mafa; Ccl19; Actr5; Onecut3; Skor2; Mc4r; Etv1; Lhx1; Mecom; Arid5b; Tfeb; Hdac9; Sox6; Onecut1; Hoxb1; Drd2; Epha2; Sox7; Spry1; Zfpm2; Lrrtm3; Itgb3bp; Pid1; Msx1; Msx2; Rgs8; Atf3; Dpf3; Vldlr; Adcy2; Nr4a2; Prkcb; Phf19; Fbn1; Pax5; Sox1; Abca1; Lcor; Foxb1; Onecut2; Nfix; 1700048O20Rik; Pax8; Lhx5; Plcb1; Cdon; Hipk2…
0.00142784	0.00856702	GO:0048585	negative regulation of response to stimulus	67792; 69065; 70673; 664805; 240672; 11441; 12443; 12571; 13489; 13836; 14048; 14119; 14451; 17202; 14013; 18751; 14118; 20689; 21418; 22408; 24063; 15258; 15379; 27220; 225631	Prdm16; Ccnd1; Dusp5; Skor2; Mc4r; Mecom; Onecut2; Onecut1; Drd2; Epha2; Spry1; Rgs8; Cdk6; Prkcb; Fbn2; Fbn1; Chrna7; Cartpt; Chac1; Tfap2a; Wnt1; Hipk2; Sall3; Gas1; Eya1
0.00148454	0.00857513	GO:0051130	positive regulation of cellular component organization	234267; 11600; 74016; 12805; 13836; 15586; 81703; 18504; 18510; 19130; 19261; 19266; 19713; 20370; 22359; 22408; 24047; 192167	Ptprd; Vldlr; Sirpa; Nlgn1; Wnt1; Hyal1; Prox1; Jdp2; Epha2; Ret; Phf19; Cntn1; Gpm6a; Pax2; Sez6; Ccl19; Angpt1; Pax8
0.00150948	0.00857513	GO:0071692	protein localization to extracellular region	14119; 14118	Fbn2; Fbn1
0.00150948	0.00857513	GO:0021571	rhombomere 5 development	15407; 16658	Mafb; Hoxb1
0.00150948	0.00857513	GO:0072038	mesenchymal stem cell maintenance involved in nephron morphogenesis	18504; 18510	Pax8; Pax2
0.00150948	0.00857513	GO:1901145	mesenchymal cell apoptotic process involved in nephron morphogenesis	18504; 18510	Pax8; Pax2
0.00161001	0.00904998	GO:1901362	organic cyclic compound biosynthetic process	98496; 109275; 99377; 69430; 79221; 70127; 70673; 71371; 71751; 268903; 74016; 270685; 664805; 378435; 231044; 50916; 240590; 11303; 16814; 14048; 14281; 14472; 14842; 15221; 15373; 15403; 15407; 212391; 81703; 16658; 246086; 16869; 16873; 17202; 17701; 17702; 18032; 18227; 18504; 18507; 18510; 14013; 18751; 18795; 11910; 18994; 19130; 19713; 20289; 20664; 20679; 20680; 20689; 20893; 21418; 21425…	Prdm16; Tfap2a; Hmx3; Hmx2; Lmcd1; Fos; Hipk2; Lbx1; Nrip1; Ret; Bhlhe23; Pax2; Map3k13; Actr5; Onecut3; Skor2; Mc4r; Etv1; Lhx1; Dmrt3; Arid5b; Tfeb; Hdac9; Sox6; Onecut1; Hoxb1; Jdp2; Mecom; Sox7; Itgb3bp; Zfpm2; Pid1; Msx1; Msx2; Tshz2; Atf3; Dpf3; Prkcb; Vldlr; Adcy2; Plcb1; Nr4a2; Mthfd1l; Phf19; Pax5; Hoxa6; Sox1; Mafa; Lcor; Foxb1; Onecut2; Nfix; 1700048O20Rik; Pax8; Lhx5; Gbx2; Gbx1; Cdon…
0.00164205	0.00913391	GO:0006811	ion transport	329064; 16531; 234967; 54376; 108116; 11303; 11441; 11987; 11989; 12805; 13489; 14664; 16513; 18751; 18795; 20513; 20539; 218699; 22348; 22784; 56808; 24047; 57138; 20856; 192167; 103098	Slc7a3; Slc6a15; Nlgn1; Ccl19; Slc32a1; Drd2; Cacna2d2; Slc30a3; Slco3a1; Slc36a4; Prkcb; Slc12a5; Chrna7; Abca1; Slc1a6; Plcb1; Kcnj10; Slc6a9; Slc7a5; Kcnma1; Slc7a1; Pxk; Cntn1; Pkd2l1; Stc2; Cacng3
0.00180892	0.00995841	GO:0031323	regulation of cellular metabolic process	98496; 109275; 99377; 67792; 672284; 69430; 79221; 70127; 16531; 70673; 11600; 67685; 71371; 71751; 268903; 74016; 74480; 664805; 378435; 50916; 76464; 240672; 11303; 12443; 16814; 13489; 13836; 14048; 14281; 231760; 14600; 14842; 15221; 15407; 212391; 81703; 13685; 16658; 246086; 16869; 16873; 17202; 17701; 17702; 18032; 18227; 18504; 18507; 18510; 14013; 18751; 18795; 11910; 19051; 19130; 14118…	Prdm16; Tfap2a; Bhlhe23; Rimbp2; Fos; Ccnd1; Jdp2; Abca1; Nrip1; Ret; Foxd3; Cartpt; Pax2; Map3k13; Sox7; Dusp5; Ccl19; Actr5; Onecut3; Skor2; Mc4r; Vldlr; Etv1; Lhx1; Mecom; Arid5b; Tfeb; Hdac9; Sox6; Onecut1; Hoxb1; Drd2; Epha2; Pax8; Nkx1-1; Spry1; Zfpm2; Lrrtm3; Itgb3bp; Pid1; Msx1; Dyx1c1; Angpt1; Rgs8; Atf3; Adcy2; Dpf3; Lbx1; Ppp1r17; Ghr; Plcb1; Nr4a2; Prkcb; Phf19; Fbn1; Samd4; Sox1; Eif…
0.00201151	0.0109607	GO:0042127	regulation of cell proliferation	11600; 664805; 12316; 12443; 12571; 16814; 13489; 14048; 14451; 15586; 16869; 16873; 17116; 17701; 17702; 18504; 14013; 11910; 51795; 19130; 20289; 20680; 21418; 22408; 24047; 24063; 57810; 15258; 15372	Hmx2; Ccnd1; Aspm; Lbx1; Mab21l1; Skor2; Lhx1; Lhx5; Mecom; Ccl19; Drd2; Spry1; Msx1; Msx2; Angpt1; Atf3; Hyal1; Srpx; Cdon; Pax2; Sox7; Tfap2a; Wnt1; Hipk2; Scx; Cdk6; Gas1; Eya1; Prox1
0.00216981	0.0117038	GO:0080090	regulation of primary metabolic process	98496; 109275; 99377; 67792; 672284; 69065; 69430; 79221; 70127; 16531; 70673; 11600; 67685; 71371; 71751; 268903; 74016; 74480; 664805; 378435; 50916; 240672; 11303; 12443; 16814; 13489; 13836; 14048; 14281; 14451; 14600; 14842; 15221; 15407; 212391; 81703; 13685; 16658; 246086; 16869; 16873; 17202; 17701; 17702; 18032; 18227; 18504; 18507; 18510; 14013; 18751; 18795; 11910; 19130; 14118; 216028…	Prdm16; Tfap2a; Bhlhe23; Fos; Ccnd1; Jdp2; Abca1; Nrip1; Ret; Foxd3; Cartpt; Pax2; Map3k13; Sox7; Dusp5; Ccl19; Actr5; Onecut3; Skor2; Mc4r; Etv1; Lhx1; Nfix; Arid5b; Tfeb; Hdac9; Sox6; Onecut1; Hoxb1; Drd2; Epha2; Pax8; Nkx1-1; Spry1; Zfpm2; Lrrtm3; Itgb3bp; Pid1; Msx1; Dyx1c1; Angpt1; Rgs8; Atf3; Adcy2; Dpf3; Lbx1; Vldlr; Ghr; Plcb1; Nr4a2; Prkcb; Phf19; Fbn1; Samd4; Sox1; Eif4ebp1; Lmcd1; Mafa…
0.00235905	0.0124833	GO:0072224	metanephric glomerulus development	16869; 18504; 19713	Lhx1; Ret; Pax2
0.00236108	0.0124833	GO:0007492	endoderm development	11600; 240672; 16869; 20680; 15379	Dusp5; Lhx1; Onecut1; Angpt1; Sox7
0.00248911	0.0129047	GO:0072278	metanephric comma-shaped body morphogenesis	16869; 18510	Lhx1; Pax8
0.00248911	0.0129047	GO:0072221	metanephric distal convoluted tubule development	18504; 18510	Pax8; Pax2
0.00269796	0.013853	GO:0001764	neuron migration	234267; 67685; 12316; 16869; 18227; 19649; 20664	Lhx1; Nr4a2; Aspm; Robo3; Gpm6a; Dyx1c1; Sox1
0.00282529	0.0142865	GO:0006935	chemotaxis	11600; 107448; 231044; 13836; 243743; 14451; 14472; 15221; 16869; 17101; 19649; 20348; 24047; 14009	Etv1; Gbx2; Gbx1; Lhx1; Ccl19; Robo3; Unc5a; Epha2; Plxna4; Sema3c; Foxd3; Gas1; Angpt1; Lyst
0.00283589	0.0142865	GO:0031076	embryonic camera-type eye development	18504; 19130; 21418; 15258	Tfap2a; Hipk2; Prox1; Pax2
0.0030898	0.0154201	GO:0007611	learning or memory	11441; 13489; 14281; 14799; 18795; 20418; 57138; 64290	Plcb1; Shc3; Gria1; Drd2; Slc12a5; Chrna7; Foxb1; Fos
0.00357423	0.0174572	GO:0007156	homophilic cell adhesion	69524; 12563; 12564; 279653; 19713; 211712; 64085	Pcdh9; Ret; Cdh8; Esam; Pcdh19; Clstn2; Cdh6
0.0036655	0.0174572	GO:0009953	dorsal/ventral pattern formation	110350; 240590; 14451; 16869; 20664; 14843	Lhx1; Dmrt3; Gsx2; Gas1; Sox1; Dync2h1
0.00369412	0.0174572	GO:0042473	outer ear morphogenesis	14048; 14451	Gas1; Eya1
0.00369412	0.0174572	GO:0021937	cerebellar Purkinje cell-granule cell precursor cell signaling involved in regulation of granule cell precursor cell proliferation	16869; 16873	Lhx1; Lhx5
0.00369412	0.0174572	GO:0072284	metanephric S-shaped body morphogenesis	16869; 18510	Lhx1; Pax8
0.00369412	0.0174572	GO:0021610	facial nerve morphogenesis	243743; 15407	Hoxb1; Plxna4
0.00377936	0.0177033	GO:0045168	cell-cell signaling involved in cell fate commitment	21418; 22408; 24063; 15258	Tfap2a; Hipk2; Wnt1; Spry1
0.00381668	0.0177227	GO:0048485	sympathetic nervous system development	243743; 15221; 21418	Tfap2a; Foxd3; Plxna4
0.00388659	0.0178917	GO:0060491	regulation of cell projection assembly	234267; 13836; 22408; 24047; 192167	Ccl19; Wnt1; Gpm6a; Epha2; Nlgn1
0.00396504	0.0180968	GO:0006812	cation transport	329064; 16531; 234967; 54376; 11987; 11989; 12805; 13489; 14664; 16513; 18751; 18795; 22348; 22784; 56808; 24047; 57138; 20856; 103098	Cntn1; Plcb1; Kcnj10; Ccl19; Slc6a9; Slc36a4; Drd2; Slc7a3; Prkcb; Slc7a1; Slc12a5; Kcnma1; Slc6a15; Pkd2l1; Cacna2d2; Stc2; Cacng3; Slc32a1; Slc30a3
0.00425251	0.0192444	GO:0009892	negative regulation of metabolic process	99377; 69065; 79221; 70673; 268903; 74016; 664805; 240672; 14451; 15221; 212391; 81703; 13685; 16869; 17701; 17702; 18032; 18504; 18507; 14013; 18795; 11910; 19130; 20289; 20679; 20680; 20893; 21418; 22359; 22408; 22762; 24063; 15258; 30937; 64290	Prdm16; Lmcd1; Nrip1; Dusp5; Skor2; Lhx1; Chac1; Tfap2a; Hipk2; Hdac9; Jdp2; Mecom; Spry1; Zfpm2; Msx1; Msx2; Atf3; Vldlr; Phf19; Pax5; Eif4ebp1; Pax2; Lcor; Foxb1; Nfix; Sox6; Sox7; Plcb1; Bhlhe40; Wnt1; Foxd3; Sall4; Scx; Gas1; Prox1
0.00440039	0.0195817	GO:0090103	cochlea morphogenesis	14048; 18504; 18994	Pou3f4; Eya1; Pax2
0.00440039	0.0195817	GO:0001823	mesonephros development	16869; 18504; 18510	Lhx1; Pax8; Pax2
0.00472774	0.0208646	GO:0060485	mesenchyme development	14472; 15221; 17701; 17702; 18504; 19713; 20348; 21418	Gbx2; Sema3c; Tfap2a; Foxd3; Ret; Pax2; Msx1; Msx2
0.00503528	0.0220397	GO:0043576	regulation of respiratory gaseous exchange	18227; 14843; 192167	Nr4a2; Gsx2; Nlgn1
0.00511705	0.0221723	GO:0021604	cranial nerve structural organization	15407; 18504	Hoxb1; Pax2
0.00521938	0.0221723	GO:0009889	regulation of biosynthetic process	98496; 109275; 99377; 69430; 79221; 70127; 70673; 71371; 71751; 268903; 74016; 74480; 664805; 378435; 50916; 11303; 16814; 14048; 14281; 14842; 15221; 15407; 212391; 81703; 13685; 16658; 246086; 16869; 16873; 17202; 17701; 17702; 18032; 18227; 18504; 18507; 18510; 14013; 18751; 18795; 11910; 19130; 14118; 19713; 20289; 20664; 20679; 20680; 20689; 20893; 21418; 21425; 22359; 22408; 22762; 22771; 1…	Prdm16; Tfap2a; Lmcd1; Fos; Lbx1; Nrip1; Ret; Bhlhe23; Pax2; Map3k13; Mafa; Ccl19; Actr5; Onecut3; Skor2; Mc4r; Etv1; Lhx1; Mecom; Arid5b; Tfeb; Hdac9; Sox6; Onecut1; Hoxb1; Jdp2; Cdon; Sox7; Itgb3bp; Zfpm2; Pid1; Msx1; Msx2; Atf3; Dpf3; Vldlr; Adcy2; Plcb1; Nr4a2; Prkcb; Phf19; Fbn1; Samd4; Sox1; Eif4ebp1; Abca1; Lcor; Foxb1; Onecut2; Nfix; 1700048O20Rik; Pax8; Lhx5; Pax5; Hipk2; Bhlhe40; Wnt1; …
0.0052228	0.0221723	GO:0023057	negative regulation of signaling	67792; 69065; 70673; 664805; 240672; 12443; 13489; 13836; 14048; 14119; 14451; 14013; 18751; 14118; 20689; 21418; 22408; 24063; 15258; 15379; 225631	Prdm16; Mecom; Tfap2a; Hipk2; Ccnd1; Rgs8; Wnt1; Prkcb; Drd2; Epha2; Fbn1; Fbn2; Spry1; Eya1; Sall3; Onecut2; Dusp5; Gas1; Chac1; Skor2; Onecut1
0.00523166	0.0221723	GO:0009059	macromolecule biosynthetic process	109275; 99377; 69430; 79221; 70127; 70673; 11600; 71371; 71751; 268903; 74016; 74480; 664805; 107895; 378435; 231044; 50916; 240590; 11303; 76898; 77782; 16814; 14048; 14281; 14472; 14842; 15221; 15373; 15403; 15407; 15586; 212391; 81703; 13685; 16658; 246086; 16869; 16873; 17701; 17702; 18032; 18227; 18504; 18507; 18510; 14013; 18751; 18795; 11910; 18994; 19130; 19713; 20289; 20664; 20679; 20680…	Prdm16; Tfap2a; Hmx3; Hmx2; Lmcd1; Phlda1; Fos; Hipk2; Lbx1; Nrip1; Ret; Bhlhe23; Pax2; Map3k13; Sox7; Mafa; Ccl19; Actr5; Onecut3; Skor2; Etv1; Lhx1; Dmrt3; Arid5b; Tfeb; Hdac9; Sox6; Onecut1; Hoxb1; Jdp2; Mecom; Pax8; Itgb3bp; Foxb1; Zfpm2; Gsx2; Msx1; Msx2; Angpt1; Tshz2; Atf3; Scx; Pax5; Dpf3; Vldlr; Plcb1; Nr4a2; Hyal1; Prkcb; Phf19; Samd4; Hoxa6; Sox1; Eif4ebp1; Abca1; Lcor; Hs3st5; Onecut2…
0.00551146	0.0231742	GO:0042476	odontogenesis	11831; 240590; 14451; 17701; 17702; 21418	Aqp6; Dmrt3; Tfap2a; Gas1; Msx1; Msx2
0.00566156	0.0236179	GO:0001667	ameboidal cell migration	11600; 71371; 13836; 14472; 15221; 15586; 19130; 19713; 20348	Gbx2; Sema3c; Arid5b; Hyal1; Foxd3; Ret; Epha2; Angpt1; Prox1
0.00572255	0.0236179	GO:0021871	forebrain regionalization	16869; 22408; 14843	Gsx2; Lhx1; Wnt1
0.00574967	0.0236179	GO:0030855	epithelial cell differentiation	101401; 16531; 12443; 12571; 13836; 14048; 15221; 16869; 17702; 18504; 18510; 19130; 20289; 21418; 15379; 225631; 64290	Lhx1; Prox1; Ccnd1; Onecut2; Onecut1; Pax2; Adamts9; Kcnma1; Epha2; Tfap2a; Scx; Cdk6; Foxd3; Foxb1; Msx2; Eya1; Pax8
0.00626068	0.0252087	GO:0071695	anatomical structure maturation	17702; 18504; 19713; 22408	Msx2; Wnt1; Ret; Pax2
0.00646328	0.0252087	GO:0042474	middle ear morphogenesis	14048; 14451; 17701	Gas1; Msx1; Eya1
0.00660821	0.0252087	GO:0061448	connective tissue development	71371; 14600; 15221; 15586; 17701; 17702; 20289; 20679; 229227	Arid5b; Ghr; Hyal1; 4932438A13Rik; Foxd3; Scx; Msx1; Msx2; Sox6
0.00667905	0.0252087	GO:0006897	endocytosis	11600; 103967; 270162; 11303; 11441; 14600; 14799; 51795; 19261; 20660; 24047; 192167	Sorl1; Sirpa; Ghr; Nlgn1; Ccl19; Gria1; Srpx; Elmod1; Chrna7; Dnm3; Abca1; Angpt1
0.00673851	0.0252087	GO:0034645	cellular macromolecule biosynthetic process	109275; 99377; 69430; 79221; 70127; 70673; 71371; 71751; 268903; 74016; 74480; 664805; 107895; 378435; 231044; 50916; 240590; 11303; 76898; 77782; 16814; 14048; 14281; 14472; 14842; 15221; 15373; 15403; 15407; 212391; 81703; 13685; 16658; 246086; 16869; 16873; 17701; 17702; 18032; 18227; 18504; 18507; 18510; 14013; 18751; 18795; 11910; 18994; 19130; 19713; 20289; 20664; 20679; 20680; 20689; 20893…	Prdm16; Tfap2a; Hmx3; Hmx2; Lmcd1; Phlda1; Fos; Hipk2; Lbx1; Nrip1; Ret; Bhlhe23; Pax2; Map3k13; Sox7; Mafa; Ccl19; Actr5; Onecut3; Skor2; Etv1; Lhx1; Dmrt3; Arid5b; Tfeb; Hdac9; Sox6; Onecut1; Hoxb1; Jdp2; Mecom; Pax8; Itgb3bp; Zfpm2; Gsx2; Msx1; Msx2; Tshz2; Atf3; Scx; Pax5; Dpf3; Vldlr; Plcb1; Nr4a2; Foxb1; Prkcb; Phf19; Samd4; Hoxa6; Sox1; Eif4ebp1; Abca1; Lcor; Hs3st5; Onecut2; Nfix; 1700048…
0.00675064	0.0252087	GO:0042136	neurotransmitter biosynthetic process	14415; 14417	Gad1; Gad2
0.00675064	0.0252087	GO:0048664	neuron fate determination	16814; 22408	Wnt1; Lbx1
0.00675064	0.0252087	GO:0072205	metanephric collecting duct development	18504; 18510	Pax8; Pax2
0.00675064	0.0252087	GO:0071709	membrane assembly	19266; 192167	Ptprd; Nlgn1
0.00675064	0.0252087	GO:0097090	presynaptic membrane organization	19266; 192167	Ptprd; Nlgn1
0.00675064	0.0252087	GO:0007158	neuron cell-cell adhesion	19713; 192167	Ret; Nlgn1
0.00675064	0.0252087	GO:0010172	embryonic body morphogenesis	21418; 57810	Tfap2a; Cdon
0.00675064	0.0252087	GO:0021534	cell proliferation in hindbrain	664805; 14472	Gbx2; Skor2
0.00725849	0.0269169	GO:0072273	metanephric nephron morphogenesis	16869; 18504; 18510	Lhx1; Pax8; Pax2
0.00780872	0.0287576	GO:0007369	gastrulation	240672; 13836; 14048; 16869; 18504; 20289; 20680	Lhx1; Epha2; Scx; Pax2; Dusp5; Eya1; Sox7
0.00800778	0.0292887	GO:0046903	secretion	16531; 269855; 378435; 11303; 11441; 12443; 78808; 13489; 17101; 17202; 18191; 18510; 18795; 20614; 24047; 320405; 27220; 192167; 64290	Plcb1; Ccl19; Ssc5d; Ccnd1; Nrxn3; Foxb1; Cadps2; Drd2; Kcnma1; Snap25; Chrna7; Stxbp5; Nlgn1; Abca1; Cartpt; Mafa; Lyst; Pax8; Mc4r
0.0081091	0.0294575	GO:0050432	catecholamine secretion	11441; 13489; 27220	Cartpt; Chrna7; Drd2
0.00858782	0.0301704	GO:0048149	behavioral response to ethanol	11441; 13489	Chrna7; Drd2
0.00858782	0.0301704	GO:0070307	lens fiber cell development	13836; 19130	Epha2; Prox1
0.00858782	0.0301704	GO:0060346	bone trabecula formation	14119; 17702	Msx2; Fbn2
0.00858782	0.0301704	GO:0008343	adult feeding behavior	109648; 27220	Cartpt; Npy
0.00858782	0.0301704	GO:0071467	cellular response to pH	329064; 15586	Hyal1; Pkd2l1
0.00966032	0.0337164	GO:0030097	hemopoiesis	79221; 70673; 11600; 12571; 13836; 14281; 16658; 16923; 14013; 18795; 20679; 22408; 24047; 319158; 320404; 15379; 27220	Prdm16; Plcb1; Fos; Hdac9; Ccl19; Wnt1; Epha2; Mecom; Itpkb; Sh2b3; Cdk6; Onecut1; Cartpt; Mafb; Angpt1; Sox6; Hist1h4i

## Sheet: GO_Down_reg_1.5FC
p-value	q-value	term_goid	term_name	members_input_overlap	members_input_overlap_geneids
7.08967e-24	4.38851e-21	GO:0007399	nervous system development	245857; 230025; 66993; 16842; 68404; 233552; 71093; 235281; 268902; 170758; 171171; 241727; 12404; 107751; 110834; 18014; 50913; 75665; 12661; 11803; 11859; 11923; 11924; 110380; 12405; 13082; 13172; 13405; 18996; 13609; 13841; 14159; 243616; 14362; 14432; 15223; 15903; 15904; 16392; 16728; 16777; 16870; 16917; 17196; 17988; 18039; 18040; 18053; 237847; 18111; 50914; 11516; 18189; 18209; 18213; 1…	Prdm12; Prdm13; Nefm; Nefl; Gdpd5; Mylip; Ssh3; Slc6a11; Nrbp2; Scn3b; Snph; Ngfr; Psen2; Lamb1; Prickle1; Isl1; Sox8; Fzd1; Bhlhe22; Tlx1; Tlx3; Shox2; Cyp26a1; Rac3; Ptf1a; Robo2; Sstr2; Neurog2; Neurog1; Hey2; Sez6l; Atoh8; Lhx2; Ndrg1; Heyl; Nrn1; Bok; Wnt7b; Foxj1; Pou3f1; Ephb1; Wnt3; Rtn4r; Smarcd3; Nnat; Rtn4rl1; Olig1; Ntng2; Fes; Lef1; Pmp22; Gap43; Epha7; Ntn3; Prrxl1; Otp; Aplp1; Trpv…
4.1087e-23	1.27164e-20	GO:0022008	neurogenesis	245857; 230025; 66993; 16842; 68404; 233552; 268902; 170758; 171171; 241727; 107751; 110834; 18014; 50913; 75665; 12661; 11859; 11923; 11924; 13172; 13405; 18996; 13609; 13841; 14159; 14362; 14432; 15903; 15904; 16392; 16728; 16777; 16870; 16917; 17196; 17988; 18039; 18040; 18053; 237847; 18111; 50914; 11516; 18209; 18213; 18420; 18755; 18858; 18935; 18991; 18997; 51800; 19378; 20429; 270190; 205…	Tlx3; Prdm12; Prdm13; Ntng2; Ephb1; Nefm; Nefl; Id4; Robo2; Id3; Ssh3; Th; Phox2a; Neurog2; Lef1; Phox2b; Hey2; Neurog1; Wnt7b; Rac3; Lhx2; Gap43; Epha7; Ntrk1; Ntn3; Pou4f2; Lmx1b; Zhx2; Nrbp2; Snph; Ngfr; Prrxl1; Lamb1; Ndrg1; Trpv2; Rtn4r; Prkch; Heyl; Dmd; Rtn4rl1; Neurod4; Nrn1; Isl1; Nnat; Ptf1a; Pmp22; Ntrk3; Otp; Sox8; Bok; Slit1; Chrna3; Chl1; Wnt5a; Hey1; Aldh1a2; Slc1a3; Ccdc64; Pou3f1…
2.05437e-22	4.23885e-20	GO:0030182	neuron differentiation	245857; 16842; 68404; 233552; 268902; 170758; 171171; 241727; 107751; 110834; 18014; 50913; 75665; 12661; 11859; 11923; 11924; 13172; 18996; 13609; 13841; 14159; 14362; 14432; 15903; 15904; 16392; 16728; 16777; 16870; 16917; 17196; 18039; 18040; 18053; 237847; 18111; 50914; 11516; 18209; 18213; 18420; 18858; 18935; 18997; 19378; 20429; 270190; 20512; 20562; 20681; 21823; 21908; 22368; 22415; 2241…	Tlx3; Rac3; Ntng2; Nefm; Nefl; Id4; Robo2; Id3; Ssh3; Th; Phox2a; Neurog2; Lef1; Phox2b; Hey2; Neurog1; Wnt7b; Hey1; Lhx2; Gap43; Epha7; Ntrk1; Ntn3; Pou4f2; Lmx1b; Zhx2; Nrbp2; Snph; Ngfr; Prrxl1; Lamb1; Trpv2; Rtn4r; Heyl; Rtn4rl1; Neurod4; Nrn1; Isl1; Nnat; Ptf1a; Pmp22; Ntrk3; Otp; Sox8; Ephb1; Slit1; Chrna3; Chl1; Wnt5a; Aldh1a2; Slc1a3; Ccdc64; Dbx1; Wnt3; Mbp; S1pr1; Bhlhe22; Tlx1; Fzd1; P…
1.73616e-14	2.6867e-12	GO:0007417	central nervous system development	16842; 233552; 268902; 241727; 107751; 50913; 11803; 11859; 11924; 110380; 13082; 13172; 18996; 13609; 13841; 243616; 14362; 15223; 15903; 15904; 16392; 16777; 16870; 16917; 18053; 18111; 18213; 18420; 18935; 18991; 51800; 19165; 19378; 20319; 20378; 270190; 20511; 20562; 20681; 21823; 21908; 22418; 22422; 56747; 20606; 59058; 27140; 19213	Ephb1; Psen2; Id4; Robo2; Frzb; Id3; Sstr2; Cyp26a1; Th; Phox2a; Neurog2; Lef1; Phox2b; Slc6a11; Lhx2; Epha7; Lmx1b; Shroom2; Snph; Ngfr; Prrxl1; Lamb1; Aplp1; Sfrp2; Fzd1; Isl1; Ptf1a; Ntrk3; Sez6l; Otp; Sox8; Bok; Slit1; Gdpd5; Wnt5a; Aldh1a2; Wnt7b; Foxj1; Pou3f1; Dbx1; Slc1a2; S1pr1; Bhlhe22; Tlx1; Tlx3; Pou4f1; Nnat; Olig2
5.84851e-14	7.24045e-12	GO:0000902	cell morphogenesis	245857; 16842; 68404; 71960; 432611; 268902; 171171; 107751; 110834; 75564; 12661; 77446; 11924; 110380; 13841; 14159; 14362; 14432; 15223; 22350; 15901; 16392; 16728; 16777; 16840; 16870; 17150; 17196; 18039; 18040; 18053; 237847; 18209; 18213; 18935; 18997; 20319; 20429; 270190; 20512; 20562; 22368; 22415; 22418; 18211; 22761; 56198; 59058; 15213; 260409; 227753; 15214; 65079	Heg1; Ntng2; Lect1; Nefl; Robo2; Id1; Ssh3; Nefm; Neurog2; Lef1; Phox2b; Hey2; Hey1; Lhx2; Gap43; Epha7; Ntn3; Shroom2; Mfap2; Prrxl1; Lamb1; Trpv2; Ngfr; Sfrp2; Heyl; Rsph9; Myh14; Nrn1; Cdc42ep3; Isl1; Foxj1; Ntrk1; Ntrk3; Rtn4r; Slit1; Chrna3; Chl1; Wnt5a; Gsn; Slc1a3; Fzd1; Ephb1; Wnt3; Rtn4rl1; Zfpm1; Bhlhe22; Ezr; Dnaic2; Pou4f2; Shox2; L1cam; Mbp; Fes
2.46121e-12	2.53915e-10	GO:0048666	neuron development	245857; 68404; 233552; 268902; 170758; 171171; 107751; 110834; 75665; 12661; 11923; 11924; 18996; 13841; 14159; 14362; 14432; 16392; 16728; 16777; 16870; 16917; 17196; 18039; 18040; 18053; 237847; 11516; 18209; 18213; 18858; 18935; 18997; 20429; 270190; 20512; 20562; 21823; 22368; 22415; 22418; 18211; 59058; 65079	Rac3; Ntng2; Nefm; Nefl; Robo2; Ssh3; Th; Neurog2; Phox2b; Lhx2; Gap43; Epha7; Ntrk1; Ntn3; Pou4f2; Lmx1b; Ngfr; Prrxl1; Lamb1; Trpv2; Neurod4; Nrn1; Isl1; Pmp22; Ntrk3; Chrna3; Rtn4r; Slit1; Fzd1; Chl1; Wnt5a; Slc1a3; Ccdc64; Ephb1; Wnt3; Rtn4rl1; Bhlhe22; Pou4f1; Gdpd5; Shox2; Adcyap1; L1cam; Mbp; Fes
4.18568e-12	3.34663e-10	GO:2000026	regulation of multicellular organismal development	65963; 245857; 66993; 16842; 233552; 268902; 269120; 12404; 110834; 18014; 50913; 11924; 12405; 18996; 329934; 14159; 14180; 14313; 14362; 15223; 15507; 15901; 15904; 16392; 16840; 17132; 17196; 18039; 18040; 18053; 18189; 18213; 18420; 18596; 18755; 18858; 18935; 18984; 14172; 20312; 20319; 20378; 20429; 270190; 20562; 20681; 21825; 22368; 22415; 22418; 22422; 18211; 22761; 56198; 26564; 27140; …	Slit1; Pdgfrb; Lect1; Nefl; Id4; Robo2; Id1; Fes; Tmem176b; Cx3cl1; Neurog2; Lef1; Phox2b; Hey2; Neurog1; Prickle1; Pmp22; Asb4; Frzb; Ror2; Nefm; Fgf18; Foxo6; Maf; Otp; Thbs1; Wnt7b; Zhx2; Ngfr; Sfrp2; Prkch; Heyl; Foxj1; Isl1; Cbln2; Ntrk1; Optc; Cbln1; Sox8; Fst; Nrxn1; Fgf9; Chrna3; Wnt5a; Ntrk3; Hey1; Trpv2; Fzd1; Ephb1; Hspb1; Wnt3; Mbp; Zfpm1; Por; Tlx3; Pou4f1; Gdpd5; Shox2; Smarcd3; Oli…
4.32521e-12	3.34663e-10	GO:0031175	neuron projection development	245857; 68404; 233552; 268902; 170758; 171171; 107751; 110834; 75665; 12661; 11924; 13841; 14159; 14362; 14432; 16392; 16728; 16777; 16870; 17196; 18039; 18040; 18053; 237847; 11516; 18209; 18213; 18858; 18935; 18997; 20429; 270190; 20562; 22368; 22415; 22418; 18211; 59058; 65079	Rac3; Ntng2; Nefm; Nefl; Robo2; Ssh3; Neurog2; Phox2b; Lhx2; Gap43; Epha7; Ntrk1; Ntn3; Pou4f2; Ngfr; Prrxl1; Lamb1; Nrn1; Isl1; Pmp22; Ntrk3; Chrna3; Rtn4r; Slit1; Fzd1; Chl1; Wnt5a; Trpv2; Ccdc64; Ephb1; Wnt3; Rtn4rl1; Bhlhe22; Gdpd5; Shox2; Adcyap1; L1cam; Mbp; Fes
5.98044e-12	4.11321e-10	GO:0051094	positive regulation of developmental process	66993; 16842; 233552; 268902; 12404; 18014; 50913; 11923; 11924; 12405; 14159; 14180; 14313; 15223; 15507; 15904; 16392; 18039; 18053; 18189; 18213; 18420; 18755; 18935; 18984; 18997; 19241; 14172; 20312; 20319; 20378; 20429; 270190; 20681; 21825; 22368; 22415; 22418; 22422; 18211; 56198; 15213; 65255; 15214; 16373	Nefl; Id4; Robo2; Fes; Cx3cl1; Neurog2; Lef1; Phox2b; Hey2; Neurog1; Hey1; Asb4; Frzb; Fgf18; Ngfr; Otp; Thbs1; Wnt7b; Sfrp2; Prkch; Heyl; Neurod4; Tmsb4x; Isl1; Cbln2; Ntrk1; Nrxn1; Cbln1; Sox8; Fst; Fgf9; Gdpd5; Wnt5a; Ntrk3; Trpv2; Foxj1; Ephb1; Hspb1; Wnt3; Por; Pou4f2; Shox2; Smarcd3; Olig2; Irx3
1.0573e-10	6.5447e-09	GO:0045595	regulation of cell differentiation	65963; 245857; 230126; 66993; 16842; 233552; 268902; 110834; 18014; 50913; 11923; 11924; 18996; 329934; 14159; 14180; 14313; 15223; 15901; 15903; 15904; 16392; 17132; 17196; 18039; 18040; 18213; 18420; 18755; 18858; 18935; 18984; 18997; 19241; 14172; 20319; 20378; 20429; 20681; 22368; 22415; 22418; 22422; 18211; 22761; 56198; 56458; 27140; 387609; 27276; 106042; 15213; 65255; 15214; 16373	Nefm; Nefl; Id4; Robo2; Id3; Id1; Fes; Tmem176b; Neurog2; Lef1; Phox2b; Hey2; Neurog1; Hey1; Pmp22; Asb4; Frzb; Pou4f2; Zhx2; Foxo1; Fgf18; Foxo6; Maf; Otp; Wnt7b; Sfrp2; Prkch; Heyl; Neurod4; Prickle1; Tmsb4x; Isl1; Ntrk1; Ntrk3; Plekhb1; Shb; Fst; Fgf9; Chrna3; Wnt5a; Trpv2; Foxj1; Wnt3; Mbp; Zfpm1; Por; Sox8; Tlx3; Pou4f1; Gdpd5; Shox2; Smarcd3; Olig2; Irx3; Ssh3
1.42474e-10	8.01738e-09	GO:0048858	cell projection morphogenesis	245857; 68404; 432611; 268902; 171171; 107751; 110834; 75564; 12661; 11924; 13841; 14362; 14432; 15223; 16392; 16728; 16870; 17196; 18039; 18040; 18053; 237847; 18209; 18213; 18935; 18997; 20429; 270190; 20562; 22368; 22415; 22418; 18211; 59058; 227753; 65079	Ntng2; Nefm; Nefl; Robo2; Ssh3; Neurog2; Phox2b; Lhx2; Gap43; Epha7; Ntn3; Ngfr; Prrxl1; Gsn; Rsph9; Nrn1; Isl1; Foxj1; Ntrk1; Ntrk3; Rtn4r; Slit1; Chrna3; Chl1; Wnt5a; Trpv2; Fzd1; Ephb1; Wnt3; Mbp; Bhlhe22; Dnaic2; Pou4f2; Shox2; L1cam; Rtn4rl1
1.94678e-10	1.00422e-08	GO:0048522	positive regulation of cellular process	66993; 16842; 68337; 233552; 21987; 71816; 268902; 72514; 269152; 74199; 110834; 18014; 50913; 11517; 11846; 11859; 11923; 11924; 13405; 18996; 329934; 13592; 13593; 13609; 13612; 13841; 14159; 14160; 14170; 14180; 14362; 15223; 15507; 15903; 15904; 16324; 16392; 16728; 16777; 16870; 16917; 17132; 17537; 232333; 17874; 18039; 18053; 18111; 11516; 18189; 18213; 18420; 18596; 18755; 18935; 18984; 1…	Nefl; Gdpd5; Snca; Ccbe1; Rnf180; Ngfr; Psen2; Lamb1; Cited4; Lgr5; Prickle1; Isl1; Edil3; Thbs1; Sox8; Fgf9; Fzd1; Slc6a1; Mfng; Tac1; Tlx1; Tnip1; Xbp1; Arg1; Ptf1a; Robo2; Meis3; Cx3cl1; Neurog2; Neurog1; Hey2; Hey1; Lhx2; Mapk15; Shox2; Heyl; Tmsb4x; Tpd52l1; Bok; Adcyap1r1; Wnt7b; Foxj1; Pou3f1; Hspb1; Wnt3; Kif26b; Inhbb; Smarcd3; Vit; Nnat; Smoc1; Myd88; Olig2; Tnfrsf19; Vtn; Fes; Lef1; Ro…
5.22502e-10	2.48791e-08	GO:0032990	cell part morphogenesis	245857; 68404; 432611; 268902; 171171; 107751; 110834; 75564; 12661; 11924; 13841; 14362; 14432; 15223; 16392; 16728; 16870; 17196; 18039; 18040; 18053; 237847; 18209; 18213; 18935; 18997; 20429; 270190; 20562; 22368; 22415; 22418; 18211; 59058; 227753; 65079	Ntng2; Nefm; Nefl; Robo2; Ssh3; Neurog2; Phox2b; Lhx2; Gap43; Epha7; Ntn3; Ngfr; Prrxl1; Gsn; Rsph9; Nrn1; Isl1; Foxj1; Ntrk1; Ntrk3; Rtn4r; Slit1; Chrna3; Chl1; Wnt5a; Trpv2; Fzd1; Ephb1; Wnt3; Mbp; Bhlhe22; Dnaic2; Pou4f2; Shox2; L1cam; Rtn4rl1
2.00811e-09	8.87871e-08	GO:0019226	transmission of nerve impulse	140919; 72961; 12404; 110834; 108015; 50913; 11438; 12291; 12322; 12405; 13195; 13405; 13609; 15904; 17196; 232333; 17988; 18189; 18858; 18991; 19165; 270190; 20512; 20562; 20983; 21333; 21823; 22418; 18211; 319984; 20617; 20618; 94090	Jph4; Psen2; Slc17a6; Slc17a7; Camk2a; Cacna1g; Trim9; Sncg; Th; Snca; Ddc; Pmp22; Syt4; Chrnb4; Ndrg1; Id4; Dmd; Cbln2; Pou3f1; Nrxn1; Cbln1; Chrna4; Slit1; Chrna3; Wnt5a; Slc1a3; Slc6a1; Ephb1; Olig2; S1pr1; Ntrk1; Tac1; Mbp
1.34891e-08	5.21858e-07	GO:0072358	cardiovascular system development	230126; 66993; 16842; 269120; 77446; 13393; 18996; 329934; 13609; 14170; 14180; 14362; 15223; 15507; 15901; 15903; 16392; 16840; 170765; 17069; 18189; 18596; 19378; 14172; 20312; 20319; 20378; 20429; 270190; 21823; 21825; 22418; 22422; 18211; 22761; 56198; 56458; 320924; 106042; 15213; 65255; 15214	Heg1; Lect1; Id3; Id1; Ripply3; Th; Cx3cl1; Lef1; Hey2; Prickle1; Asb4; Ccbe1; Frzb; Foxo1; Fgf18; Foxo6; Pdgfrb; Fgf15; Sfrp2; Ly6e; Foxj1; Isl1; Ntrk1; Optc; Thbs1; Shb; Nrxn1; Fgf9; Wnt5a; Hey1; Aldh1a2; Wnt7b; Fzd1; Ephb1; Hspb1; S1pr1; Zfpm1; Pou4f1; Shox2; Smarcd3; Heyl; Dlx3
1.34891e-08	5.21858e-07	GO:0072359	circulatory system development	230126; 66993; 16842; 269120; 77446; 13393; 18996; 329934; 13609; 14170; 14180; 14362; 15223; 15507; 15901; 15903; 16392; 16840; 170765; 17069; 18189; 18596; 19378; 14172; 20312; 20319; 20378; 20429; 270190; 21823; 21825; 22418; 22422; 18211; 22761; 56198; 56458; 320924; 106042; 15213; 65255; 15214	Heg1; Lect1; Id3; Id1; Ripply3; Th; Cx3cl1; Lef1; Hey2; Prickle1; Asb4; Ccbe1; Frzb; Foxo1; Fgf18; Foxo6; Pdgfrb; Fgf15; Sfrp2; Ly6e; Foxj1; Isl1; Ntrk1; Optc; Thbs1; Shb; Nrxn1; Fgf9; Wnt5a; Hey1; Aldh1a2; Wnt7b; Fzd1; Ephb1; Hspb1; S1pr1; Zfpm1; Pou4f1; Shox2; Smarcd3; Heyl; Dlx3
3.79334e-08	1.38122e-06	GO:0060485	mesenchyme development	16842; 13082; 14170; 14180; 16392; 18596; 18935; 19378; 20319; 20378; 20681; 21825; 22418; 22422; 56198; 15213; 15214	Sfrp2; Pdgfrb; Heyl; Aldh1a2; Frzb; Isl1; Thbs1; Sox8; Cyp26a1; Fgf9; Hey2; Lef1; Phox2b; Hey1; Wnt5a; Fgf15; Wnt7b
8.34931e-08	2.87124e-06	GO:0007411	axon guidance	268902; 107751; 12661; 11924; 13841; 14432; 16392; 16728; 16870; 18053; 18997; 270190; 20562; 22415; 22418; 18211	Lhx2; L1cam; Gap43; Epha7; Isl1; Robo2; Ntrk1; Wnt3; Pou4f2; Ephb1; Ngfr; Slit1; Prrxl1; Chl1; Neurog2; Wnt5a
1.28177e-07	3.96622e-06	GO:0022603	regulation of anatomical structure morphogenesis	245857; 16842; 71960; 268902; 269120; 110834; 329934; 14159; 14362; 15507; 22350; 15901; 16392; 16840; 17196; 18039; 18040; 18053; 18213; 18984; 20312; 20319; 20429; 20681; 21825; 22368; 22415; 22418; 18211; 26564; 15213; 260409; 65255; 15214	Lect1; Nefl; Robo2; Id1; Fes; Cx3cl1; Lef1; Hey2; Ror2; Hey1; Asb4; Nefm; Ngfr; Foxo6; Sfrp2; Myh14; Cdc42ep3; Isl1; Ntrk1; Optc; Ntrk3; Sox8; Chrna3; Wnt5a; Thbs1; Trpv2; Fzd1; Hspb1; Wnt3; Por; Ezr; Shox2; Mbp; Ssh3
1.38068e-07	3.96622e-06	GO:0021545	cranial nerve development	107751; 11859; 13405; 18996; 16392; 18935; 270190; 20512; 18211	Ephb1; Dmd; Isl1; Ntrk1; Pou4f1; Prrxl1; Phox2a; Phox2b; Slc1a3
1.3935e-07	3.96622e-06	GO:0007268	synaptic transmission	140919; 72961; 12404; 110834; 108015; 11438; 12291; 12322; 12405; 13195; 13405; 232333; 18189; 19165; 270190; 20512; 20562; 20983; 21333; 21823; 22418; 18211; 319984; 20617; 20618; 94090	Jph4; Psen2; Slc17a6; Slc17a7; Camk2a; Cacna1g; Trim9; Sncg; Th; Snca; Ddc; Syt4; Chrnb4; Dmd; Cbln2; Ntrk1; Nrxn1; Cbln1; Chrna4; Slit1; Chrna3; Wnt5a; Slc1a3; Slc6a1; Ephb1; Tac1
1.40964e-07	3.96622e-06	GO:0003231	cardiac ventricle development	66993; 77446; 18996; 14180; 14362; 16392; 17069; 20319; 22418; 22761; 56198; 15213; 15214	Sfrp2; Fzd1; Ly6e; Heg1; Isl1; Zfpm1; Heyl; Pou4f1; Smarcd3; Fgf9; Wnt5a; Hey2; Hey1
1.89677e-07	5.10479e-06	GO:0051093	negative regulation of developmental process	65963; 230126; 16842; 269120; 50913; 329934; 14313; 15223; 15901; 15903; 15904; 16392; 16840; 17196; 18053; 18213; 18935; 20319; 20378; 20562; 20681; 21825; 22415; 22418; 22422; 22761; 56458; 27140; 387609; 106042; 15213; 16373	Lect1; Id4; Id3; Id1; Tmem176b; Lef1; Phox2b; Hey1; Frzb; Foxo1; Foxo6; Ngfr; Sfrp2; Prickle1; Isl1; Optc; Thbs1; Sox8; Fst; Slit1; Wnt5a; Ntrk3; Wnt7b; Foxj1; Wnt3; Mbp; Zfpm1; Shb; Tlx3; Zhx2; Olig2; Irx3
1.98985e-07	5.13214e-06	GO:0006935	chemotaxis	16842; 268902; 107751; 12661; 11924; 13609; 13841; 14432; 15507; 16392; 16728; 16870; 18053; 18213; 18596; 18707; 18997; 20312; 270190; 20562; 21825; 22415; 22418; 18211; 27226	Robo2; Pla2g7; Cx3cl1; Neurog2; Lef1; Lhx2; Gap43; Epha7; Pik3cd; Ngfr; Prrxl1; Isl1; Ntrk1; Ntrk3; Slit1; Chl1; Wnt5a; Thbs1; Pdgfrb; Ephb1; Hspb1; Wnt3; S1pr1; Pou4f2; L1cam
2.52077e-07	6.24142e-06	GO:0010646	regulation of cell communication	99326; 230837; 231821; 16842; 232237; 233552; 21987; 72514; 110834; 50780; 11438; 12322; 13609; 13841; 67865; 14160; 14170; 14180; 14313; 14362; 15223; 15507; 15901; 16324; 16392; 106512; 16728; 16840; 17537; 50781; 232333; 17874; 18053; 18111; 11516; 18189; 18213; 18596; 18755; 18984; 19165; 14172; 20312; 20319; 20378; 20429; 270190; 20512; 21333; 21825; 21886; 22418; 22422; 22433; 18211; 56198;…	Lgr5; Tnip1; Pdgfrb; Lect1; Psen2; Xbp1; Gdpd5; Meis3; Camk2a; Id1; Tle2; Sncg; Jph4; Snca; Cx3cl1; Lef1; Hey2; Sez6l; Adrbk2; Asap3; Rapgef4; Rgs20; Epha7; Dkk3; Ror2; Spry2; Foxo1; Fgf18; Adap1; Ngfr; Rgs3; Wnt7b; Fgf15; Nnat; Fgd5; Prkch; Heyl; Foxj1; Isl1; L1cam; Ntrk1; Nrxn1; Ntrk3; Chrna4; Fst; Fgf9; Chrna3; Wnt5a; Thbs1; Gpsm3; Slc1a3; Fzd1; Slc6a1; Ephb1; Mfng; Rgs10; Hspb1; Tac1; S1pr1; …
4.83409e-07	1.15089e-05	GO:0003007	heart morphogenesis	66993; 77446; 18996; 14180; 14362; 15223; 16392; 17069; 19378; 20319; 20429; 21825; 22418; 22761; 56198; 15213; 15214	Sfrp2; Foxj1; Ly6e; Heg1; Fzd1; Isl1; Zfpm1; Heyl; Thbs1; Pou4f1; Shox2; Smarcd3; Fgf9; Wnt5a; Hey2; Aldh1a2; Hey1
5.05224e-07	1.15827e-05	GO:0001944	vasculature development	230126; 16842; 269120; 77446; 13393; 329934; 13609; 14180; 14362; 15507; 15901; 16392; 16840; 18189; 18596; 19378; 14172; 20312; 20319; 20378; 270190; 21825; 22418; 22422; 18211; 56458; 320924; 15213; 65255; 15214	Heg1; Lect1; Id1; Cx3cl1; Lef1; Hey2; Hey1; Asb4; Ccbe1; Frzb; Foxo1; Fgf18; Foxo6; Sfrp2; Pdgfrb; Isl1; Ntrk1; Optc; Thbs1; Shb; Nrxn1; Fgf9; Wnt5a; Aldh1a2; Wnt7b; Fzd1; Ephb1; Hspb1; S1pr1; Dlx3
1.55782e-06	3.4439e-05	GO:0003158	endothelium development	207728; 77446; 13405; 13609; 15901; 16840; 22422; 15213; 15214	Dmd; Heg1; Lect1; Hey2; S1pr1; Id1; Pde2a; Hey1; Wnt7b
2.61739e-06	5.42376e-05	GO:0015837	amine transport	110834; 11438; 11846; 13195; 232333; 21823; 20617; 20618	Slc6a1; Arg1; Snca; Chrna4; Sncg; Th; Chrna3; Ddc
2.62864e-06	5.42376e-05	GO:0044057	regulation of system process	235281; 110834; 108015; 11749; 12291; 12322; 13405; 16324; 232333; 18189; 18436; 18935; 19165; 20512; 21333; 21823; 54631; 18211; 319984; 20606; 20617; 20618; 27140; 11551; 15214	Th; Psen2; Camk2a; Cacna1g; Sncg; Sstr2; Jph4; Snca; P2rx1; Phox2b; Hey2; Scn3b; Anxa6; Chrnb4; Dmd; Ntrk1; Nrxn1; Chrna3; Slc1a3; Slc6a1; Tac1; Adra2a; Tlx3; Inhbb; Nphs1
5.23746e-06	0.00010458	GO:0009966	regulation of signal transduction	99326; 230837; 231821; 16842; 232237; 233552; 21987; 72514; 50780; 13609; 13841; 67865; 14160; 14170; 14180; 14313; 14362; 15223; 15507; 15901; 16324; 16392; 106512; 16728; 16840; 17537; 50781; 17874; 18053; 11516; 18189; 18213; 18596; 18755; 18984; 19165; 14172; 20312; 20319; 20378; 20429; 270190; 21825; 21886; 22418; 22422; 22433; 18211; 56198; 56458; 56508; 56747; 24064; 57783; 320129; 20617; …	Lgr5; Tnip1; Pdgfrb; Lect1; Psen2; Meis3; Id1; Tle2; Snca; Cx3cl1; Lef1; Hey2; Sez6l; Adrbk2; Asap3; Rapgef4; Rgs20; Epha7; Dkk3; Ror2; Spry2; Foxo1; Fgf18; Ngfr; Rgs3; Xbp1; Fgf15; Prickle1; Fgd5; Prkch; Heyl; Foxj1; Isl1; L1cam; Ntrk1; Nrxn1; Ntrk3; Adap1; Fst; Fgf9; Gdpd5; Wnt5a; Thbs1; Gpsm3; Wnt7b; Fzd1; Ephb1; Mfng; Rgs10; Hspb1; S1pr1; Por; Adra2a; Sfrp2; Frzb; Inhbb; Shox2; Fgfbp3; Garnl3…
8.4432e-06	0.000163323	GO:0003208	cardiac ventricle morphogenesis	66993; 18996; 14180; 16392; 17069; 20319; 56198; 15213; 15214	Sfrp2; Ly6e; Isl1; Heyl; Pou4f1; Smarcd3; Fgf9; Hey2; Hey1
1.12251e-05	0.000210555	GO:0035095	behavioral response to nicotine	110834; 108015; 11438; 110835	Chrna4; Chrna5; Chrnb4; Chrna3
1.79432e-05	0.000326671	GO:0003209	cardiac atrium morphogenesis	77446; 16392; 20429; 22418; 22761; 15214	Heg1; Isl1; Zfpm1; Shox2; Wnt5a; Hey2
1.98793e-05	0.000351579	GO:0016048	detection of temperature stimulus	107751; 18053; 270190; 18211	Ephb1; Ngfr; Ntrk1; Prrxl1
2.21804e-05	0.000377799	GO:0051049	regulation of transport	235281; 110834; 207728; 11438; 11517; 11846; 18951; 12293; 12322; 13405; 14159; 14170; 14362; 16324; 16392; 16891; 232333; 18053; 18111; 18189; 18436; 18596; 19288; 20319; 20511; 20974; 20983; 21333; 21825; 54631; 22368; 22370; 22418; 56508; 20617; 20618; 94090; 11551	Camk2a; Vtn; Trim9; Sncg; Fes; Snca; P2rx1; Thbs1; Scn3b; Syngr3; Syt4; Ngfr; Sept5; Cacna2d1; Fgf15; Sfrp2; Dmd; Pdgfrb; Isl1; Nphs1; Nrxn1; Pde2a; Chrna4; Chrna3; Wnt5a; Adcyap1r1; Slc1a2; Trpv2; Fzd1; Slc6a1; Lipg; Arg1; Ptx3; Adra2a; Rapgef4; Inhbb; Tac1; Nnat
2.25825e-05	0.000377799	GO:0048863	stem cell differentiation	16842; 13082; 14170; 14362; 16392; 18935; 19378; 20319; 20378; 20681; 22415; 22418; 22422; 56198; 387609; 106042; 15213; 15214	Sfrp2; Fzd1; Heyl; Aldh1a2; Prickle1; Frzb; Isl1; Zhx2; Wnt3; Sox8; Cyp26a1; Hey2; Lef1; Phox2b; Hey1; Wnt5a; Fgf15; Wnt7b
2.37353e-05	0.000386636	GO:0023057	negative regulation of signaling	16842; 233552; 50780; 67865; 14180; 14313; 14362; 15507; 16392; 16840; 17537; 50781; 232333; 18053; 19165; 20312; 20319; 20378; 21825; 21886; 22418; 22422; 56198; 56458; 24064; 57783; 320129; 20617; 58175; 26564; 106042; 15214	Lect1; Psen2; Meis3; Snca; Cx3cl1; Lef1; Hey2; Ror2; Adrbk2; Rgs20; Frzb; Dkk3; Spry2; Foxo1; Ngfr; Tle2; Sfrp2; Heyl; Prickle1; Isl1; Rgs3; Thbs1; Fst; Fgf9; Gdpd5; Wnt5a; Wnt7b; Fzd1; Slc6a1; Rgs10; Hspb1; Tnip1
2.48245e-05	0.00039401	GO:0010001	glial cell differentiation	16842; 50913; 11923; 13405; 14432; 15904; 17988; 18213; 18935; 18991; 51800; 20681	Pou3f1; Dmd; Neurod4; Gap43; Id4; Ntrk3; Sox8; Bok; Ndrg1; Lef1; Phox2b; Olig2
2.58113e-05	0.000399429	GO:0048585	negative regulation of response to stimulus	16842; 233552; 50780; 67865; 14180; 14313; 14362; 15223; 15507; 16392; 16840; 17537; 50781; 18053; 18189; 19165; 20312; 20319; 20378; 21825; 21886; 22415; 22418; 22422; 56198; 56458; 24064; 57783; 320129; 20617; 58175; 26564; 106042; 15214; 223649	Lect1; Psen2; Meis3; Snca; Cx3cl1; Lef1; Hey2; Ror2; Adrbk2; Prickle1; Rgs20; Frzb; Dkk3; Nrbp2; Spry2; Foxo1; Ngfr; Tle2; Sfrp2; Heyl; Foxj1; Isl1; Rgs3; Nrxn1; Thbs1; Fst; Fgf9; Gdpd5; Wnt5a; Wnt7b; Fzd1; Rgs10; Hspb1; Wnt3; Tnip1
2.73209e-05	0.000412479	GO:0060412	ventricular septum morphogenesis	14362; 22418; 22761; 56198; 15213; 15214	Fzd1; Heyl; Zfpm1; Wnt5a; Hey2; Hey1
3.08136e-05	0.000454134	GO:0001649	osteoblast differentiation	16842; 14180; 14362; 15901; 15903; 15904; 20319; 20429; 20681; 22415; 22422; 15213	Sfrp2; Fzd1; Wnt3; Id4; Id3; Id1; Sox8; Shox2; Fgf9; Lef1; Hey1; Wnt7b
3.32988e-05	0.000479347	GO:0003230	cardiac atrium development	77446; 16392; 20429; 22418; 22761; 15214	Heg1; Isl1; Zfpm1; Shox2; Wnt5a; Hey2
3.48397e-05	0.000490131	GO:0060537	muscle tissue development	16842; 13405; 18996; 14049; 14180; 16392; 17069; 18209; 18596; 18935; 19378; 20429; 20681; 54631; 22418; 22761; 56198; 225115; 106042; 15213; 15214	Pdgfrb; Ly6e; Zfpm1; Dmd; Prickle1; Isl1; Ntn3; Heyl; Pou4f1; Sox8; Shox2; Fgf9; Nphs1; Hey2; Svil; Lef1; Phox2b; Hey1; Wnt5a; Aldh1a2; Eya2
3.77424e-05	0.000519167	GO:0003281	ventricular septum development	77446; 14362; 22418; 22761; 56198; 15213; 15214	Fzd1; Heyl; Heg1; Zfpm1; Wnt5a; Hey2; Hey1
3.89045e-05	0.000523519	GO:0007517	muscle organ development	16842; 13405; 18996; 14180; 15903; 16392; 17069; 18209; 18935; 20429; 20681; 21346; 54631; 22418; 22761; 56198; 225115; 106042; 15213; 15214	Prickle1; Ly6e; Zfpm1; Dmd; Isl1; Ntn3; Wnt5a; Id3; Pou4f1; Sox8; Shox2; Fgf9; Nphs1; Heyl; Svil; Lef1; Phox2b; Hey2; Tagln2; Hey1
4.02827e-05	0.000526137	GO:0051963	regulation of synapse assembly	12404; 12405; 18189; 270190; 20562; 22418	Ephb1; Cbln2; Nrxn1; Cbln1; Slit1; Wnt5a
4.0799e-05	0.000526137	GO:0060415	muscle tissue morphogenesis	18996; 16392; 17069; 20429; 22418; 22761; 15213; 15214	Ly6e; Isl1; Zfpm1; Pou4f1; Shox2; Wnt5a; Hey2; Hey1
4.21186e-05	0.00053207	GO:0048523	negative regulation of cellular process	65963; 230126; 329581; 16842; 233552; 271278; 50780; 50913; 12661; 207728; 11517; 11803; 13405; 18996; 329934; 67865; 14170; 14180; 14313; 14362; 243911; 381290; 29810; 15223; 15507; 15901; 15903; 15904; 16324; 16392; 16777; 16840; 170765; 17132; 17196; 17537; 50781; 232333; 17988; 18039; 18053; 11516; 18213; 18755; 18858; 18935; 18984; 18997; 19165; 19378; 20312; 20319; 20378; 20429; 20681; 2182…	Tlx3; Prkch; Lect1; Nefl; Id4; Snca; Meis3; Id3; Id1; Tle2; Ripply3; Tmem176b; Cx3cl1; Adra2a; Lef1; Phox2b; Hey2; Ror2; Adrbk2; Prickle1; Pmp22; Wnt3; Ndrg1; Mapk15; Frzb; Dkk3; Nrbp2; Spry2; Ntrk3; Tnip1; Foxo6; Rgs3; Kirrel2; Aplp1; Psen2; Wnt7b; Zhx2; Fgf15; Ngfr; Sfrp2; Bag3; Heyl; Dmd; Foxj1; Isl1; Maf; Ntrk1; Pde2a; Lamb1; Shb; Rgs20; Fst; Fgf9; Gdpd5; Chl1; Wnt5a; Adcyap1r1; Hey1; Aldh1a2…
4.57249e-05	0.000566074	GO:0060429	epithelium development	16842; 269152; 207728; 77446; 13393; 13405; 13609; 14362; 15223; 22350; 15901; 15903; 16840; 16870; 17132; 18530; 18755; 18991; 19378; 20319; 20378; 20681; 54631; 22415; 22418; 22422; 22433; 18211; 56198; 24064; 26564; 106042; 15213; 15214; 16373	Pcdh8; Heg1; Lect1; Id3; Id1; Ezr; Lef1; Hey2; Ror2; Prickle1; Lhx2; Frzb; Spry2; Maf; Xbp1; Sfrp2; Prkch; Heyl; Dmd; Foxj1; Ntrk1; Pde2a; Sox8; Wnt5a; Hey1; Aldh1a2; Wnt7b; Fzd1; Pou3f1; Wnt3; S1pr1; Kif26b; Nphs1; Irx3; Dlx3
4.67297e-05	0.00056717	GO:0030155	regulation of cell adhesion	16842; 269152; 74199; 13405; 13609; 13612; 13841; 14159; 16728; 16777; 20312; 21825; 22370; 22418; 94214; 64075	Dmd; Spock2; Epha7; Smoc1; Edil3; Wnt5a; Kif26b; Thbs1; Cx3cl1; Fes; Vit; L1cam; Lamb1; Lef1; Vtn; S1pr1
4.79352e-05	0.000570614	GO:0035113	embryonic appendage morphogenesis	16842; 14180; 16917; 19165; 19378; 20319; 20429; 381373; 22415; 22418; 320145	Sfrp2; Sp9; Sp8; Wnt3; Psen2; Lmx1b; Shox2; Fgf9; Lef1; Wnt5a; Aldh1a2
5.28658e-05	0.000614363	GO:0060541	respiratory system development	16842; 11846; 77446; 14180; 14362; 15223; 15901; 18935; 19165; 19378; 14172; 22418; 22422; 24064	Foxj1; Heg1; Fzd1; Arg1; Id1; Spry2; Fgf18; Fgf9; Psen2; Lef1; Phox2b; Wnt5a; Aldh1a2; Wnt7b
5.35955e-05	0.000614363	GO:0043279	response to alkaloid	110834; 108015; 11438; 13195; 232333; 110835; 21333; 21823; 18211	Slc6a1; Tac1; Chrnb4; Ntrk1; Chrna4; Chrna5; Th; Chrna3; Ddc
6.40044e-05	0.000720341	GO:0048663	neuron fate commitment	50913; 13172; 18996; 16392; 50914; 18213; 27140; 19213	Dbx1; Isl1; Ntrk3; Pou4f1; Ptf1a; Tlx3; Olig2; Olig1
6.58177e-05	0.000727521	GO:0043583	ear development	18014; 110380; 14160; 14180; 15040; 17132; 18213; 18596; 18935; 20378; 22418; 24064; 26564; 15214	Lgr5; Pdgfrb; Spry2; Frzb; H2-T23; Ntrk3; Shroom2; Ror2; Fgf9; Maf; Neurog1; Phox2b; Hey2; Wnt5a
9.43645e-05	0.0010204	GO:0060173	limb development	16842; 14180; 16917; 19165; 19378; 20319; 20429; 381373; 22415; 22418; 320145; 64075	Sfrp2; Sp9; Sp8; Wnt3; Psen2; Lmx1b; Smoc1; Shox2; Fgf9; Lef1; Wnt5a; Aldh1a2
9.61541e-05	0.0010204	GO:0060993	kidney morphogenesis	269152; 15223; 18596; 20681; 22422; 15213; 16373	Foxj1; Pdgfrb; Kif26b; Sox8; Hey1; Irx3; Wnt7b
9.72592e-05	0.0010204	GO:0048644	muscle organ morphogenesis	18996; 16392; 17069; 20429; 22418; 22761; 15213; 15214	Ly6e; Isl1; Zfpm1; Pou4f1; Shox2; Wnt5a; Hey2; Hey1
0.000100232	0.00103406	GO:0061448	connective tissue development	14180; 16840; 17132; 18596; 18984; 14172; 20319; 20378; 20429; 20681; 21825; 22418; 22422; 26564	Sfrp2; Pdgfrb; Lect1; Por; Thbs1; Frzb; Sox8; Fgf18; Fgf9; Maf; Wnt5a; Wnt7b; Ror2; Shox2
0.000105716	0.00107276	GO:0003171	atrioventricular valve development	22761; 56198; 15213; 15214	Heyl; Zfpm1; Hey2; Hey1
0.000118054	0.00115859	GO:0022604	regulation of cell morphogenesis	245857; 16842; 71960; 268902; 110834; 14159; 22350; 17196; 18039; 18040; 18213; 20319; 20429; 22368; 22415; 22418; 260409	Sfrp2; Myh14; Nefm; Nefl; Robo2; Ezr; Ntrk3; Wnt3; Shox2; Cdc42ep3; Ssh3; Chrna3; Lef1; Trpv2; Mbp; Wnt5a; Fes
0.000119679	0.00115859	GO:0042127	regulation of cell proliferation	66993; 329581; 16842; 68337; 11846; 329934; 13609; 14159; 14170; 14180; 15223; 15904; 16392; 16840; 17874; 18053; 18213; 18420; 18596; 18755; 18858; 18935; 18984; 19378; 14172; 20319; 20378; 20429; 20681; 21333; 21825; 21908; 22418; 22422; 18211; 56458; 24064; 26564; 15214	Lect1; Id4; Fes; Lef1; Phox2b; Hey2; Ror2; Pmp22; Frzb; Spry2; Foxo1; Fgf18; Ngfr; Otp; Wnt7b; Fgf15; Foxo6; Sfrp2; Prkch; Pdgfrb; Isl1; Ntrk1; Ntrk3; Sox8; Fgf9; Wnt5a; Thbs1; Aldh1a2; Crip2; Foxj1; Birc7; Arg1; S1pr1; Por; Tlx1; Shox2; Smarcd3; Tac1; Myd88
0.00011979	0.00115859	GO:0009893	positive regulation of metabolic process	66993; 16842; 21987; 71816; 110834; 18014; 207728; 11517; 11859; 11924; 18996; 329934; 13592; 13593; 13609; 14180; 14362; 15223; 15507; 15904; 16392; 16870; 16917; 17132; 17874; 11516; 18213; 18596; 18935; 18984; 18991; 18997; 19165; 19241; 19288; 19378; 20319; 20429; 20681; 56222; 218203; 21825; 21908; 22370; 22415; 22418; 22422; 22761; 56198; 56458; 24064; 57783; 20617; 26564; 332110; 106042; 1…	Zfpm1; Psen2; Id4; Pdgfrb; Mylip; Snca; Phox2a; Neurog2; Lef1; Phox2b; Hey2; Neurog1; Prickle1; Vtn; Lhx2; Mapk15; Ptf1a; Rnf180; Lmx1b; Spry2; Ntrk3; Tnip1; Foxo6; Maf; Thbs1; Hey1; Cited4; Sfrp2; Heyl; Foxj1; Tmsb4x; Isl1; Pde2a; Sox8; Ebf3; Ebf2; Fgf9; Chrna3; Wnt5a; Adcyap1r1; Aldh1a2; Wnt7b; Fzd1; Pou3f1; Hspb1; Wnt3; S1pr1; Ptx3; Por; Tlx1; Adra2a; Foxo1; Pou4f1; Pou4f2; Shox2; Smarcd3; Adc…
0.000128139	0.00120989	GO:0001654	eye development	66993; 11923; 110380; 16324; 16917; 17132; 214058; 18596; 18997; 19378; 270190; 20681; 21823; 58235; 59058; 64075; 19213	Pdgfrb; Ephb1; Sox8; Neurod4; Ptf1a; Pou4f2; Bhlhe22; Megf11; Lmx1b; Pvrl1; Shroom2; Inhbb; Smarcd3; Th; Maf; Smoc1; Aldh1a2
0.000130651	0.00120989	GO:0044344	cellular response to fibroblast growth factor stimulus	72514; 14170; 14180; 18053; 14172; 21825; 22418; 24064	Thbs1; Spry2; Fgf18; Fgfbp3; Ngfr; Fgf9; Wnt5a; Fgf15
0.000130957	0.00120989	GO:0040017	positive regulation of locomotion	16842; 13609; 15507; 16777; 18213; 18596; 19241; 21333; 21825; 22370; 22418; 320924; 26564; 27226; 11551	Vtn; Pdgfrb; Hspb1; Tmsb4x; Tac1; S1pr1; Ccbe1; Adra2a; Ntrk3; Pla2g7; Ror2; Lamb1; Lef1; Thbs1; Wnt5a
0.000148229	0.00134932	GO:0023056	positive regulation of signaling	21987; 72514; 14160; 14170; 14180; 16324; 16392; 16728; 17537; 17874; 18053; 11516; 18189; 18213; 18596; 18755; 18984; 19165; 14172; 20319; 20429; 20512; 21333; 21825; 22418; 22422; 22433; 18211; 24064; 20617; 26564; 17305; 29820; 11551	Sfrp2; Psen2; Xbp1; Meis3; Snca; Ror2; Spry2; Fgf18; Ngfr; Wnt7b; Fgf15; Lgr5; Prkch; Isl1; Tpd52l1; Ntrk1; Nrxn1; Ntrk3; Fgf9; Wnt5a; Thbs1; Slc1a3; Pdgfrb; Mfng; Tac1; Por; Adra2a; Inhbb; Shox2; Fgfbp3; Adcyap1; L1cam; Myd88; Tnfrsf19
0.0001568	0.00140666	GO:0070848	response to growth factor stimulus	72514; 207728; 11846; 13195; 14170; 14180; 15507; 16840; 18053; 18596; 18935; 14172; 21823; 21825; 22418; 18211; 56198; 24064	Pdgfrb; Heyl; Th; Hspb1; Lect1; Arg1; Ntrk1; Pde2a; Spry2; Fgf18; Fgfbp3; Ngfr; Fgf9; Ddc; Thbs1; Phox2b; Wnt5a; Fgf15
0.000178373	0.00157733	GO:0006836	neurotransmitter transport	140919; 72961; 110834; 12322; 18189; 20983; 20617; 20618; 94090	Slc17a6; Slc17a7; Syt4; Camk2a; Nrxn1; Trim9; Sncg; Chrna3; Snca
0.000195999	0.00166482	GO:0035108	limb morphogenesis	16842; 14180; 16917; 19165; 19378; 20319; 20429; 381373; 22415; 22418; 320145	Sfrp2; Sp9; Sp8; Wnt3; Psen2; Lmx1b; Shox2; Fgf9; Lef1; Wnt5a; Aldh1a2
0.000196336	0.00166482	GO:0048678	response to axon injury	11846; 16392; 18039; 237847; 18213; 18211	Arg1; Ntrk1; Ntrk3; Isl1; Nefl; Rtn4rl1
0.000196336	0.00166482	GO:0006584	catecholamine metabolic process	13195; 17069; 18948; 21823; 20617; 59012	Ly6e; Moxd1; Pnmt; Th; Snca; Ddc
0.000208116	0.00174087	GO:0048864	stem cell development	16842; 13082; 14170; 16392; 18935; 19378; 20319; 20681; 22418; 22422; 56198; 387609; 15213; 15214	Sfrp2; Heyl; Fgf15; Zhx2; Isl1; Sox8; Cyp26a1; Hey2; Lef1; Phox2b; Hey1; Wnt5a; Aldh1a2; Wnt7b
0.000236644	0.0019531	GO:0007422	peripheral nervous system development	13405; 18996; 16392; 17988; 18991; 20681; 56198	Pou3f1; Dmd; Isl1; Heyl; Pou4f1; Sox8; Ndrg1
0.000262859	0.00214091	GO:0030855	epithelial cell differentiation	16842; 207728; 77446; 13393; 13405; 13609; 14362; 15223; 22350; 15901; 15903; 16840; 17132; 18755; 18991; 20378; 20681; 54631; 22418; 22422; 22433; 18211; 15213; 15214	Heg1; Lect1; Id3; Id1; Lef1; Hey2; Hey1; Frzb; Maf; Wnt7b; Prkch; Dmd; Foxj1; Ntrk1; Pde2a; Sox8; Wnt5a; Xbp1; Fzd1; Pou3f1; S1pr1; Ezr; Nphs1; Dlx3
0.000278106	0.00223568	GO:0048880	sensory system development	18996; 16392; 18935	Pou4f1; Phox2b; Isl1
0.000319782	0.00253776	GO:0051100	negative regulation of binding	16842; 15901; 16392; 16870; 19165; 22761; 15214	Lhx2; Isl1; Zfpm1; Id1; Psen2; Lef1; Hey2
0.000338485	0.00265218	GO:0031344	regulation of cell projection organization	245857; 268902; 110834; 14159; 17196; 18039; 18040; 18189; 18213; 18858; 20429; 22368; 22415; 22418; 18211	Pmp22; Nefm; Nefl; Robo2; Ntrk1; Nrxn1; Ntrk3; Wnt3; Shox2; Fes; Chrna3; Wnt5a; Trpv2; Mbp; Ssh3
0.000343469	0.00265759	GO:0001656	metanephros development	268902; 269152; 15223; 15903; 18596; 20681; 22422; 16373	Foxj1; Pdgfrb; Robo2; Id3; Kif26b; Sox8; Irx3; Wnt7b
0.000383914	0.00293386	GO:0030534	adult behavior	110834; 108015; 12661; 11438; 18189; 110835; 20511; 56747; 20617; 20618	Sncg; Snca; Chrnb4; Nrxn1; Chrna4; Chrna5; Chrna3; Chl1; Sez6l; Slc1a2
0.000415828	0.00310118	GO:0015842	synaptic vesicle amine transport	13195; 21823	Ddc; Th
0.000415828	0.00310118	GO:0033076	isoquinoline alkaloid metabolic process	13195; 21823	Ddc; Th
0.000438235	0.00318188	GO:0003177	pulmonary valve development	56198; 15213; 15214	Heyl; Hey2; Hey1
0.000438235	0.00318188	GO:0003184	pulmonary valve morphogenesis	56198; 15213; 15214	Heyl; Hey2; Hey1
0.00044207	0.00318188	GO:0048665	neuron fate specification	13172; 18996; 16392; 18213; 27140	Tlx3; Pou4f1; Ntrk3; Dbx1; Isl1
0.000502681	0.00357655	GO:0010941	regulation of cell death	329581; 16842; 78688; 12661; 11517; 18996; 13841; 29810; 15507; 15901; 15903; 16324; 16392; 17537; 18039; 18053; 18213; 18436; 18755; 18984; 51800; 19165; 19378; 20312; 20319; 20378; 20681; 21825; 22418; 18211; 56458; 24064; 20617; 15214; 223649; 98267	Prkch; Psen2; Meis3; Id3; Id1; Cx3cl1; Snca; P2rx1; Lef1; Hey2; Nrbp2; Nol3; Epha7; Spry2; Foxo1; Ngfr; Nefl; Thbs1; Sfrp2; Bag3; Isl1; Ntrk1; Ntrk3; Sox8; Bok; Chl1; Wnt5a; Adcyap1r1; Aldh1a2; Hspb1; Birc7; Por; Pou4f1; Inhbb; Stk17b; Frzb
0.000545647	0.00383813	GO:0006865	amino acid transport	140919; 72961; 108068; 11846; 232333; 20511; 20512; 20617	Slc6a1; Arg1; Slc17a6; Slc17a7; Grm2; Snca; Slc1a2; Slc1a3
0.000579168	0.00402815	GO:0009892	negative regulation of metabolic process	16842; 330890; 50913; 207728; 11803; 13405; 18996; 329934; 14170; 14180; 14313; 14362; 243911; 381290; 15223; 15507; 15901; 15903; 15904; 16324; 16392; 170765; 17132; 50781; 18213; 18997; 19165; 20319; 20429; 20681; 21825; 21886; 22418; 22761; 56198; 56458; 24064; 20617; 59058; 332110; 387609; 106042; 11551; 15213; 15214; 223649	Piwil4; Pou4f2; Id4; Id3; Id1; Tle2; Ripply3; Snca; Lef1; Hey2; Nrbp2; Prickle1; Mapk15; Dkk3; Spry2; Foxo1; Foxo6; Maf; Kirrel2; Aplp1; Psen2; Hey1; Fgf15; Sfrp2; Heyl; Dmd; Foxj1; Isl1; Pde2a; Sox8; Fst; Fgf9; Wnt5a; Ntrk3; Thbs1; Fzd1; Hspb1; Zhx2; Zfpm1; Bhlhe22; Adra2a; Pou4f1; Inhbb; Shox2; Olig2; Atp2b4
0.000606007	0.00416798	GO:0007269	neurotransmitter secretion	110834; 12322; 18189; 20983; 20617; 20618; 94090	Chrna3; Syt4; Camk2a; Nrxn1; Trim9; Sncg; Snca
0.000641956	0.00436671	GO:0050807	regulation of synapse organization	12404; 12405; 18189; 270190; 20562; 22418	Ephb1; Cbln2; Nrxn1; Cbln1; Slit1; Wnt5a
0.000771837	0.00519312	GO:0012501	programmed cell death	230126; 67171; 329581; 16842; 78688; 21987; 170676; 12661; 76884; 11803; 18996; 13841; 14049; 29810; 15507; 15901; 15903; 16324; 16392; 16858; 17537; 18039; 18053; 18436; 18755; 18984; 51800; 19165; 19378; 20312; 20319; 20378; 20681; 21825; 22368; 22418; 22422; 18211; 56458; 24064; 20617; 15214; 223649; 98267	Dram2; Cyfip2; Nefl; Meis3; Id3; Id1; Cx3cl1; Snca; P2rx1; Lef1; Lgals7; Nrbp2; Peg10; Prkch; Epha7; Hey2; Spry2; Foxo1; Nol3; Psen2; Aplp1; Wnt7b; Ngfr; Sfrp2; Bag3; Isl1; Ntrk1; Thbs1; Shb; Bok; Chl1; Wnt5a; Aldh1a2; Trpv2; Hspb1; Birc7; Por; Sox8; Pou4f1; Inhbb; Tpd52l1; Stk17b; Frzb; Eya2
0.000793472	0.00528128	GO:0048584	positive regulation of response to stimulus	21987; 72514; 240095; 207728; 13609; 14160; 14170; 14180; 15040; 15507; 16324; 16392; 16728; 17537; 17874; 18053; 11516; 18213; 18596; 18755; 18984; 19165; 14172; 20312; 20319; 20429; 21333; 21825; 22418; 22422; 22433; 18211; 24064; 57783; 26564; 27226; 17305; 29820; 11551	Sfrp2; Tnip1; Psen2; Meis3; Pla2g7; Cx3cl1; Thbs1; Ror2; H2-T23; H2-M5; Spry2; Fgf18; Ngfr; Xbp1; Fgf15; Lgr5; Prkch; Isl1; Tpd52l1; Ntrk1; Pde2a; Fgf9; Wnt5a; Ntrk3; Wnt7b; Pdgfrb; Mfng; Hspb1; Tac1; S1pr1; Por; Adra2a; Inhbb; Shox2; Fgfbp3; Adcyap1; L1cam; Myd88; Tnfrsf19
0.000829833	0.00546454	GO:0072001	renal system development	268902; 269152; 11746; 15223; 15903; 18596; 19378; 20681; 54631; 22418; 22422; 56198; 15213; 16373	Pdgfrb; Heyl; Anxa4; Foxj1; Robo2; Id3; Kif26b; Sox8; Irx3; Nphs1; Wnt5a; Hey1; Aldh1a2; Wnt7b
0.000893177	0.00581975	GO:0050920	regulation of chemotaxis	13609; 15507; 18213; 18596; 21825; 22415; 22418; 27226	Pdgfrb; Hspb1; Wnt3; S1pr1; Ntrk3; Pla2g7; Wnt5a; Thbs1
0.000935163	0.00602986	GO:0044089	positive regulation of cellular component biogenesis	12404; 12405; 18189; 270190	Ephb1; Cbln2; Nrxn1; Cbln1
0.0010103	0.00644066	GO:0051050	positive regulation of transport	235281; 11517; 13405; 14170; 16324; 16392; 16891; 232333; 18111; 18436; 18596; 19288; 20319; 20511; 20974; 21333; 22368; 22370; 22418; 20617	Sfrp2; Pdgfrb; Slc6a1; Dmd; Lipg; Tac1; Slc1a2; Isl1; Syngr3; Ptx3; Snca; Vtn; Inhbb; Scn3b; Nnat; P2rx1; Wnt5a; Adcyap1r1; Fgf15; Trpv2
0.00101968	0.00644066	GO:0042476	odontogenesis	16842; 13393; 14313; 15903; 16777; 18053; 22422; 58235	Id3; Pvrl1; Fst; Ngfr; Lamb1; Lef1; Wnt7b; Dlx3
0.00104207	0.00650292	GO:0016331	morphogenesis of embryonic epithelium	14362; 16870; 18530; 19378; 20319; 20681; 22418; 22422; 106042; 16373	Pcdh8; Fzd1; Lhx2; Prickle1; Sfrp2; Sox8; Irx3; Wnt5a; Aldh1a2; Wnt7b
0.00105055	0.00650292	GO:0007416	synapse assembly	12404; 12405; 18189; 270190; 20562; 22418	Ephb1; Cbln2; Nrxn1; Cbln1; Slit1; Wnt5a
0.00119878	0.00734225	GO:0035270	endocrine system development	16392; 17069; 50781; 18420; 18596; 19378; 22418; 56458; 19213	Pdgfrb; Ly6e; Isl1; Dkk3; Foxo1; Ptf1a; Otp; Wnt5a; Aldh1a2
0.00120998	0.00734225	GO:0055082	cellular chemical homeostasis	70357; 235281; 72961; 110834; 108015; 50913; 11438; 11517; 12291; 13405; 13609; 15166; 15904; 16526; 17196; 17988; 18189; 18858; 18991; 19165; 21333; 21823; 380728; 20617; 11551	Kcnh4; Psen2; Id4; Slc17a7; Cacna1g; Th; Snca; Scn3b; Pmp22; Hcn2; Chrnb4; Olig2; Ndrg1; Dmd; Kcnk2; Chrna4; Nrxn1; Chrna3; Adcyap1r1; Pou3f1; Tac1; S1pr1; Adra2a; Mbp; Kcnip1
0.00123059	0.00734225	GO:0009820	alkaloid metabolic process	13195; 21823	Ddc; Th
0.00123359	0.00734225	GO:0003181	atrioventricular valve morphogenesis	22761; 56198; 15213	Heyl; Zfpm1; Hey1
0.00136182	0.00802828	GO:0014070	response to organic cyclic compound	110834; 108015; 207728; 11438; 11517; 11803; 11846; 16392; 232333; 18039; 18213; 18436; 18596; 110835; 19378; 56222; 21333; 21823; 18211; 20606; 332110	Pdgfrb; Slc6a1; Th; Tac1; Arg1; Ntrk1; Mapk15; Chrnb4; Pde2a; Chrna4; Chrna5; Ntrk3; Sstr2; Nefl; Isl1; Chrna3; P2rx1; Aplp1; Adcyap1r1; Aldh1a2; Cited4
0.00137704	0.00804141	GO:0048675	axon extension	18213; 18997; 20562; 22368; 22415; 22418	Wnt3; Ntrk3; Pou4f2; Slit1; Wnt5a; Trpv2
0.00154098	0.00891464	GO:0001736	establishment of planar polarity	14362; 20319; 22418; 26564	Sfrp2; Fzd1; Wnt5a; Ror2
0.00157369	0.00901958	GO:0042692	muscle cell differentiation	66993; 16842; 13405; 329934; 16392; 18209; 18596; 18935; 19241; 20429; 20681; 54631; 22422; 56198; 106042; 15214	Pdgfrb; Heyl; Dmd; Prickle1; Tmsb4x; Isl1; Ntn3; Sox8; Shox2; Smarcd3; Foxo6; Nphs1; Lef1; Phox2b; Hey2; Wnt7b
0.00162	0.00911616	GO:0014046	dopamine secretion	11438; 20617; 20618	Chrna4; Sncg; Snca
0.00162	0.00911616	GO:0014059	regulation of dopamine secretion	11438; 20617; 20618	Chrna4; Sncg; Snca
0.00164691	0.00914619	GO:0043393	regulation of protein binding	66993; 16842; 16392; 19165; 22370; 22761; 17305	Mfng; Isl1; Zfpm1; Vtn; Smarcd3; Psen2; Lef1
0.00165488	0.00914619	GO:0050795	regulation of behavior	13609; 15507; 18189; 18213; 18596; 21825; 22415; 22418; 27226	Pdgfrb; Hspb1; Wnt3; S1pr1; Nrxn1; Ntrk3; Pla2g7; Wnt5a; Thbs1
0.00174878	0.00957958	GO:0006811	ion transport	140919; 235281; 72961; 110834; 108068; 11438; 11517; 11749; 11846; 12291; 12293; 12322; 13405; 381290; 15166; 16526; 232333; 18189; 18436; 18596; 19165; 20511; 20512; 20527; 21825; 22368; 380728; 20617; 20618; 58235; 20927	Kcnh4; Psen2; Slc17a6; Slc17a7; Camk2a; Cacna1g; Sncg; Snca; P2rx1; Scn3b; Anxa6; Hcn2; Cacna2d1; Dmd; Slc2a3; Kcnk2; Thbs1; Chrna4; Abcc8; Nrxn1; Chrna3; Adcyap1r1; Slc1a2; Slc1a3; Pdgfrb; Slc6a1; Trpv2; Arg1; Pvrl1; Atp2b4; Grm2
0.00179213	0.00964632	GO:0050432	catecholamine secretion	11438; 17069; 20617; 20618	Chrna4; Sncg; Ly6e; Snca
0.00179213	0.00964632	GO:0031102	neuron projection regeneration	16392; 18039; 237847; 18213	Isl1; Ntrk3; Rtn4rl1; Nefl
0.00181087	0.00966319	GO:0051129	negative regulation of cellular component organization	110380; 13609; 17196; 18189; 18858; 19165; 19241; 20319; 20562; 22415; 22418; 20617; 94090; 227753; 15214	Sfrp2; Pmp22; Tmsb4x; Psen2; S1pr1; Wnt3; Nrxn1; Trim9; Shroom2; Slit1; Snca; Hey2; Wnt5a; Mbp; Gsn
0.00195603	0.0103486	GO:0051240	positive regulation of multicellular organismal process	235281; 14180; 14313; 15507; 16324; 16392; 16891; 17874; 18189; 18596; 19165; 20312; 20512; 20681; 21333; 21825; 22418; 18211; 20617; 11551; 15214	Pdgfrb; Lipg; Hspb1; Snca; Isl1; Ntrk1; Tac1; Sox8; Nrxn1; Thbs1; Inhbb; Fst; Fgf9; Psen2; Cx3cl1; Adra2a; Wnt5a; Myd88; Hey2; Scn3b; Slc1a3
0.00205647	0.0107877	GO:0032101	regulation of response to external stimulus	207728; 13609; 15507; 16392; 17874; 18189; 18213; 18596; 20312; 21333; 21825; 22415; 22418; 57783; 27226; 223649	Pdgfrb; Hspb1; Wnt3; Isl1; S1pr1; Nrxn1; Pde2a; Pla2g7; Ntrk3; Tnip1; Tac1; Cx3cl1; Thbs1; Myd88; Nrbp2; Wnt5a
0.00207428	0.0107897	GO:0021535	cell migration in hindbrain	16842; 18996; 18935	Pou4f1; Lef1; Phox2b
0.00210678	0.0108675	GO:1901362	organic cyclic compound biosynthetic process	218461; 230025; 66993; 16842; 69743; 103172; 71093; 107751; 18014; 50913; 207728; 109575; 11517; 11803; 11859; 11923; 11924; 13170; 13172; 13195; 13405; 18996; 329934; 13592; 13593; 13609; 14049; 14170; 14180; 14313; 14362; 15223; 15901; 15903; 15904; 245671; 16392; 16870; 16917; 18025; 170765; 17132; 50781; 17874; 50914; 11516; 18209; 18213; 18420; 18596; 18755; 18830; 18935; 18948; 18984; 18991…	Prdm12; Prdm13; Psen2; Snca; Sp8; Sp9; Dkk3; Cited4; Prickle1; Isl1; Sox8; Fgf9; Casz1; Fzd1; Upp1; Zfp9; Bhlhe22; Tlx1; Tbx10; Tnip1; Ptf1a; Ddc; Neurog2; Neurog1; Hey2; Hey1; Lhx2; Mapk15; Shox2; Heyl; Tmsb4x; Adcyap1r1; Foxj1; Pou3f1; Smarcd3; Dbp; Myd88; Olig2; Olig1; Ripply3; Pnmt; Lef1; Ror2; Ntn3; Prrxl1; Otp; Aplp1; Sfrp2; Dmd; Neurod4; Ntrk1; Ntrk3; Ebf3; Ebf2; Wnt5a; Nfe2l3; Pdgfrb; Dbx…
0.00219911	0.0111414	GO:0051336	regulation of hydrolase activity	230837; 231821; 16842; 50780; 11517; 13609; 13841; 67865; 15223; 11516; 18213; 18436; 18596; 18984; 51800; 20319; 21825; 22370; 18211; 24064; 20617; 58175; 243312	Vtn; Snca; P2rx1; Lef1; Asap3; Rgs20; Epha7; Spry2; Rgs3; Sfrp2; Adcyap1r1; Pdgfrb; Ntrk1; Ntrk3; Adap1; Bok; Thbs1; Foxj1; Rgs10; S1pr1; Por; Adcyap1; Elfn1
0.00220204	0.0111414	GO:0051969	regulation of transmission of nerve impulse	110834; 12322; 232333; 18189; 19165; 20512; 21333; 18211; 319984; 20617; 20618	Slc6a1; Tac1; Psen2; Snca; Camk2a; Nrxn1; Ntrk1; Sncg; Jph4; Chrna3; Slc1a3
0.00222188	0.0111414	GO:0051270	regulation of cellular component movement	16842; 235281; 13609; 14159; 15507; 16777; 18213; 18596; 19241; 20319; 21333; 21825; 22370; 22415; 22418; 320924; 26564; 27226; 11551	Sfrp2; Pdgfrb; Vtn; Hspb1; Tmsb4x; Tac1; S1pr1; Ccbe1; Adra2a; Ntrk3; Pla2g7; Wnt3; Ror2; Fes; Lamb1; Lef1; Thbs1; Wnt5a; Scn3b
0.00223188	0.0111414	GO:0048638	regulation of developmental growth	14180; 18213; 18984; 20319; 22368; 22415; 22418; 15214	Sfrp2; Wnt3; Por; Ntrk3; Fgf9; Wnt5a; Hey2; Trpv2
0.00232305	0.0115037	GO:0031098	stress-activated protein kinase signaling cascade	21987; 14170; 17874; 20319; 270190; 54631; 22418; 22422; 56458; 26564	Sfrp2; Ephb1; Tpd52l1; Foxo1; Nphs1; Wnt5a; Myd88; Ror2; Fgf15; Wnt7b
0.00238523	0.0117179	GO:0097305	response to alcohol	11517; 11846; 232333; 18039; 18213; 18596; 19378; 21823; 18211; 20606; 332110	Pdgfrb; Slc6a1; Arg1; Ntrk1; Ntrk3; Mapk15; Sstr2; Th; Nefl; Adcyap1r1; Aldh1a2
0.00242791	0.0117412	GO:0003186	tricuspid valve morphogenesis	22761; 15214	Zfpm1; Hey2
0.00242791	0.0117412	GO:0003195	tricuspid valve formation	22761; 15214	Zfpm1; Hey2
0.00244865	0.0117497	GO:0035282	segmentation	16842; 18530; 19165; 20319; 22418; 26564; 16373	Pcdh8; Sfrp2; Psen2; Wnt5a; Lef1; Ror2; Irx3
0.00260028	0.0122359	GO:0050919	negative chemotaxis	13841; 20562; 22418	Epha7; Wnt5a; Slit1
0.00260028	0.0122359	GO:0090177	establishment of planar polarity involved in neural tube closure	14362; 20319; 22418	Sfrp2; Fzd1; Wnt5a
0.00262256	0.0122359	GO:0015844	monoamine transport	11438; 17069; 18436; 20617; 20618	Chrna4; P2rx1; Ly6e; Sncg; Snca
0.00262903	0.0122359	GO:0001764	neuron migration	107751; 12661; 11923; 11924; 16917; 18213; 18935; 27140	Phox2b; Neurod4; Tlx3; Ntrk3; Prrxl1; Chl1; Neurog2; Lmx1b
0.00269978	0.0124714	GO:0019438	aromatic compound biosynthetic process	218461; 230025; 66993; 16842; 69743; 103172; 71093; 107751; 18014; 50913; 207728; 109575; 11517; 11803; 11859; 11923; 11924; 13170; 13172; 13195; 13405; 18996; 329934; 13592; 13593; 13609; 14049; 14180; 14313; 14362; 15223; 15901; 15903; 15904; 245671; 16392; 16870; 16917; 18025; 170765; 17132; 50781; 17874; 50914; 11516; 18209; 18213; 18420; 18596; 18755; 18935; 18948; 18991; 18997; 19165; 19241…	Prdm12; Prdm13; Psen2; Snca; Sp8; Sp9; Dkk3; Cited4; Prickle1; Isl1; Sox8; Fgf9; Casz1; Fzd1; Upp1; Zfp9; Bhlhe22; Tlx1; Tbx10; Tnip1; Ptf1a; Ddc; Neurog2; Neurog1; Hey2; Hey1; Lhx2; Mapk15; Shox2; Heyl; Tmsb4x; Adcyap1r1; Foxj1; Pou3f1; Smarcd3; Dbp; Myd88; Olig2; Olig1; Ripply3; Pnmt; Lef1; Ror2; Ntn3; Prrxl1; Otp; Aplp1; Sfrp2; Dmd; Neurod4; Ntrk1; Ntrk3; Ebf3; Ebf2; Wnt5a; Nfe2l3; Pdgfrb; Dbx…
0.00292283	0.0134017	GO:0002064	epithelial cell development	207728; 77446; 13405; 15223; 15901; 16840; 20681; 54631; 22418; 22422; 22433; 18211	Foxj1; Dmd; Heg1; Lect1; Ntrk1; Id1; Sox8; Xbp1; Nphs1; Wnt5a; Pde2a; Wnt7b
0.00301007	0.0134807	GO:0032970	regulation of actin filament-based process	245857; 235281; 110380; 13609; 14159; 18213; 18596; 19241; 21333; 54631; 227753	Pdgfrb; Tmsb4x; Tac1; S1pr1; Ntrk3; Shroom2; Ssh3; Nphs1; Gsn; Scn3b; Fes
0.00301433	0.0134807	GO:0006812	cation transport	140919; 235281; 110834; 11438; 11517; 11749; 11846; 12291; 12293; 12322; 13405; 381290; 15166; 16526; 18436; 18596; 19165; 22368; 380728; 20617; 20618; 58235; 20927	Kcnh4; Psen2; Slc17a6; Camk2a; Cacna1g; Sncg; Snca; P2rx1; Scn3b; Anxa6; Hcn2; Cacna2d1; Dmd; Kcnk2; Chrna4; Abcc8; Chrna3; Adcyap1r1; Trpv2; Pdgfrb; Arg1; Pvrl1; Atp2b4
0.00302245	0.0134807	GO:0001655	urogenital system development	268902; 269152; 11746; 15223; 15903; 18596; 19378; 20681; 54631; 22418; 22422; 56198; 15213; 16373	Pdgfrb; Heyl; Anxa4; Foxj1; Robo2; Id3; Kif26b; Sox8; Irx3; Nphs1; Wnt5a; Hey1; Aldh1a2; Wnt7b
0.00302718	0.0134807	GO:0048545	response to steroid hormone stimulus	11517; 11846; 16392; 232333; 18039; 18213; 18596; 19378; 56222; 21823; 20606; 332110	Pdgfrb; Slc6a1; Th; Arg1; Ntrk3; Mapk15; Sstr2; Isl1; Nefl; Adcyap1r1; Aldh1a2; Cited4
0.00313859	0.013877	GO:0071310	cellular response to organic substance	16842; 72514; 207728; 11803; 11846; 13082; 13195; 329934; 14170; 14180; 15507; 16324; 16392; 16840; 17874; 18053; 18213; 18596; 18935; 18984; 19378; 14172; 20312; 21823; 21825; 22418; 22422; 22433; 18211; 56198; 56458; 24064; 20606; 11551	Lect1; Cx3cl1; Sstr2; Cyp26a1; Th; Ddc; Lef1; Phox2b; Spry2; Foxo1; Fgf18; Ngfr; Aplp1; Wnt7b; Fgf15; Foxo6; Heyl; Isl1; Ntrk1; Pde2a; Fgf9; Wnt5a; Ntrk3; Aldh1a2; Thbs1; Pdgfrb; Hspb1; Arg1; Por; Adra2a; Inhbb; Fgfbp3; Xbp1; Myd88
0.0032015	0.0140548	GO:0060413	atrial septum morphogenesis	16392; 22761; 15214	Isl1; Zfpm1; Hey2
0.00362593	0.015806	GO:0009952	anterior/posterior pattern specification	16842; 13082; 18530; 19165; 19378; 20319; 22415; 22418; 26564; 15213; 15214	Pcdh8; Sfrp2; Wnt3; Psen2; Ror2; Cyp26a1; Lef1; Hey2; Wnt5a; Aldh1a2; Hey1
0.00374978	0.0160445	GO:0048878	chemical homeostasis	70357; 235281; 72961; 110834; 108015; 50913; 11438; 11517; 12291; 13405; 13609; 15166; 15904; 16526; 16891; 17196; 17988; 18053; 18189; 18858; 18991; 19165; 21333; 218203; 21823; 22422; 380728; 20617; 11551	Kcnh4; Psen2; Id4; Slc17a7; Cacna1g; Mylip; Th; Snca; Scn3b; Pmp22; Hcn2; Chrnb4; Ngfr; Ndrg1; Dmd; Kcnk2; Chrna4; Nrxn1; Chrna3; Adcyap1r1; Wnt7b; Pou3f1; Lipg; Olig2; S1pr1; Adra2a; Tac1; Mbp; Kcnip1
0.00375361	0.0160445	GO:0018958	phenol-containing compound metabolic process	13195; 17069; 18948; 21823; 20617; 59012	Ly6e; Moxd1; Pnmt; Th; Snca; Ddc
0.00375841	0.0160445	GO:0007405	neuroblast proliferation	66993; 16842; 11923; 15904; 18420	Otp; Lef1; Smarcd3; Id4; Neurod4
0.00388115	0.016429	GO:0031648	protein destabilization	15901; 218203; 20617	Snca; Mylip; Id1
0.00390157	0.016429	GO:0007611	learning or memory	72961; 16777; 232333; 18189; 19165; 21333; 21823; 18211; 319984	Slc6a1; Jph4; Psen2; Slc17a7; Ntrk1; Nrxn1; Th; Tac1; Lamb1
0.0039919	0.0165838	GO:0032536	regulation of cell projection size	18039; 18040	Nefm; Nefl
0.0039919	0.0165838	GO:0003175	tricuspid valve development	22761; 15214	Zfpm1; Hey2
0.00402038	0.0165908	GO:0051130	positive regulation of cellular component organization	16842; 268902; 12404; 12405; 14159; 18039; 18189; 18213; 18596; 19288; 20429; 270190; 21333; 54631; 22368; 22370; 22415; 22418; 18211; 20617	Vtn; Pdgfrb; Ptx3; Ephb1; Wnt3; Nefl; Nphs1; Robo2; Cbln2; Ntrk1; Nrxn1; Cbln1; Shox2; Fes; Tac1; Snca; Lef1; Ntrk3; Wnt5a; Trpv2
0.00425353	0.017322	GO:0015849	organic acid transport	140919; 72961; 108068; 11846; 232333; 20511; 20512; 21825; 20617	Slc6a1; Arg1; Slc17a6; Slc17a7; Thbs1; Grm2; Snca; Slc1a2; Slc1a3
0.00425353	0.017322	GO:0046942	carboxylic acid transport	140919; 72961; 108068; 11846; 232333; 20511; 20512; 21825; 20617	Slc6a1; Arg1; Slc17a6; Slc17a7; Thbs1; Grm2; Snca; Slc1a2; Slc1a3
0.00431577	0.0174605	GO:2000145	regulation of cell motility	16842; 13609; 14159; 15507; 16777; 18213; 18596; 19241; 20319; 21333; 21825; 22370; 22418; 320924; 26564; 27226; 11551	Sfrp2; Pdgfrb; Vtn; Hspb1; Tmsb4x; Tac1; S1pr1; Ccbe1; Adra2a; Ntrk3; Pla2g7; Ror2; Fes; Lamb1; Lef1; Thbs1; Wnt5a
0.00444186	0.017854	GO:0021515	cell differentiation in spinal cord	233552; 50913; 11859; 13172; 16392	Phox2a; Isl1; Dbx1; Olig2; Gdpd5
0.00464215	0.0184992	GO:0002063	chondrocyte development	14172; 20319; 20429	Sfrp2; Fgf18; Shox2
0.00466216	0.0184992	GO:0042107	cytokine metabolic process	15223; 15507; 16324; 17874; 21825; 22418; 22761	Foxj1; Hspb1; Zfpm1; Thbs1; Inhbb; Wnt5a; Myd88
0.00486925	0.0191394	GO:0002009	morphogenesis of an epithelium	16842; 269152; 14362; 15223; 16870; 18530; 19378; 20319; 20378; 20681; 22418; 22422; 24064; 26564; 106042; 15213; 16373	Pcdh8; Fzd1; Lhx2; Foxj1; Frzb; Prickle1; Kif26b; Ror2; Sfrp2; Spry2; Sox8; Irx3; Lef1; Hey1; Wnt5a; Aldh1a2; Wnt7b
0.00488535	0.0191394	GO:0002062	chondrocyte differentiation	14180; 17132; 18984; 14172; 20319; 20429	Sfrp2; Por; Shox2; Fgf9; Maf; Fgf18
0.00536315	0.0208792	GO:0009894	regulation of catabolic process	230837; 231821; 71816; 50780; 13609; 67865; 15223; 11516; 18213; 19165; 218203; 22418; 18211; 24064; 58175; 332110; 106042; 11551; 223649	Foxj1; Rgs20; Rgs10; Mapk15; Psen2; S1pr1; Rnf180; Adra2a; Ntrk3; Adap1; Spry2; Nrbp2; Mylip; Adcyap1; Rgs3; Wnt5a; Prickle1; Ntrk1; Asap3
0.00543427	0.0210238	GO:0051937	catecholamine transport	11438; 17069; 20617; 20618	Chrna4; Sncg; Ly6e; Snca
0.00548713	0.0210965	GO:0003283	atrial septum development	16392; 22761; 15214	Isl1; Zfpm1; Hey2
0.00576209	0.021509	GO:0090287	regulation of cellular response to growth factor stimulus	72514; 14180; 16840; 18053; 14172; 21825; 22418; 24064	Lect1; Thbs1; Spry2; Fgf18; Fgfbp3; Ngfr; Fgf9; Wnt5a
0.00577737	0.021509	GO:0044271	cellular nitrogen compound biosynthetic process	218461; 230025; 66993; 16842; 69743; 103172; 71093; 107751; 18014; 50913; 207728; 109575; 11517; 11803; 11846; 11859; 11923; 11924; 13170; 13172; 13195; 13405; 18996; 329934; 13592; 13593; 13609; 14049; 14180; 14313; 14362; 15223; 15901; 15903; 15904; 245671; 16392; 16870; 16917; 18025; 170765; 17132; 50781; 17874; 50914; 11516; 18209; 18213; 18420; 18596; 18755; 18935; 18991; 18997; 19165; 19241…	Zfpm1; Prdm12; Prdm13; Olig1; Id4; Fst; Id3; Id1; Tle2; Phox2a; Ripply3; Ror2; Ddc; Neurog2; Lef1; Phox2b; Hey2; Neurog1; Atoh8; Sp8; Sp9; Lhx2; Ptf1a; Cited4; Mapk15; Frzb; Ntrk1; Ntn3; Wnt5a; Dkk3; Zfp9; Lmx1b; Tmsb4x; Ntrk3; Tnip1; Foxo6; Prrxl1; Otp; Aplp1; Psen2; Pdgfrb; Klf8; Sfrp2; Prkch; Heyl; Dmd; Neurod4; Foxj1; Nfe2l3; Isl1; Maf; Hey1; Upp1; Pde2a; Sox8; Ebf3; Ebf2; Fgf9; Chchd10; Adcy…
0.00578693	0.021509	GO:0018130	heterocycle biosynthetic process	218461; 230025; 66993; 16842; 69743; 103172; 71093; 107751; 18014; 50913; 207728; 109575; 11517; 11803; 11859; 11923; 11924; 13170; 13172; 13195; 13405; 18996; 329934; 13592; 13593; 13609; 14049; 14180; 14313; 14362; 15223; 15901; 15903; 15904; 245671; 16392; 16870; 16917; 18025; 170765; 17132; 50781; 17874; 50914; 11516; 18209; 18213; 18420; 18596; 18755; 18830; 18935; 18991; 18997; 19165; 19241…	Hey1; Prdm12; Prdm13; Olig1; Id4; Fst; Id3; Id1; Tle2; Phox2a; Ripply3; Pltp; Ddc; Neurog2; Lef1; Phox2b; Hey2; Neurog1; Atoh8; Sp8; Sp9; Lhx2; Cited4; Mapk15; Frzb; Ntrk1; Ntn3; Wnt5a; Dkk3; Zfp9; Lmx1b; Tmsb4x; Ntrk3; Tnip1; Foxo6; Prrxl1; Otp; Aplp1; Psen2; Pdgfrb; Klf8; Sfrp2; Prkch; Heyl; Dmd; Neurod4; Foxj1; Nfe2l3; Isl1; Maf; Ptf1a; Upp1; Pde2a; Sox8; Ebf3; Ebf2; Fgf9; Chchd10; Adcyap1r1; …
0.0058476	0.021509	GO:0060562	epithelial tube morphogenesis	16842; 269152; 14362; 15223; 16870; 19378; 20319; 20681; 22418; 22422; 24064; 106042; 15213; 16373	Sfrp2; Fzd1; Lhx2; Foxj1; Prickle1; Kif26b; Spry2; Sox8; Irx3; Lef1; Hey1; Wnt5a; Aldh1a2; Wnt7b
0.00590716	0.021509	GO:1902262	apoptotic process involved in patterning of blood vessels	16842; 22422	Lef1; Wnt7b
0.00590716	0.021509	GO:0045110	intermediate filament bundle assembly	18039; 18040	Nefm; Nefl
0.00590716	0.021509	GO:0044068	modulation by symbiont of host cellular process	18213; 57783	Tnip1; Ntrk3
0.00590716	0.021509	GO:0003128	heart field specification	66993; 16392	Isl1; Smarcd3
0.00590716	0.021509	GO:0043117	positive regulation of vascular permeability	72514; 207728	Fgfbp3; Pde2a
0.00602495	0.0218096	GO:0048592	eye morphogenesis	110380; 214058; 270190; 20681; 21823; 58235; 59058; 19213	Ephb1; Ptf1a; Bhlhe22; Megf11; Pvrl1; Shroom2; Sox8; Th
0.00606106	0.0218128	GO:0051648	vesicle localization	110380; 13195; 18189; 20983; 21823; 20617; 94090	Syt4; Nrxn1; Trim9; Shroom2; Th; Snca; Ddc
0.00630389	0.0225555	GO:0009889	regulation of biosynthetic process	218461; 230025; 66993; 16842; 69743; 71093; 330890; 18014; 50913; 207728; 11517; 11803; 11859; 11923; 11924; 13170; 13172; 13405; 18996; 329934; 13592; 13593; 13609; 14049; 14170; 14180; 14313; 14362; 15223; 15507; 15901; 15903; 15904; 245671; 16324; 16392; 16870; 16917; 170765; 17132; 50781; 17874; 50914; 11516; 18209; 18213; 18596; 18755; 18935; 18984; 18991; 18997; 19165; 19241; 19288; 20319; …	Piwil4; Prdm12; Prdm13; Olig1; Id4; Fst; Id3; Id1; Tle2; Ripply3; Ror2; Snca; Phox2a; Neurog2; Lef1; Phox2b; Hey2; Neurog1; Atoh8; Sp8; Sp9; Lhx2; Zfpm1; Cited4; Frzb; Pou4f2; Ntn3; Ptf1a; Dkk3; Zfp9; Lmx1b; Mapk15; Ntrk3; Tnip1; Foxo6; Maf; Aplp1; Psen2; Pdgfrb; Fgf15; Klf8; Sfrp2; Prkch; Heyl; Dmd; Neurod4; Foxj1; Tmsb4x; Isl1; Hey1; Ntrk1; Pde2a; Sox8; Ebf3; Ebf2; Fgf9; Wnt5a; Adcyap1r1; Prick…
0.00663941	0.0236195	GO:0007588	excretion	110834; 108015; 21333; 54631	Tac1; Nphs1; Chrnb4; Chrna3
0.00675439	0.0238912	GO:0046903	secretion	12404; 110834; 108068; 11438; 18951; 12322; 14159; 16324; 16392; 17069; 232333; 18111; 18189; 18436; 20983; 21333; 54631; 22418; 56508; 20617; 20618; 94090; 11551	Camk2a; Trim9; Sncg; Fes; Snca; P2rx1; Syt4; Sept5; Ly6e; Isl1; Nnat; Nrxn1; Cbln1; Chrna4; Chrna3; Wnt5a; Slc6a1; Tac1; Adra2a; Rapgef4; Inhbb; Nphs1; Grm2
0.00699993	0.024506	GO:0031323	regulation of cellular metabolic process	218461; 230025; 66993; 230837; 231821; 16842; 69743; 21987; 71093; 71816; 330890; 110834; 50780; 18014; 50913; 207728; 11517; 11803; 11859; 11923; 11924; 13170; 13172; 13405; 18996; 329934; 13592; 13593; 13609; 13841; 67865; 14049; 14170; 14180; 14313; 14362; 243911; 381290; 15223; 15507; 15901; 15903; 15904; 245671; 16324; 16392; 16870; 16891; 16917; 170765; 17132; 50781; 17874; 50914; 11516; 18…	Prdm12; Prdm13; Psen2; Mylip; Snca; Nrbp2; Asap3; Sp8; Sp9; Rnf180; Rgs3; Kirrel2; Klf8; Prickle1; Isl1; Thbs1; Sox8; Fgf9; Casz1; Fzd1; Zfp9; Bhlhe22; Tlx1; Tnip1; Elfn1; Piwil4; Ptf1a; Adra2a; Neurog2; Neurog1; Hey2; Atoh8; Lhx2; Mapk15; Shox2; Heyl; Tmsb4x; Adcyap1r1; Foxj1; Pou3f1; Lipg; Hspb1; Inhbb; Smarcd3; Dbp; Myd88; Olig2; Atp2b4; Olig1; Vtn; Ripply3; Lef1; Ror2; Rgs20; Epha7; Ntn3; Apl…
0.00701814	0.024506	GO:0034654	nucleobase-containing compound biosynthetic process	218461; 230025; 66993; 16842; 69743; 103172; 71093; 107751; 18014; 50913; 207728; 109575; 11517; 11803; 11859; 11923; 11924; 13170; 13172; 13405; 18996; 329934; 13592; 13593; 13609; 14049; 14180; 14313; 14362; 15223; 15901; 15903; 15904; 245671; 16392; 16870; 16917; 18025; 170765; 17132; 50781; 17874; 50914; 11516; 18209; 18213; 18420; 18596; 18755; 18935; 18991; 18997; 19165; 19241; 20319; 20378…	Hey1; Prdm12; Prdm13; Olig1; Id4; Fst; Id3; Id1; Tle2; Chchd10; Ripply3; Ror2; Phox2a; Neurog2; Lef1; Phox2b; Hey2; Neurog1; Atoh8; Sp8; Sp9; Lhx2; Cited4; Mapk15; Frzb; Ntrk1; Ntn3; Dkk3; Zfp9; Lmx1b; Tmsb4x; Ntrk3; Tnip1; Foxo6; Prrxl1; Otp; Aplp1; Psen2; Pdgfrb; Klf8; Sfrp2; Prkch; Heyl; Dmd; Neurod4; Foxj1; Nfe2l3; Isl1; Maf; Ptf1a; Upp1; Pde2a; Sox8; Ebf3; Ebf2; Fgf9; Wnt5a; Adcyap1r1; Prick…
0.00704697	0.024506	GO:0033993	response to lipid	207728; 11517; 11846; 13082; 16392; 232333; 17874; 18039; 18213; 18596; 19378; 56222; 21333; 21823; 22418; 22422; 20606; 20617; 332110	Pdgfrb; Slc6a1; Myd88; Tac1; Arg1; Snca; Pde2a; Mapk15; Ntrk3; Sstr2; Nefl; Cyp26a1; Th; Isl1; Wnt7b; Wnt5a; Adcyap1r1; Aldh1a2; Cited4
0.00743823	0.0255884	GO:0048485	sympathetic nervous system development	11859; 18935; 18211	Phox2a; Phox2b; Ntrk1
0.00744089	0.0255884	GO:0008366	axon ensheathment	50913; 15904; 17196; 17988; 18858; 18991	Pmp22; Olig2; Id4; Pou3f1; Ndrg1; Mbp
0.00753076	0.0257544	GO:0051101	regulation of DNA binding	16842; 15901; 16392; 16870; 15214	Isl1; Lef1; Hey2; Lhx2; Id1
0.00794049	0.0270064	GO:0015711	organic anion transport	140919; 72961; 108068; 11846; 232333; 20511; 20512; 20527; 21825; 20617	Slc6a1; Arg1; Slc17a6; Slc17a7; Slc2a3; Thbs1; Grm2; Snca; Slc1a2; Slc1a3
0.00815878	0.0272989	GO:0048755	branching morphogenesis of a nerve	13841; 20429	Epha7; Shox2
0.00815878	0.0272989	GO:0060710	chorio-allantoic fusion	16842; 22422	Lef1; Wnt7b
0.00815878	0.0272989	GO:0050961	detection of temperature stimulus involved in sensory perception	270190; 18211	Ephb1; Ntrk1
0.00842973	0.0280538	GO:0030036	actin cytoskeleton organization	245857; 170758; 107684; 76467; 110380; 13609; 14159; 15223; 22350; 18213; 18596; 19241; 21333; 54631; 23920; 227753	Foxj1; Rac3; Pdgfrb; Tmsb4x; Tac1; S1pr1; Ezr; Msrb2; Shroom2; Ssh3; Insrr; Nphs1; Coro2a; Ntrk3; Gsn; Fes
0.00855299	0.0283118	GO:0009792	embryo development ending in birth or egg hatching	16842; 77446; 14180; 14362; 16392; 16870; 170765; 17069; 214253; 18530; 18596; 19165; 19378; 20319; 20429; 20681; 22418; 22422; 26564; 106042; 15213; 15214	Pcdh8; Heg1; Psen2; Ripply3; Etnk2; Lef1; Hey2; Ror2; Prickle1; Lhx2; Hey1; Sfrp2; Ly6e; Pdgfrb; Isl1; Sox8; Fgf9; Wnt5a; Aldh1a2; Wnt7b; Fzd1; Shox2
0.00906798	0.0297974	GO:0001667	ameboidal cell migration	16842; 14170; 15507; 16392; 18935; 20681; 21333; 21825; 22418; 320924	Hspb1; Isl1; Ccbe1; Thbs1; Sox8; Tac1; Lef1; Phox2b; Wnt5a; Fgf15
0.00909809	0.0297974	GO:0035556	intracellular signal transduction	99326; 232237; 21987; 170758; 80981; 74646; 207728; 240752; 11517; 13405; 13841; 14170; 14180; 15507; 15901; 16392; 16728; 214137; 17537; 17874; 17988; 11516; 18213; 18596; 18707; 18755; 18997; 51800; 19165; 14172; 52589; 20319; 270190; 21825; 54631; 22418; 22422; 18211; 56458; 56508; 56747; 24064; 57783; 26564; 27261; 29820; 11551; 65255; 98267	Sfrp2; Rac3; Psen2; Meis3; Id1; Pik3c2b; Ror2; Thbs1; Wnt5a; Asb4; Ncald; Epha7; Nphs1; Pik3cd; Foxo1; Sez6l; Spry2; Ntrk3; Fgf18; Ndrg1; Arl4d; Fgf15; Fgd5; Prkch; Dmd; Isl1; Tpd52l1; Ntrk1; Pde2a; Bok; Fgf9; Arhgap29; Adcyap1r1; Spsb1; Wnt7b; Pdgfrb; Ephb1; Hspb1; Adra2a; Rapgef4; Dok3; Pou4f2; Tnip1; Garnl3; Adcyap1; L1cam; Myd88; Stk17b; Tnfrsf19
0.00918139	0.029912	GO:0060326	cell chemotaxis	16842; 15507; 18596; 20312; 270190; 21825; 22418; 27226	Pdgfrb; Ephb1; Hspb1; Thbs1; Pla2g7; Cx3cl1; Lef1; Wnt5a
0.00936811	0.0303605	GO:0003012	muscle system process	235281; 110834; 108015; 11749; 13405; 18436; 19165; 20606; 11551; 15214	Dmd; Anxa6; Psen2; Chrnb4; Adra2a; Sstr2; Chrna3; P2rx1; Hey2; Scn3b
0.00955276	0.0307977	GO:0009948	anterior/posterior axis specification	22415; 22418; 15213; 15214	Wnt3; Wnt5a; Hey2; Hey1
0.00975042	0.031246	GO:0043576	regulation of respiratory gaseous exchange	11859; 18935; 27140	Phox2a; Phox2b; Tlx3
0.00984325	0.031246	GO:0048489	synaptic vesicle transport	13195; 20983; 21823; 20617; 94090	Ddc; Trim9; Syt4; Th; Snca
0.00984325	0.031246	GO:0097480	establishment of synaptic vesicle localization	13195; 20983; 21823; 20617; 94090	Ddc; Trim9; Syt4; Th; Snca
0.00993793	0.0313856	GO:0045444	fat cell differentiation	15904; 16324; 20319; 20378; 20681; 22418; 22761; 56458	Sfrp2; Frzb; Id4; Zfpm1; Inhbb; Foxo1; Sox8; Wnt5a

## Sheet: GO_Up_reg_1.5FC_Prdm13_targets
p-value	q-value	term_goid	term_name	members_input_overlap	members_input_overlap_geneids
0.00136711	0.032846	GO:0048864	stem cell development	70673; 17701	Prdm16; Msx1
0.00218973	0.032846	GO:0048863	stem cell differentiation	70673; 17701	Prdm16; Msx1
0.00430913	0.0430913	GO:0007399	nervous system development	70673; 78286; 17701	Prdm16; Msx1; Nav2

## Sheet: GO_Down_reg_1.5FC_Prdm13_target
p-value	q-value	term_goid	term_name	members_input_overlap	members_input_overlap_geneids
2.55e-10	3.49e-08	GO:0022008	neurogenesis	230025; 66993; 50913; 11923; 13172; 14362; 14432; 16917; 18053; 50914; 11516; 18858; 20512; 381359; 21908; 27140; 19213	Fzd1; Pmp22; Dbx1; Prdm12; Prdm13; Neurod4; Ptf1a; Tlx1; Lmx1b; Slc1a3; Smarcd3; Ngfr; Adcyap1; Tlx3; Olig1; Olig2; Gap43
1.63e-08	1.11e-06	GO:0030182	neuron differentiation	50913; 11923; 13172; 14362; 14432; 16917; 18053; 50914; 11516; 18858; 20512; 21908; 27140; 19213	Fzd1; Pmp22; Dbx1; Neurod4; Gap43; Ptf1a; Tlx1; Lmx1b; Ngfr; Adcyap1; Tlx3; Slc1a3; Olig2; Olig1
6.27e-08	2.86e-06	GO:0007399	nervous system development	230025; 66993; 50913; 11923; 13172; 14362; 14432; 16917; 18053; 50914; 11516; 18858; 20512; 381359; 21908; 27140; 19213	Fzd1; Pmp22; Dbx1; Prdm12; Prdm13; Neurod4; Ptf1a; Tlx1; Lmx1b; Slc1a3; Smarcd3; Ngfr; Adcyap1; Tlx3; Olig1; Olig2; Gap43
7.5e-07	2.57e-05	GO:0048663	neuron fate commitment	50913; 13172; 50914; 27140; 19213	Tlx3; Ptf1a; Dbx1; Olig2; Olig1
9.98e-05	0.00273572	GO:0001654	eye development	66993; 11923; 16917; 17132; 214058; 19213	Neurod4; Ptf1a; Megf11; Lmx1b; Smarcd3; Maf
0.000207755	0.00460752	GO:0048666	neuron development	11923; 14362; 14432; 16917; 18053; 11516; 18858; 20512	Fzd1; Pmp22; Neurod4; Gap43; Lmx1b; Ngfr; Adcyap1; Slc1a3
0.000235421	0.00460752	GO:0007417	central nervous system development	50913; 13172; 14362; 16917; 18053; 21908; 27140; 19213	Fzd1; Dbx1; Ptf1a; Tlx1; Lmx1b; Ngfr; Tlx3; Olig2
0.000485669	0.00739296	GO:0019438	aromatic compound biosynthetic process	230025; 66993; 50913; 11517; 11923; 13172; 13195; 14049; 14362; 16917; 17132; 50914; 11516; 19241; 381359; 21908; 26564; 19213	Fzd1; Dbx1; Prdm12; Prdm13; Neurod4; Tmsb4x; Olig1; Tlx1; Lmx1b; Smarcd3; Adcyap1; Maf; Ddc; Ptf1a; Adcyap1r1; Olig2; Ror2; Eya2
0.000485669	0.00739296	GO:0018130	heterocycle biosynthetic process	230025; 66993; 50913; 11517; 11923; 13172; 13195; 14049; 14362; 16917; 17132; 50914; 11516; 19241; 381359; 21908; 26564; 19213	Fzd1; Dbx1; Prdm12; Prdm13; Neurod4; Tmsb4x; Olig1; Tlx1; Lmx1b; Smarcd3; Adcyap1; Maf; Ddc; Ptf1a; Adcyap1r1; Olig2; Ror2; Eya2
0.000576635	0.0078999	GO:0044271	cellular nitrogen compound biosynthetic process	230025; 66993; 50913; 11517; 11923; 13172; 13195; 14049; 14362; 16917; 17132; 50914; 11516; 19241; 381359; 21908; 26564; 19213	Fzd1; Dbx1; Prdm12; Prdm13; Neurod4; Tmsb4x; Olig1; Tlx1; Lmx1b; Smarcd3; Adcyap1; Maf; Ddc; Ptf1a; Adcyap1r1; Olig2; Ror2; Eya2
0.000724587	0.0090244	GO:1901362	organic cyclic compound biosynthetic process	230025; 66993; 50913; 11517; 11923; 13172; 13195; 14049; 14362; 16917; 17132; 50914; 11516; 19241; 381359; 21908; 26564; 19213	Fzd1; Dbx1; Prdm12; Prdm13; Neurod4; Tmsb4x; Olig1; Tlx1; Lmx1b; Smarcd3; Adcyap1; Maf; Ddc; Ptf1a; Adcyap1r1; Olig2; Ror2; Eya2
0.00085118	0.00971764	GO:0048522	positive regulation of cellular process	66993; 50913; 11517; 11923; 14362; 16917; 17132; 17537; 18053; 11516; 19241; 20512; 21908; 26564; 17305; 19213	Fzd1; Mfng; Neurod4; Tmsb4x; Ptf1a; Meis3; Tlx1; Lmx1b; Smarcd3; Ngfr; Adcyap1; Maf; Adcyap1r1; Olig2; Ror2; Slc1a3
0.00109329	0.0112274	GO:0009889	regulation of biosynthetic process	230025; 66993; 50913; 11517; 11923; 13172; 14049; 14362; 16917; 17132; 50914; 11516; 19241; 381359; 21908; 26564; 19213	Fzd1; Dbx1; Prdm12; Prdm13; Neurod4; Tmsb4x; Olig1; Tlx1; Lmx1b; Smarcd3; Adcyap1; Maf; Ptf1a; Adcyap1r1; Olig2; Ror2; Eya2
0.00114733	0.0112274	GO:0034654	nucleobase-containing compound biosynthetic process	230025; 66993; 50913; 11517; 11923; 13172; 14049; 14362; 16917; 17132; 50914; 11516; 19241; 381359; 21908; 26564; 19213	Fzd1; Dbx1; Prdm12; Prdm13; Neurod4; Tmsb4x; Olig1; Tlx1; Lmx1b; Smarcd3; Adcyap1; Maf; Ptf1a; Adcyap1r1; Olig2; Ror2; Eya2
0.00124405	0.0113623	GO:0051171	regulation of nitrogen compound metabolic process	230025; 66993; 50913; 11517; 11923; 13172; 14049; 14362; 16917; 17132; 50914; 11516; 19241; 381359; 21908; 26564; 19213	Fzd1; Dbx1; Prdm12; Prdm13; Neurod4; Tmsb4x; Olig1; Tlx1; Lmx1b; Smarcd3; Adcyap1; Maf; Ptf1a; Adcyap1r1; Olig2; Ror2; Eya2
0.00145702	0.0124757	GO:0019226	transmission of nerve impulse	50913; 11438; 12291; 13195; 18858; 20512	Pmp22; Cacna1g; Chrna4; Ddc; Olig2; Slc1a3
0.00184319	0.014854	GO:0001736	establishment of planar polarity	14362; 26564	Fzd1; Ror2
0.00301295	0.0229319	GO:0048665	neuron fate specification	13172; 27140	Dbx1; Tlx3
0.00323111	0.023298	GO:0001764	neuron migration	11923; 16917; 27140	Tlx3; Neurod4; Lmx1b
0.00445061	0.0304867	GO:0060255	regulation of macromolecule metabolic process	230025; 66993; 50913; 11923; 13172; 14049; 14362; 243911; 16917; 17132; 18053; 50914; 11516; 19241; 381359; 21908; 26564; 19213	Fzd1; Dbx1; Prdm12; Prdm13; Neurod4; Tmsb4x; Ptf1a; Tlx1; Lmx1b; Smarcd3; Ngfr; Adcyap1; Maf; Kirrel2; Olig1; Olig2; Ror2; Eya2
0.00514831	0.0335866	GO:0010001	glial cell differentiation	50913; 11923; 14432	Olig2; Gap43; Neurod4
0.00563567	0.0350948	GO:0015837	amine transport	11438; 13195	Chrna4; Ddc
0.00591715	0.0352456	GO:0080090	regulation of primary metabolic process	230025; 66993; 50913; 11517; 11923; 13172; 14049; 14362; 243911; 16917; 17132; 50914; 11516; 19241; 381359; 21908; 26564; 19213	Fzd1; Dbx1; Prdm12; Prdm13; Neurod4; Tmsb4x; Olig1; Tlx1; Lmx1b; Smarcd3; Adcyap1; Maf; Kirrel2; Ptf1a; Adcyap1r1; Olig2; Ror2; Eya2
0.00646436	0.0369008	GO:0031323	regulation of cellular metabolic process	230025; 66993; 50913; 11517; 11923; 13172; 14049; 14362; 243911; 16917; 17132; 50914; 11516; 19241; 381359; 21908; 26564; 19213	Fzd1; Dbx1; Prdm12; Prdm13; Neurod4; Tmsb4x; Olig1; Tlx1; Lmx1b; Smarcd3; Adcyap1; Maf; Kirrel2; Ptf1a; Adcyap1r1; Olig2; Ror2; Eya2
0.00751	0.0411548	GO:0007405	neuroblast proliferation	66993; 11923	Smarcd3; Neurod4
0.00809046	0.0426305	GO:0021515	cell differentiation in spinal cord	50913; 13172	Dbx1; Olig2
0.00847108	0.0429829	GO:0016070	RNA metabolic process	230025; 66993; 50913; 11923; 13172; 14049; 14362; 16917; 17132; 50914; 11516; 19241; 381359; 21908; 26564; 19213	Fzd1; Dbx1; Prdm12; Prdm13; Neurod4; Tmsb4x; Ptf1a; Tlx1; Lmx1b; Smarcd3; Adcyap1; Maf; Olig1; Olig2; Ror2; Eya2
0.00903093	0.044187	GO:2000026	regulation of multicellular organismal development	66993; 50913; 14362; 17132; 18053; 18858; 26564; 27140	Fzd1; Pmp22; Tlx3; Smarcd3; Ngfr; Maf; Olig2; Ror2
