# Supplementary material for: Repression by PRDM13 is critical for generating precision in neuronal identity
Source: eLife. 2017 Aug 29;6:e25787. doi: 10.7554/eLife.25787 (PMC5576485; doi:10.7554/eLife.25787)
Supplement: Supplementary file 3. — For these targets, PRDM13 binding site information was provided and also whether ASCL1 or PTF1A binding sites were shared with PRDM13 binding sites or not.PRDM13 targets sheet contains only those genes from the previous list that were differentially expressed in the Prdm13 wt vs mutants. The genes normally repressed by PRDM13 are highlighted in red and the genes induced by PRDM13 are highlighted in green. [file elife-25787-supp3.xlsx]

## Sheet: Legend
Notes:
All PRDM13 ChIP peak-to-gene sheet contains the list of genes associated with PRDM13 binding sites and their expression data from the RNA-seq data inE11.5 neural tubes GFP sorted cells from Prdm13 wt vs mutants (from TableS1).
For these targets, PRDM13 binding site information was provided and also whether ASCL1 or PTF1A binding sites were shared with PRDM13 binding sites or not.
PRDM13 targets sheet contains only those genes from the previous list that were differentially expressed in the Prdm13 wt vs mutants.
The genes normally repressed by PRDM13 are highlighted in red and the genes induced by PRDM13 are highlighted in green.

## Sheet: All PRDM13 ChIP peak-to-gene
		RNA-seq					Prdm13 binding site information
GeneID	Symbol	Prdm13_Het_avg	Prdm13_Homo_avg	RPKM >=1	Fold Change	FDR	PeakID	Chr	St	End	Prdm13_Zinc_finger_peak_ID	Prdm13_full_length_peak_ID	Prdm13_GFP_peak_ID	Shared with Ascl1 binding site	Shared with Ptf1a binding site
50913	Olig2	0.0111972	19.1526	yes	-10.1218	1.36355e-226	Merged-chr16-91246514-2	chr16	91246423	91246605	chr16-19	chr16-194	NA	no	yes
50914	Olig1	0.0377073	10.863	yes	-7.75983	9.79267e-200	Merged-chr16-91246514-2	chr16	91246423	91246605	chr16-19	chr16-194	NA	no	yes
381359	Prdm12	0.595405	14.4154	yes	-4.58417	3.77506e-196	Merged-chr2-31610058-2	chr2	31609979	31610138	chr2-139	chr2-270	NA	no	yes
27140	Tlx3	5.12678	90.1065	yes	-4.10563	0	Merged-chr11-33234249-3	chr11	33234161	33234343	chr11-21	chr11-899	chr11-106	yes	yes
16917	Lmx1b	1.86169	21.5656	yes	-3.52932	1.17823e-147	Merged-chr2-33597549-2	chr2	33597444	33597654	chr2-129	NA	chr2-45	no	yes
29816	Hip1r	5.69109	43.0903	yes	-2.90885	0	Merged-chr5-123990504-2	chr5	123990424	123990584	chr5-13	chr5-646	NA	no	no
23794	Adamts5	0.482064	3.27382	yes	-2.79666	4.44566e-118	Merged-chr16-85887922-2	chr16	85887797	85888048	chr16-111	chr16-125	NA	yes	yes
11516	Adcyap1	1.86525	9.591	yes	-2.37872	6.03219e-76	Merged-chr17-93312269-2	chr17	93312180	93312359	chr17-35	chr17-559	NA	no	no
13172	Dbx1	0.287939	1.50268	yes	-2.27428	8.53806e-12	Merged-chr7-49504306-2	chr7	49504220	49504393	chr7-304	chr7-901	NA	no	no
20512	Slc1a3	2.69187	11.9262	yes	-2.13669	5.10007e-122	Merged-chr15-8781313-2	chr15	8781235	8781391	chr15-8	chr15-339	NA	no	no
21908	Tlx1	0.925262	3.95872	yes	-2.09264	9.37936e-27	Merged-chr19-45143676-3	chr19	45143574	45143795	chr19-1	chr19-200	chr19-3	no	no
17305	Mfng	14.5513	61.7028	yes	-2.06295	1.38941e-131	Merged-chr15-78773489-2	chr15	78773408	78773571	chr15-5	NA	chr15-4	yes	yes
13195	Ddc	0.37881	1.36878	yes	-1.95276	4.44023e-09	Merged-chr11-11855213-2	chr11	11855112	11855315	chr11-59	NA	chr11-77	yes	yes
11923	Neurod4	6.29908	23.7733	yes	-1.91477	4.62721e-149	Merged-chr10-130282276-2	chr10	130282192	130282360	chr10-292	chr10-401	NA	no	no
12903	Crabp1	297.105	1066.49	yes	-1.83563	0	Merged-chr9-54745993-2	chr9	54745867	54746120	chr9-66	chr9-456	NA	yes	yes
19213	Ptf1a	16.0111	56.5021	yes	-1.80681	1.96982e-114	Merged-chr2-19432253-2	chr2	19432174	19432333	NA	chr2-1324	chr2-16	no	no
11438	Chrna4	44.9178	137.53	yes	-1.613	0	Merged-chr2-181058458-2	chr2	181058334	181058583	chr2-659	chr2-1629	NA	yes	yes
277432	Vstm2l	6.08277	18.6036	yes	-1.60189	7.79513e-54	Merged-chr2-157791854-2	chr2	157791774	157791935	chr2-13	chr2-710	NA	no	no
12293	Cacna2d1	3.02718	9.09041	yes	-1.59767	4.128e-95	Merged-chr5-15985971-2	chr5	15985845	15986098	chr5-8	NA	chr5-26	yes	no			0.666667
11517	Adcyap1r1	8.53723	25.4765	yes	-1.57761	3.33905e-136	Merged-chr6-55435955-2	chr6	55435878	55436033	chr6-39	chr6-485	NA	yes	yes			-0.584963
399603	Fam84b	1.05338	3.15941	yes	-1.56284	5.24722e-38	Merged-chr15-60334132-2	chr15	60333999	60334266	chr15-184	chr15-1046	NA	no	no
230025	Prdm13	120.371	316.976	yes	-1.37662	0	Merged-chr4-21686151-2	chr4	21686014	21686288	chr4-7	chr4-123	NA	no	no
54631	Nphs1	24.535	63.4864	yes	-1.36611	0	Merged-chr7-30457900-2	chr7	30457808	30457992	NA	chr7-81	chr7-10	no	yes
243911	Kirrel2	97.2955	236.284	yes	-1.26751	0	Merged-chr7-30457900-2	chr7	30457808	30457992	NA	chr7-81	chr7-10	no	yes
99681	Tchh	0.989556	2.30936	yes	-1.25519	3.64578e-21	Merged-chr3-93446003-2	chr3	93445916	93446090	chr3-56	chr3-725	NA	yes	no
227960	Gca	0.518693	1.25328	yes	-1.24777	6.5773e-07	Merged-chr2-62807640-2	chr2	62807563	62807718	chr2-84	NA	chr2-17	yes	yes
433868	3110082J24Rik	2.01898	4.91418	yes	-1.21615	4.6353e-06	Merged-chr5-30107266-2	chr5	30107187	30107346	chr5-24	NA	chr5-21	yes	no
14432	Gap43	60.9929	139.906	yes	-1.19814	2.50466e-84	Merged-chr16-42396738-2	chr16	42396657	42396820	chr16-5	NA	chr16-13	no	no
18858	Pmp22	4.26269	8.3344	yes	-0.977482	5.23408e-20	Merged-chr11-63180948-2	chr11	63180810	63181086	chr11-108	chr11-336	NA	yes	yes
434198	B130024G19Rik	0.71908	1.34138	yes	-0.89817	0.00987914	Merged-chr7-70848253-3	chr7	70848143	70848366	chr7-28	chr7-657	chr7-19	yes	no
14362	Fzd1	6.13156	11.4041	yes	-0.875115	1.11034e-19	Merged-chr5-4835251-2	chr5	4835169	4835334	chr5-18	NA	chr5-19	yes	yes
320916	Wscd2	2.07884	3.85364	yes	-0.868692	1.636e-12	Merged-chr5-113420768-2	chr5	113420665	113420872	chr5-64	chr5-928	NA	yes	yes
320916	Wscd2	2.07884	3.85364	yes	-0.868692	1.636e-12	Merged-chr5-113504860-2	chr5	113504774	113504946	chr5-49	chr5-1400	NA	no	yes
66011	Ranbp17	2.15137	3.72538	yes	-0.822327	2.94853e-14	Merged-chr11-33234249-3	chr11	33234161	33234343	chr11-21	chr11-899	chr11-106	yes	yes
17132	Maf	1.38797	2.47211	yes	-0.820588	2.08753e-07	Merged-chr8-116053605-2	chr8	116053481	116053729	chr8-9	NA	chr8-4	no	no
73442	Hspa12a	13.1848	23.0936	yes	-0.80855	2.81473e-42	Merged-chr19-58889548-2	chr19	58889432	58889664	chr19-164	chr19-607	NA	no	yes
240752	Pik3c2b	13.0354	22.4413	yes	-0.779048	5.69241e-27	Merged-chr1-133080497-2	chr1	133080415	133080579	chr1-54	NA	chr1-8	no	yes
17829	Muc1	3.46516	5.83904	yes	-0.773467	1.82113e-09	Merged-chr3-89226094-2	chr3	89226014	89226174	chr3-7	NA	chr3-10	no	yes
17537	Meis3	109	186	yes	-0.763973	3.99755e-210	Merged-chr7-16172401-2	chr7	16172320	16172482	chr7-277	chr7-288	NA	no	yes
26564	Ror2	2.11815	3.59085	yes	-0.751216	2.4037e-09	Merged-chr13-53201929-2	chr13	53201844	53202014	chr13-128	NA	chr13-42	no	no
230959	Ajap1	3.8947	6.59783	yes	-0.751026	3.86289e-13	Merged-chr4-152953417-2	chr4	152953338	152953497	chr4-11	chr4-924	NA	no	yes
14049	Eya2	17.6713	29.6402	yes	-0.743768	5.79391e-31	Merged-chr2-165700654-2	chr2	165700524	165700785	chr2-486	chr2-1177	NA	no	no
18074	Nid2	2.4099	3.83886	yes	-0.697612	1.16941e-10	Merged-chr14-19701775-3	chr14	19701690	19701868	chr14-16	chr14-361	chr14-12	no	no
18654	Pgf	0.623241	1.03007	yes	-0.694168	0.138364	Merged-chr12-85182417-2	chr12	85182300	85182534	chr12-154	chr12-487	NA	yes	yes
110596	Arhgef28	0.826891	1.33308	yes	-0.668409	5.39593e-05	Merged-chr13-97998785-2	chr13	97998665	97998905	chr13-221	chr13-373	NA	yes	no
12291	Cacna1g	14.3419	22.8136	yes	-0.666788	2.97626e-16	Merged-chr11-94468773-2	chr11	94468654	94468892	chr11-28	NA	chr11-102	yes	yes
18530	Pcdh8	10.2279	16.2608	yes	-0.663382	2.5295e-18	Merged-chr14-79881994-2	chr14	79881889	79882099	NA	chr14-350	chr14-10	no	no
12778	Ackr3	47.8353	75.6059	yes	-0.663214	9.01558e-25	Merged-chr1-90467785-2	chr1	90467693	90467877	chr1-46	chr1-405	NA	yes	no
214058	Megf11	2.67792	4.20661	yes	-0.657507	7.16109e-13	Merged-chr9-64367509-2	chr9	64367433	64367585	chr9-29	NA	chr9-39	no	no
19241	Tmsb4x	1179.7	1850.28	yes	-0.654984	0	Merged-chrX-166773622-2	chrX	166773503	166773741	chrX-38	chrX-87	NA	no	no
52468	Ctdsp2	25.6236	40.0313	yes	-0.641163	4.6597e-24	Merged-chr10-126957969-2	chr10	126957882	126958057	chr10-3	NA	chr10-7	no	yes
56177	Olfm1	46.8886	71.6502	yes	-0.617158	1.36152e-101	Merged-chr2-28418203-2	chr2	28418108	28418299	chr2-140	NA	chr2-9	no	no
18053	Ngfr	20.2018	30.9388	yes	-0.60515	3.06384e-11	Merged-chr11-95587428-2	chr11	95587302	95587554	chr11-232	chr11-1138	NA	yes	no
70617	5730508B09Rik	2.72931	4.0989	yes	-0.604042	0.00170813	Merged-chr3-127874493-2	chr3	127874368	127874619	chr3-18	chr3-203	NA	no	yes
66993	Smarcd3	27.6776	42.1153	yes	-0.601989	4.83108e-18	Merged-chr5-24596931-2	chr5	24596831	24597031	chr5-9	NA	chr5-7	no	yes
76467	Msrb2	2.80282	4.49667	yes	-0.590903	0.00767744	Merged-chr2-19432253-2	chr2	19432174	19432333	NA	chr2-1324	chr2-16	no	no
72043	Sulf2	51.2153	76.7255	yes	-0.58204	2.70261e-125	Merged-chr2-166679256-2	chr2	166679176	166679337	chr2-161	NA	chr2-22	no	yes
13591	Ebf1	15.4795	22.9573	yes	-0.569996	1.25408e-16	Merged-chr11-45154697-2	chr11	45154599	45154795	chr11-443	chr11-1401	NA	no	no
11504	Adamts1	2.18132	3.22518	yes	-0.568794	1.18868e-06	Merged-chr16-85887922-2	chr16	85887797	85888048	chr16-111	chr16-125	NA	yes	yes
17869	Myc	2.42656	3.65625	yes	-0.555165	0.000801107	Merged-chr15-61158106-2	chr15	61158007	61158205	chr15-7	NA	chr15-10	no	yes
330192	Vps37b	35.7749	52.5758	yes	-0.548838	2.24154e-16	Merged-chr5-123990504-2	chr5	123990424	123990584	chr5-13	chr5-646	NA	no	no
106014	Fam19a5	7.6414	11.1219	yes	-0.523845	4.03113e-09	Merged-chr15-86963096-2	chr15	86963020	86963173	chr15-91	NA	chr15-7	no	no
13869	Erbb4	1.62654	2.34491	yes	-0.502709	0.00108952	Merged-chr1-69010324-2	chr1	69010230	69010419	chr1-329	chr1-792	NA	no	no
234353	Psd3	4.04375	5.68159	yes	-0.496069	7.04881e-10	Merged-chr8-68034251-2	chr8	68034158	68034345	chr8-62	NA	chr8-7	no	yes
23882	Gadd45g	170.011	239.585	yes	-0.485133	3.10221e-70	Merged-chr13-51846027-2	chr13	51845934	51846120	chr13-17	NA	chr13-14	no	yes
235582	Glyctk	4.92079	6.93173	yes	-0.48278	1.00993e-06	Merged-chr9-106126934-2	chr9	106126848	106127020	chr9-26	NA	chr9-53	yes	yes
18013	Neurod2	1.28739	1.77584	yes	-0.473993	0.0367358	Merged-chr11-98342754-2	chr11	98342620	98342889	chr11-125	chr11-982	NA	no	no
246293	Klhl8	4.28909	5.95255	yes	-0.473002	1.23365e-05	Merged-chr5-103938871-2	chr5	103938793	103938949	chr5-3	NA	chr5-11	yes	yes
59007	Ngly1	2.59454	3.50439	yes	-0.471118	0.00209815	Merged-chr14-16201245-2	chr14	16201160	16201331	chr14-4	NA	chr14-7	yes	yes
71687	Tmem25	2.05853	2.88095	yes	-0.464707	0.018618	Merged-chr9-44799306-2	chr9	44799224	44799389	NA	chr9-382	chr9-34	no	no
277360	Prex1	14.1584	19.1564	yes	-0.429164	7.95562e-09	Merged-chr2-166679256-2	chr2	166679176	166679337	chr2-161	NA	chr2-22	no	yes
11651	Akt1	105.841	143.092	yes	-0.422473	1.35847e-88	Merged-chr12-112663878-3	chr12	112663784	112663963	chr12-1	chr12-311	chr12-7	yes	yes
12816	Col12a1	5.48569	7.2641	yes	-0.403146	3.1352e-10	Merged-chr9-79690022-2	chr9	79689890	79690155	chr9-134	chr9-436	NA	no	yes
246104	Rhbdl3	44.6556	58.9894	yes	-0.39798	6.99852e-41	Merged-chr11-80292630-2	chr11	80292488	80292773	chr11-286	chr11-1728	NA	yes	yes
353310	Zfp703	11.0725	14.3616	yes	-0.359906	0.000110007	Merged-chr8-26747625-2	chr8	26747530	26747720	chr8-111	chr8-397	NA	no	yes
18128	Notch1	53.5966	69.4124	yes	-0.351963	5.12492e-112	Merged-chr2-26487928-3	chr2	26487824	26488047	chr2-116	chr2-121	chr2-20	yes	yes
432763	Prr7	6.77169	8.69706	yes	-0.350635	0.018618	Merged-chr13-55483821-2	chr13	55483726	55483917	chr13-13	NA	chr13-35	no	no
24001	Tiam2	0.854977	1.11546	yes	-0.347961	0.0805638	Merged-chr17-3247207-2	chr17	3247087	3247328	chr17-10	chr17-612	NA	no	no
78267	Klhdc8b	4.67881	6.05558	yes	-0.344495	0.00458838	Merged-chr9-108450076-2	chr9	108449994	108450158	chr9-32	NA	chr9-33	no	no
18197	Nsg2	121.521	154.831	yes	-0.341678	7.81027e-57	Merged-chr11-32000349-2	chr11	32000262	32000436	chr11-171	NA	chr11-98	yes	yes
108652	Slc35b3	5.85023	7.28014	yes	-0.321056	0.010637	Merged-chr13-39877884-3	chr13	39877704	39878081	chr13-28	chr13-268	chr13-19	no	no
56878	Rbms1	3.30195	4.00942	yes	-0.306372	0.0443719	Merged-chr2-60788337-2	chr2	60788259	60788415	chr2-559	NA	chr2-30	yes	yes
20358	Sema6a	4.04785	4.9296	yes	-0.291389	0.00106052	Merged-chr18-47803274-2	chr18	47803185	47803363	chr18-38	chr18-236	NA	yes	yes
12846	Comt	9.22371	11.4214	yes	-0.289246	0.0393209	Merged-chr16-18400982-2	chr16	18400892	18401072	chr16-8	NA	chr16-12	yes	yes
65100	Zic5	5.85043	7.11714	yes	-0.287891	0.02402	Merged-chr14-122380212-2	chr14	122380123	122380301	chr14-34	NA	chr14-14	no	no
252972	Tpcn1	4.97255	6.01802	yes	-0.282184	0.00431398	Merged-chr5-120579799-2	chr5	120579696	120579903	chr5-69	chr5-1422	NA	no	yes
69156	Comtd1	1.10704	1.34636	yes	-0.279566	0.527096	Merged-chr14-21892041-2	chr14	21891929	21892153	chr14-38	chr14-263	NA	no	yes
20364	Sepw1	190.231	231.327	yes	-0.278417	0.000634772	Merged-chr7-15922457-2	chr7	15922377	15922538	chr7-25	NA	chr7-14	no	yes
56699	Cdc42ep4	62.8176	77.0909	yes	-0.276024	4.37764e-25	Merged-chr11-113865740-2	chr11	113865593	113865887	chr11-744	chr11-1167	NA	no	no
68876	Xrcc6bp1	3.08691	3.75854	yes	-0.275634	0.352896	Merged-chr10-126957969-2	chr10	126957882	126958057	chr10-3	NA	chr10-7	no	yes
140580	Elmo1	9.63091	11.5805	yes	-0.268202	0.000303185	Merged-chr13-19859688-2	chr13	19859572	19859804	chr13-27	chr13-974	NA	no	no
269181	Mgat4a	1.0534	1.26873	yes	-0.268158	0.173823	Merged-chr1-37499057-2	chr1	37498975	37499140	chr1-82	chr1-1348	NA	no	no
21371	Tbca	98.5393	117.12	yes	-0.256627	0.00969593	Merged-chr13-94608691-2	chr13	94608595	94608787	chr13-1	NA	chr13-15	no	no
54377	Cacng4	45.0861	54.0693	yes	-0.254817	0.00668289	Merged-chr11-107777773-2	chr11	107777688	107777858	chr11-96	chr11-1622	NA	no	no
328365	Zmiz1	62.7465	75.2704	yes	-0.250723	1.6873e-50	Merged-chr14-25318348-2	chr14	25318266	25318431	chr14-10	NA	chr14-6	no	yes
100910	Chpf2	7.2923	8.79665	yes	-0.250194	0.074085	Merged-chr5-24596931-2	chr5	24596831	24597031	chr5-9	NA	chr5-7	no	yes
329628	Fat4	12.2611	14.5729	yes	-0.247921	3.31451e-18	Merged-chr3-38754593-2	chr3	38754494	38754692	chr3-362	chr3-1255	NA	no	no
19274	Ptprm	1.96893	2.28664	yes	-0.244604	0.147957	Merged-chr17-67549087-3	chr17	67548979	67549199	chr17-30	chr17-547	chr17-34	no	yes
76411	Ift43	29.9043	35.3718	yes	-0.238151	0.0171354	Merged-chr12-86203675-2	chr12	86203595	86203755	chr12-320	chr12-182	NA	no	no
58198	Sall1	66.1946	78.4176	yes	-0.236138	3.19311e-32	Merged-chr8-89185236-2	chr8	89185127	89185346	chr8-50	chr8-1957	NA	no	no
16536	Kcnq2	10.6558	12.5729	yes	-0.234681	0.000619121	Merged-chr2-181058458-2	chr2	181058334	181058583	chr2-659	chr2-1629	NA	yes	yes
16582	Kifc3	3.38433	3.98851	yes	-0.234302	0.111109	Merged-chr8-95206094-2	chr8	95205974	95206215	chr8-68	chr8-383	NA	no	yes
22169	Cmpk2	2.43653	2.79981	yes	-0.226226	0.308954	Merged-chr12-26635399-2	chr12	26635301	26635497	chr12-88	chr12-576	NA	no	no
211401	Mtss1	7.30451	8.57071	yes	-0.224693	0.00974251	Merged-chr15-58976758-2	chr15	58976673	58976843	chr15-13	NA	chr15-8	no	yes
20666	Sox11	181.807	212.49	yes	-0.219884	1.78043e-125	Merged-chr12-26635399-2	chr12	26635301	26635497	chr12-88	chr12-576	NA	no	no
18992	Pou3f2	60.6781	71.0385	yes	-0.216261	8.85166e-30	Merged-chr4-22946945-2	chr4	22946866	22947025	chr4-21	chr4-934	NA	no	yes
56320	Dbn1	230.971	268.273	yes	-0.209988	4.54844e-52	Merged-chr13-55483821-2	chr13	55483726	55483917	chr13-13	NA	chr13-35	no	no
93691	Klf7	7.16056	8.28349	yes	-0.203744	0.303772	Merged-chr1-64067053-2	chr1	64066975	64067132	chr1-10	NA	chr1-16	yes	yes
24100	Tpra1	14.0291	16.3305	yes	-0.201971	0.124338	Merged-chr6-88942828-2	chr6	88942750	88942906	chr6-21	NA	chr6-14	yes	yes
68777	Tmem53	1.27933	1.43831	yes	-0.201362	0.853746	Merged-chr4-117411786-2	chr4	117411701	117411872	chr4-5	chr4-187	NA	no	no
320267	Fubp3	21.9855	25.0731	yes	-0.189686	0.00675531	Merged-chr2-31500539-3	chr2	31500446	31500627	chr2-6	chr2-19	chr2-13	no	no
320267	Fubp3	21.9855	25.0731	yes	-0.189686	0.00675531	Merged-chr2-31610058-2	chr2	31609979	31610138	chr2-139	chr2-270	NA	no	yes
67387	Unc50	22.1356	24.869	yes	-0.176366	0.0932479	Merged-chr1-37499057-2	chr1	37498975	37499140	chr1-82	chr1-1348	NA	no	no
23790	Coro1c	103.21	116.527	yes	-0.173799	1.74449e-17	Merged-chr5-113921475-2	chr5	113921379	113921572	chr5-166	chr5-599	NA	no	no
15571	Elavl3	127.346	143.656	yes	-0.163749	1.46399e-28	Merged-chr9-22052162-2	chr9	22052076	22052249	chr9-49	chr9-630	NA	no	yes
66414	Ndufa12	83.0255	92.3901	yes	-0.158763	0.110319	Merged-chr10-94414241-2	chr10	94414123	94414359	chr10-58	chr10-931	NA	no	no
11877	Arvcf	57.7073	65.0745	yes	-0.156481	1.87224e-11	Merged-chr16-18400982-2	chr16	18400892	18401072	chr16-8	NA	chr16-12	yes	yes
244281	Myo16	3.28343	3.68561	yes	-0.142907	0.385689	Merged-chr8-10153671-2	chr8	10153589	10153754	chr8-312	chr8-855	NA	no	no
64297	Gprc5b	23.438	25.7134	yes	-0.131483	0.105944	Merged-chr7-119086196-2	chr7	119086115	119086277	chr7-252	chr7-671	NA	no	yes
108664	Atp6v1h	50.8727	55.5213	yes	-0.131449	0.14806	Merged-chr1-5232329-3	chr1	5232247	5232409	chr1-13	chr1-1193	chr1-15	yes	yes
26938	St6galnac5	1.50042	1.70267	yes	-0.130955	0.899014	Merged-chr3-153647846-2	chr3	153647766	153647927	chr3-2	NA	chr3-7	no	no
56224	Tspan5	36.1198	39.5698	yes	-0.128592	0.144782	Merged-chr3-138850346-3	chr3	138850265	138850431	chr3-3	chr3-680	chr3-13	yes	no
108679	Cops8	53.4495	58.2233	yes	-0.127564	0.171331	Merged-chr1-90467785-2	chr1	90467693	90467877	chr1-46	chr1-405	NA	yes	no
14853	Gspt2	7.10005	7.70894	yes	-0.126092	0.472523	Merged-chrX-94625328-2	chrX	94625223	94625433	chrX-13	NA	chrX-6	no	no
56491	Vapb	16.8515	18.2976	yes	-0.12063	0.176865	Merged-chr2-173725623-2	chr2	173725506	173725741	chr2-907	chr2-1463	NA	no	no
235431	Coro2b	30.8898	33.5201	yes	-0.116816	0.18639	Merged-chr9-62554791-2	chr9	62554695	62554888	chr9-47	chr9-384	NA	yes	yes
14654	Glra1	19.3309	21.0706	yes	-0.112899	0.421979	Merged-chr11-55791651-2	chr11	55791563	55791739	NA	chr11-230	chr11-93	yes	yes
107392	Brms1	35.9447	38.784	yes	-0.111088	0.320118	Merged-chr19-5041292-2	chr19	5041212	5041372	chr19-6	NA	chr19-6	no	yes
69162	Sec31a	34.2905	37.0047	yes	-0.109301	0.272939	Merged-chr5-100322310-2	chr5	100322211	100322409	chr5-31	NA	chr5-4	no	yes
72745	Tmem161b	16.0327	17.1424	yes	-0.108755	0.510325	Merged-chr13-83655326-2	chr13	83655232	83655421	chr13-11	NA	chr13-23	no	no
72745	Tmem161b	16.0327	17.1424	yes	-0.108755	0.510325	Merged-chr13-84398930-3	chr13	84398836	84399032	chr13-8	chr13-94	chr13-24	yes	no
19177	Psmb7	227.174	242.059	yes	-0.0942431	0.00315871	Merged-chr2-38658680-2	chr2	38658598	38658762	chr2-135	NA	chr2-10	yes	yes
60344	Fign	5.40154	5.72484	yes	-0.0903511	0.628056	Merged-chr2-64172554-2	chr2	64172440	64172669	chr2-144	chr2-252	NA	yes	no
12387	Ctnnb1	377.572	401.622	yes	-0.0882266	2.50179e-17	Merged-chr9-120703576-2	chr9	120703434	120703718	chr9-369	chr9-1132	NA	no	yes
217715	Eif2b2	38.9058	41.5033	yes	-0.0860278	0.527096	Merged-chr12-85182417-2	chr12	85182300	85182534	chr12-154	chr12-487	NA	yes	yes
73754	Thap1	8.55815	9.08405	yes	-0.0853121	0.666916	Merged-chr8-26747625-2	chr8	26747530	26747720	chr8-111	chr8-397	NA	no	yes
26879	B3galnt1	4.77058	5.03498	yes	-0.0841734	0.821232	Merged-chr3-69406365-2	chr3	69406289	69406442	chr3-1	NA	chr3-4	no	no
64933	Ap3m2	10.8811	11.4168	yes	-0.0774494	0.591433	Merged-chr8-22808230-2	chr8	22808126	22808335	chr8-3	NA	chr8-14	no	yes
210356	Nckap5	3.30476	3.49827	yes	-0.0773578	0.660195	Merged-chr1-126437034-2	chr1	126436911	126437158	chr1-254	chr1-1909	NA	no	no
66218	Ndufb9	108.252	113.888	yes	-0.077266	0.527096	Merged-chr15-58976758-2	chr15	58976673	58976843	chr15-13	NA	chr15-8	no	yes
66317	Wdr61	32.9167	34.5959	yes	-0.0771437	0.560637	Merged-chr9-54745993-2	chr9	54745867	54746120	chr9-66	chr9-456	NA	yes	yes
235320	Zbtb16	5.13128	5.43005	yes	-0.0770689	0.650066	Merged-chr9-48860704-2	chr9	48860628	48860781	chr9-51	NA	chr9-55	no	no
268996	Ss18	36.1633	38.0988	yes	-0.0746409	0.527096	Merged-chr18-14504126-2	chr18	14504043	14504210	chr18-35	NA	chr18-12	no	yes
241289	Ppp1r26	5.11202	5.36028	yes	-0.0630115	0.816692	Merged-chr2-28418203-2	chr2	28418108	28418299	chr2-140	NA	chr2-9	no	no
54710	Hs3st3b1	6.65634	6.94808	yes	-0.0616256	0.728118	Merged-chr11-63180948-2	chr11	63180810	63181086	chr11-108	chr11-336	NA	yes	yes
433586	Maml3	7.6208	7.94618	yes	-0.0582132	0.721361	Merged-chr3-52062277-2	chr3	52062163	52062392	chr3-16	NA	chr3-11	no	no
213550	Dis3l	9.50247	9.85325	yes	-0.0576376	0.782824	Merged-chr9-64367509-2	chr9	64367433	64367585	chr9-29	NA	chr9-39	no	no
382056	Crtc1	7.49714	7.87269	yes	-0.0563312	0.901186	Merged-chr8-70383563-2	chr8	70383450	70383676	chr8-369	chr8-1639	NA	no	no
13171	Dbt	7.24044	7.46616	yes	-0.0560142	0.896833	Merged-chr3-116513176-2	chr3	116513053	116513300	chr3-6	NA	chr3-9	no	yes
109359	Fam175b	15.5367	16.1007	yes	-0.0531452	0.821062	Merged-chr7-132868482-2	chr7	132868405	132868559	chr7-370	chr7-1524	NA	yes	yes
29819	Stau2	9.11153	9.37706	yes	-0.0524884	0.899526	Merged-chr1-16127367-2	chr1	16127276	16127459	chr1-27	chr1-1067	NA	no	no
17758	Map4	38.539	40.0632	yes	-0.0504659	0.0745244	Merged-chr9-110047957-2	chr9	110047870	110048044	chr9-87	chr9-620	NA	no	no
67115	Rpl14	262.62	272.555	yes	-0.0487033	0.205521	Merged-chr9-120703576-2	chr9	120703434	120703718	chr9-369	chr9-1132	NA	no	yes
66368	Rtca	42.9543	44.6346	yes	-0.0469381	0.871561	Merged-chr3-116513176-2	chr3	116513053	116513300	chr3-6	NA	chr3-9	no	yes
108645	Mat2b	35.7447	36.8791	yes	-0.0467061	0.794253	Merged-chr11-40510736-2	chr11	40510622	40510851	chr11-441	chr11-1299	NA	no	no
52713	Ccdc59	24.6991	25.5818	yes	-0.0465695	0.91924	Merged-chr10-105639092-2	chr10	105638986	105639198	chr10-174	chr10-484	NA	yes	yes
67273	Ndufa10	76.5751	78.9172	yes	-0.0463183	0.782073	Merged-chr1-92224372-2	chr1	92224287	92224457	chr1-4	NA	chr1-7	no	yes
211556	Ap1ar	33.0893	34.1183	yes	-0.0443445	0.831579	Merged-chr3-127874493-2	chr3	127874368	127874619	chr3-18	chr3-203	NA	no	yes
19659	Rbp1	54.5384	56.1013	yes	-0.0420056	0.885643	Merged-chr9-98429848-2	chr9	98429769	98429927	chr9-180	NA	chr9-44	no	no
230848	Zbtb40	4.88526	5.04087	yes	-0.0379577	0.958246	Merged-chr4-137016084-2	chr4	137016008	137016161	chr4-39	chr4-721	NA	yes	no
66642	Ctnnbl1	32.4048	33.1499	yes	-0.0377777	0.91924	Merged-chr2-157791854-2	chr2	157791774	157791935	chr2-13	chr2-710	NA	no	no
72831	Dhx30	44.0009	45.4021	yes	-0.0374531	0.515504	Merged-chr9-110047957-2	chr9	110047870	110048044	chr9-87	chr9-620	NA	no	no
170736	Parvb	4.27785	4.36449	yes	-0.0368613	1	Merged-chr15-84302240-2	chr15	84302127	84302353	chr15-66	NA	chr15-12	no	no
216705	Clint1	33.072	33.8293	yes	-0.0336297	0.919936	Merged-chr11-45154697-2	chr11	45154599	45154795	chr11-443	chr11-1401	NA	no	no
59040	Rhot1	17.5375	17.8552	yes	-0.0324479	0.981161	Merged-chr11-80292630-2	chr11	80292488	80292773	chr11-286	chr11-1728	NA	yes	yes
244871	Zc3h12c	13.3905	13.6788	yes	-0.0322327	0.954053	Merged-chr9-52148495-2	chr9	52148388	52148603	chr9-38	NA	chr9-61	no	yes
13167	Dbi	107.572	109.137	yes	-0.0295358	1	Merged-chr1-120121266-2	chr1	120121176	120121356	chr1-35	NA	chr1-6	no	no
17974	Nck2	20.9138	21.4702	yes	-0.0281253	1	Merged-chr1-43358444-2	chr1	43358305	43358583	chr1-313	chr1-620	NA	yes	yes
11778	Ap3s2	23.9341	24.3402	yes	-0.0246518	1	Merged-chr7-79920619-2	chr7	79920509	79920729	chr7-69	NA	chr7-5	yes	no
99696	Ankrd50	14.5343	14.6616	yes	-0.0156365	1	Merged-chr3-38754593-2	chr3	38754494	38754692	chr3-362	chr3-1255	NA	no	no
76260	Ttc8	10.7914	10.8527	yes	-0.0156136	1	Merged-chr12-99340096-2	chr12	99339988	99340204	chr12-55	NA	chr12-11	yes	yes
56013	Srcin1	9.94074	10.0843	yes	-0.0123129	1	Merged-chr11-97568832-2	chr11	97568736	97568928	chr11-54	NA	chr11-3	no	no
26921	Map4k4	146.914	148.113	yes	-0.0108903	0.732417	Merged-chr1-39838900-2	chr1	39838811	39838989	chr1-9	chr1-191	NA	yes	yes
68955	Srrm4	37.3421	37.7649	yes	-0.0099679	1	Merged-chr5-116809475-2	chr5	116809349	116809602	chr5-6	NA	chr5-22	no	no
17967	Ncam1	30.2072	30.4593	yes	-0.00963666	1	Merged-chr9-49879976-2	chr9	49879883	49880070	chr9-37	chr9-556	NA	yes	yes
54128	Pmm2	17.5177	17.707	yes	-0.00874502	1	Merged-chr16-8539322-2	chr16	8539224	8539421	chr16-3	chr16-21	NA	no	yes
73173	Pcdh18	11.1907	11.2698	yes	-0.00833417	1	Merged-chr3-48823313-2	chr3	48823229	48823397	chr3-366	chr3-849	NA	no	no
94275	Maged1	366.136	369.844	yes	-0.00682955	0.91924	Merged-chrX-94625328-2	chrX	94625223	94625433	chrX-13	NA	chrX-6	no	no
73103	3110009E18Rik	2.57046	2.49515	yes	0.00197015	1	Merged-chr1-120121266-2	chr1	120121176	120121356	chr1-35	NA	chr1-6	no	no
18976	Pomc	2.32715	2.32793	yes	0.00197067	1	Merged-chr12-3887573-2	chr12	3887429	3887718	chr12-101	chr12-462	NA	no	no
76787	Ppfia3	11.1739	11.2403	yes	0.00336233	1	Merged-chr7-45367392-2	chr7	45367302	45367482	chr7-16	NA	chr7-25	no	no
66743	Rnf220	32.4228	32.1568	yes	0.00749823	1	Merged-chr4-117411786-2	chr4	117411701	117411872	chr4-5	chr4-187	NA	no	no
218820	Zfp503	47.5133	47.9941	yes	0.00799499	1	Merged-chr14-21892041-2	chr14	21891929	21892153	chr14-38	chr14-263	NA	no	yes
212111	Inpp5a	10.9956	10.824	yes	0.011455	1	Merged-chr7-139528890-2	chr7	139528796	139528984	chr7-43	NA	chr7-3	no	no
66892	Eif4e3	8.81076	8.67506	yes	0.0121459	1	Merged-chr6-99599935-2	chr6	99599826	99600044	chr6-117	chr6-1604	NA	no	no
66892	Eif4e3	8.81076	8.67506	yes	0.0121459	1	Merged-chr6-99523053-2	chr6	99522958	99523148	chr6-11	NA	chr6-5	no	no
57752	Tacc2	16.0848	15.9135	yes	0.0174206	1	Merged-chr7-130677395-2	chr7	130677262	130677529	chr7-364	chr7-1696	NA	no	no
30938	Fgd3	1.2876	1.23229	yes	0.0267957	1	Merged-chr13-49320314-2	chr13	49320211	49320417	chr13-20	NA	chr13-28	no	yes
19684	Rdx	68.6242	66.5635	yes	0.0276859	0.521187	Merged-chr9-52148495-2	chr9	52148388	52148603	chr9-38	NA	chr9-61	no	yes
58180	Hic2	10.445	10.2177	yes	0.0380466	0.91924	Merged-chr16-17210094-2	chr16	17210006	17210183	chr16-14	NA	chr16-7	no	no
21419	Tfap2b	88.2972	86.107	yes	0.0405308	0.0570977	Merged-chr1-20180326-2	chr1	20180225	20180428	chr1-301	chr1-1070	NA	no	no
74393	Map10	2.51365	2.48119	yes	0.0446232	1	Merged-chr8-125658683-2	chr8	125658535	125658832	chr8-297	chr8-1544	NA	no	yes
240843	Brinp2	1.08236	1.08646	yes	0.0446317	1	Merged-chr1-157684466-2	chr1	157684361	157684572	chr1-557	chr1-926	NA	no	yes
78651	Lsm6	17.6406	17.1048	yes	0.0452135	0.917319	Merged-chr8-78634500-2	chr8	78634362	78634639	chr8-244	chr8-1918	NA	no	no
56637	Gsk3b	49.2689	47.8497	yes	0.0452979	0.0850344	Merged-chr16-38283406-2	chr16	38283305	38283507	chr16-56	chr16-780	NA	yes	no
76775	Slc10a7	4.34384	4.13884	yes	0.0455214	1	Merged-chr8-78634500-2	chr8	78634362	78634639	chr8-244	chr8-1918	NA	no	no
30838	Fbxw4	7.25537	7.09098	yes	0.0459316	1	Merged-chr19-45737840-2	chr19	45737748	45737932	chr19-4	chr19-231	NA	no	no
20088	Rps24	617.885	591.862	yes	0.0469956	0.0267223	Merged-chr14-25318348-2	chr14	25318266	25318431	chr14-10	NA	chr14-6	no	yes
66953	Cdca7	58.9927	57.0499	yes	0.0486281	0.772905	Merged-chr2-72708083-2	chr2	72707965	72708201	chr2-331	chr2-2129	NA	no	no
223754	Tbc1d22a	7.59509	7.32377	yes	0.0554619	0.864008	Merged-chr15-86963096-2	chr15	86963020	86963173	chr15-91	NA	chr15-7	no	no
112407	Egln3	3.94967	3.76608	yes	0.0581654	0.98333	Merged-chr12-54053123-2	chr12	54053043	54053204	chr12-33	chr12-231	NA	no	no
70373	Gpatch2l	9.23447	8.83419	yes	0.0582906	0.769829	Merged-chr12-86203675-2	chr12	86203595	86203755	chr12-320	chr12-182	NA	no	no
242083	Ppm1l	9.62892	9.27841	yes	0.0618079	0.743216	Merged-chr3-69406365-2	chr3	69406289	69406442	chr3-1	NA	chr3-4	no	no
20447	St6galnac3	3.15895	2.98957	yes	0.0631562	0.922445	Merged-chr3-153647846-2	chr3	153647766	153647927	chr3-2	NA	chr3-7	no	no
231861	Tnrc18	30.6121	29.9196	yes	0.0633758	0.016894	Merged-chr5-142817910-2	chr5	142817832	142817989	chr5-5	NA	chr5-14	no	no
360216	Zranb1	23.4355	22.3205	yes	0.0636869	0.690124	Merged-chr7-132868482-2	chr7	132868405	132868559	chr7-370	chr7-1524	NA	yes	yes
19401	Rara	61.1633	59.2995	yes	0.0703118	0.0308363	Merged-chr11-98981892-2	chr11	98981769	98982016	chr11-714	chr11-2206	NA	no	no
216850	Kdm6b	48.3471	46.5452	yes	0.0813707	0.00151245	Merged-chr11-69417552-2	chr11	69417469	69417635	chr11-86	NA	chr11-92	no	yes
76832	Hyls1	15.8318	14.9811	yes	0.0832608	0.612218	Merged-chr9-35569664-2	chr9	35569538	35569791	chr9-401	NA	chr9-50	no	no
102093	Phkb	9.12486	8.62479	yes	0.0872748	0.527096	Merged-chr8-86438841-2	chr8	86438763	86438919	chr8-8	NA	chr8-8	no	no
71834	Zbtb43	8.49257	8.00728	yes	0.0913456	0.527096	Merged-chr2-33597549-2	chr2	33597444	33597654	chr2-129	NA	chr2-45	no	yes
229877	Rap1gds1	30.7441	28.8362	yes	0.0921275	0.37761	Merged-chr3-138850346-3	chr3	138850265	138850431	chr3-3	chr3-680	chr3-13	yes	no
76366	Mtif3	3.39866	3.1928	yes	0.0962773	0.624153	Merged-chr5-147042747-2	chr5	147042656	147042839	chr5-26	chr5-1069	NA	no	no
30954	Siva1	53.8711	50.7464	yes	0.0975862	0.532422	Merged-chr12-112663878-3	chr12	112663784	112663963	chr12-1	chr12-311	chr12-7	yes	yes
60530	Fignl1	21.2156	19.7037	yes	0.101061	0.475613	Merged-chr11-11855213-2	chr11	11855112	11855315	chr11-59	NA	chr11-77	yes	yes
100129	Gpr153	8.37695	7.85546	yes	0.104567	0.508974	Merged-chr4-152288605-2	chr4	152288525	152288685	chr4-41	chr4-302	NA	no	no
242642	Hpdl	1.23208	1.0815	yes	0.108389	1	Merged-chr4-116830219-2	chr4	116830138	116830301	chr4-251	chr4-710	NA	no	no
57438	2017-03-07	25.067	23.186	yes	0.110306	0.374611	Merged-chr2-60205984-2	chr2	60205899	60206070	chr2-123	chr2-1113	NA	yes	yes
74464	Zswim5	40.6126	37.6615	yes	0.111259	0.000573535	Merged-chr4-116830219-2	chr4	116830138	116830301	chr4-251	chr4-710	NA	no	no
11774	Ap3b1	14.331	13.1945	yes	0.111597	0.399569	Merged-chr13-94608691-2	chr13	94608595	94608787	chr13-1	NA	chr13-15	no	no
56079	Astn2	2.63309	2.48787	yes	0.115937	0.602061	Merged-chr4-65896588-2	chr4	65896466	65896710	chr4-34	chr4-664	NA	no	no
227648	Sec16a	18.9884	17.4519	yes	0.1217	0.189175	Merged-chr2-26487928-3	chr2	26487824	26488047	chr2-116	chr2-121	chr2-20	yes	yes
14011	Etv6	11.4428	10.5205	yes	0.123785	0.248247	Merged-chr6-134157682-2	chr6	134157590	134157775	chr6-162	NA	chr6-6	no	no
20687	Sp3	26.9649	24.6619	yes	0.125663	0.195933	Merged-chr2-72708083-2	chr2	72707965	72708201	chr2-331	chr2-2129	NA	no	no
71909	Haus5	22.8068	20.9874	yes	0.127207	0.273736	Merged-chr7-30665073-2	chr7	30664998	30665149	chr7-48	NA	chr7-21	no	yes
19363	Rad51b	1.5686	1.41325	yes	0.128256	0.846876	Merged-chr12-80062583-2	chr12	80062479	80062688	chr12-9	NA	chr12-5	no	yes
18030	Nfil3	19.2235	17.5584	yes	0.129444	0.412647	Merged-chr13-53201929-2	chr13	53201844	53202014	chr13-128	NA	chr13-42	no	no
104009	Qsox1	7.88947	7.24572	yes	0.129702	0.347952	Merged-chr1-155759235-2	chr1	155759111	155759360	chr1-121	chr1-208	NA	no	no
13435	Dnmt3a	28.406	26.1091	yes	0.132466	3.41051e-07	Merged-chr12-3887573-2	chr12	3887429	3887718	chr12-101	chr12-462	NA	no	no
80909	Gatsl2	10.2273	9.40218	yes	0.132991	0.306781	Merged-chr5-133885055-2	chr5	133884971	133885140	chr5-4	NA	chr5-5	no	yes
106583	Scaf8	28.768	26.1399	yes	0.134514	0.163597	Merged-chr17-3247207-2	chr17	3247087	3247328	chr17-10	chr17-612	NA	no	no
18647	Cdk14	12.7825	11.6493	yes	0.135452	0.163247	Merged-chr5-4835251-2	chr5	4835169	4835334	chr5-18	NA	chr5-19	yes	yes
170756	Slc8b1	1.60305	1.41966	yes	0.146646	0.7625	Merged-chr5-120579799-2	chr5	120579696	120579903	chr5-69	chr5-1422	NA	no	yes
12696	Cirbp	70.1774	63.2936	yes	0.152307	0.0720422	Merged-chr10-80165184-2	chr10	80165099	80165269	chr10-20	NA	chr10-12	no	no
244668	Sipa1l2	13.6548	12.3026	yes	0.15424	0.0609594	Merged-chr8-125658683-2	chr8	125658535	125658832	chr8-297	chr8-1544	NA	no	yes
244668	Sipa1l2	13.6548	12.3026	yes	0.15424	0.0609594	Merged-chr8-125157355-2	chr8	125157266	125157445	chr8-296	chr8-1068	NA	no	no
237979	Sdk2	3.79967	3.4646	yes	0.154554	0.384258	Merged-chr11-113865740-2	chr11	113865593	113865887	chr11-744	chr11-1167	NA	no	no
20970	Sdc3	14.3384	12.9432	yes	0.155371	0.121468	Merged-chr4-130887462-2	chr4	130887347	130887577	chr4-555	chr4-340	NA	no	no
108954	Ppp1r15b	28.4561	25.4679	yes	0.161739	0.0615487	Merged-chr1-133080497-2	chr1	133080415	133080579	chr1-54	NA	chr1-8	no	yes
98711	Rdh10	2.93285	2.60333	yes	0.161843	0.584087	Merged-chr1-16127367-2	chr1	16127276	16127459	chr1-27	chr1-1067	NA	no	no
260305	Nphp4	5.87256	5.21515	yes	0.171774	0.12516	Merged-chr4-152953417-2	chr4	152953338	152953497	chr4-11	chr4-924	NA	no	yes
235542	Ppp2r3a	8.54469	7.56515	yes	0.174065	0.0367358	Merged-chr9-101730447-2	chr9	101730328	101730566	chr9-498	chr9-1631	NA	no	no
69807	Trim32	25.4866	22.6275	yes	0.17807	0.0341905	Merged-chr4-65896588-2	chr4	65896466	65896710	chr4-34	chr4-664	NA	no	no
14200	Fhl2	2.03259	1.78775	yes	0.183969	0.72207	Merged-chr1-43358444-2	chr1	43358305	43358583	chr1-313	chr1-620	NA	yes	yes
268515	Bahcc1	20.2724	18.037	yes	0.184424	8.92553e-10	Merged-chr11-120232558-2	chr11	120232455	120232661	chr11-88	NA	chr11-111	no	no
78586	Srbd1	15.3862	13.4745	yes	0.185723	0.0782381	Merged-chr17-85748909-2	chr17	85748765	85749053	NA	chr17-357	chr17-22	no	no
101565	Ccp110	32.8347	28.706	yes	0.19095	0.0567219	Merged-chr7-118712546-2	chr7	118712470	118712623	chr7-12	NA	chr7-2	no	no
71116	Stx18	11.4628	9.93559	yes	0.201978	0.0556728	Merged-chr5-37836059-2	chr5	37835935	37836184	chr5-60	chr5-626	NA	yes	yes
71116	Stx18	11.4628	9.93559	yes	0.201978	0.0556728	Merged-chr5-37851700-2	chr5	37851580	37851820	chr5-46	chr5-582	NA	no	no
208727	Hdac4	5.27187	4.62655	yes	0.207899	0.15675	Merged-chr1-92224372-2	chr1	92224287	92224457	chr1-4	NA	chr1-7	no	yes
27062	Cadps	22.5121	19.4385	yes	0.209983	0.00272021	Merged-chr14-12389324-2	chr14	12389232	12389417	chr14-26	NA	chr14-15	yes	yes
218442	Serinc5	16.695	14.1791	yes	0.235871	0.000783579	Merged-chr13-92703573-2	chr13	92703481	92703666	chr13-218	NA	chr13-32	no	no
27428	Shroom3	4.72879	4.01774	yes	0.251108	0.0957635	Merged-chr5-92843972-2	chr5	92843894	92844050	chr5-450	chr5-270	NA	no	no
228880	Zmynd8	25.2008	21.2289	yes	0.256072	1.7992e-18	Merged-chr2-165700654-2	chr2	165700524	165700785	chr2-486	chr2-1177	NA	no	no
76895	Bicd2	26.3917	21.8769	yes	0.272722	0.000182939	Merged-chr13-49320314-2	chr13	49320211	49320417	chr13-20	NA	chr13-28	no	yes
268860	Abat	46.6864	38.2727	yes	0.28031	1.08532e-20	Merged-chr16-8539322-2	chr16	8539224	8539421	chr16-3	chr16-21	NA	no	yes
68799	Rgmb	92.0971	76.0342	yes	0.29035	1.07438e-25	Merged-chr17-15993997-2	chr17	15993899	15994095	chr17-71	NA	chr17-27	no	no
69634	Clybl	2.68806	2.24986	yes	0.295363	0.466043	Merged-chr14-122380212-2	chr14	122380123	122380301	chr14-34	NA	chr14-14	no	no
66259	Camk2n1	21.6375	17.6815	yes	0.298033	5.92387e-05	Merged-chr4-138537386-2	chr4	138537286	138537486	chr4-9	NA	chr4-22	no	yes
231637	Ssh1	8.69388	7.10133	yes	0.304886	0.00263037	Merged-chr5-113921475-2	chr5	113921379	113921572	chr5-166	chr5-599	NA	no	no
140887	Lnx2	4.78315	3.85701	yes	0.322899	0.00268386	Merged-chr5-147042747-2	chr5	147042656	147042839	chr5-26	chr5-1069	NA	no	no
66797	Cntnap2	5.13398	4.09112	yes	0.331871	9.84325e-05	Merged-chr6-45544702-2	chr6	45544607	45544797	chr6-101	chr6-477	NA	no	no
71375	Foxn3	12.0081	9.29059	yes	0.375512	6.23274e-05	Merged-chr12-99340096-2	chr12	99339988	99340204	chr12-55	NA	chr12-11	yes	yes
108655	Foxp1	10.989	8.40738	yes	0.379463	1.28068e-07	Merged-chr6-99599935-2	chr6	99599826	99600044	chr6-117	chr6-1604	NA	no	no
108655	Foxp1	10.989	8.40738	yes	0.379463	1.28068e-07	Merged-chr6-99523053-2	chr6	99522958	99523148	chr6-11	NA	chr6-5	no	no
27386	Npas3	11.673	8.93945	yes	0.382659	1.90222e-06	Merged-chr12-54053123-2	chr12	54053043	54053204	chr12-33	chr12-231	NA	no	no
278279	Tmtc2	6.77133	5.14331	yes	0.384691	1.01696e-05	Merged-chr10-105639092-2	chr10	105638986	105639198	chr10-174	chr10-484	NA	yes	yes
74229	Paqr8	4.93787	3.70915	yes	0.423283	0.00236609	Merged-chr1-20890731-2	chr1	20890581	20890881	chr1-159	chr1-396	NA	no	no
319974	Auts2	57.796	42.4653	yes	0.45955	1.55452e-93	Merged-chr5-132500983-2	chr5	132500891	132501076	chr5-255	chr5-1812	NA	no	no
195531	Gm13152	2.16776	1.48468	yes	0.514617	0.173102	Merged-chr4-147509566-2	chr4	147509443	147509690	chr4-591	NA	chr4-17	no	no
19699	Reln	8.85379	6.11976	yes	0.532902	3.70898e-16	Merged-chr5-22031787-2	chr5	22031704	22031870	chr5-112	chr5-1463	NA	no	no
12192	Zfp36l1	63.6264	43.0749	yes	0.564312	1.16736e-18	Merged-chr12-80062583-2	chr12	80062479	80062688	chr12-9	NA	chr12-5	no	yes
544963	Iqgap2	17.5927	11.1541	yes	0.656438	1.87356e-25	Merged-chr13-95775102-2	chr13	95775005	95775199	chr13-104	chr13-464	NA	no	no
70673	Prdm16	4.03559	2.54234	yes	0.668894	5.16589e-12	Merged-chr4-154569050-2	chr4	154568955	154569146	chr4-612	chr4-2023	NA	no	no
17701	Msx1	3.19366	1.95193	yes	0.716919	0.000285406	Merged-chr5-37851700-2	chr5	37851580	37851820	chr5-46	chr5-582	NA	no	no
17701	Msx1	3.19366	1.95193	yes	0.716919	0.000285406	Merged-chr5-37836059-2	chr5	37835935	37836184	chr5-60	chr5-626	NA	yes	yes
78286	Nav2	16.9796	9.35621	yes	0.861549	2.44226e-40	Merged-chr7-49504306-2	chr7	49504220	49504393	chr7-304	chr7-901	NA	no	no
433182	Eno1b	14.425	4.84325	yes	1.56782	2.32468e-79	Merged-chr18-47803274-2	chr18	47803185	47803363	chr18-38	chr18-236	NA	yes	yes
68553	Col6a4	1.26826	0.0798706	yes	3.91153	1.65026e-58	Merged-chr9-106126934-2	chr9	106126848	106127020	chr9-26	NA	chr9-53	yes	yes
16516	Kcnj15	0	0.0190047	no	-3.69953	0.179838	Merged-chr16-95346105-2	chr16	95346001	95346210	chr16-313	NA	chr16-10	no	no
54713	Fezf2	0	0.029213	no	-3.16905	0.320118	Merged-chr14-12389324-2	chr14	12389232	12389417	chr14-26	NA	chr14-15	yes	yes
15234	Hgf	0	0.018501	no	-3.16905	0.320118	Merged-chr5-15985971-2	chr5	15985845	15986098	chr5-8	NA	chr5-26	yes	no
503692	Aym1	0	0.0692314	no	-2.32116	0.527096	Merged-chr5-113420768-2	chr5	113420665	113420872	chr5-64	chr5-928	NA	yes	yes
	LOC100040786	0	0	no	-2.32116	0.527096	Merged-chr5-132500983-2	chr5	132500891	132501076	chr5-255	chr5-1812	NA	no	no
	LOC100040786	0	0	no	-2.32116	0.527096	Merged-chr7-125211788-2	chr7	125211673	125211903	chr7-93	chr7-805	NA	yes	yes
240131	Lrrc30	0	0.0207812	no	-2.32116	0.527096	Merged-chr17-67549087-3	chr17	67548979	67549199	chr17-30	chr17-547	chr17-34	no	yes
18049	Ngf	0	0.0305637	no	-2.32116	0.527096	Merged-chr3-102353658-2	chr3	102353533	102353784	chr3-148	chr3-399	NA	no	no
170738	Kcnh7	0.165846	0.788308	no	-2.22711	3.75729e-11	Merged-chr2-62807640-2	chr2	62807563	62807718	chr2-84	NA	chr2-17	yes	yes
76408	Abcc3	0.00863751	0.0342198	no	-2.06866	0.31793	Merged-chr11-94468773-2	chr11	94468654	94468892	chr11-28	NA	chr11-102	yes	yes
24099	Tnfsf13b	0.121867	0.493777	no	-1.7983	0.00865663	Merged-chr8-10153671-2	chr8	10153589	10153754	chr8-312	chr8-855	NA	no	no
72281	Sh2d4a	0.0156143	0.0465529	no	-1.76381	0.470145	Merged-chr8-68034251-2	chr8	68034158	68034345	chr8-62	NA	chr8-7	no	yes
107250	Kazald1	0.070855	0.221581	no	-1.50714	0.287751	Merged-chr19-45143676-3	chr19	45143574	45143795	chr19-1	chr19-200	chr19-3	no	no
244562	Abcc12	0.0156268	0.0434756	no	-1.4721	0.43962	Merged-chr8-86438841-2	chr8	86438763	86438919	chr8-8	NA	chr8-8	no	no
12845	Comp	0.0112479	0.0428116	no	-1.37681	0.62384	Merged-chr8-70383563-2	chr8	70383450	70383676	chr8-369	chr8-1639	NA	no	no
16420	Itgb6	0.00534002	0.0191897	no	-1.37681	0.62384	Merged-chr2-60788337-2	chr2	60788259	60788415	chr2-559	NA	chr2-30	yes	yes
26423	Nr5a1	0.0146606	0.0352429	no	-1.37681	0.62384	Merged-chr2-38658680-2	chr2	38658598	38658762	chr2-135	NA	chr2-10	yes	yes
18387	Oprk1	0.0323677	0.0894934	no	-1.22048	0.311912	Merged-chr1-5232329-3	chr1	5232247	5232409	chr1-13	chr1-1193	chr1-15	yes	yes
20472	Six2	0.0906132	0.255433	no	-1.16246	0.230279	Merged-chr17-85748909-2	chr17	85748765	85749053	NA	chr17-357	chr17-22	no	no
218763	Lrrc3b	0.15333	0.295181	no	-1.07083	0.3113	Merged-chr14-16201245-2	chr14	16201160	16201331	chr14-4	NA	chr14-7	yes	yes
50915	Grb14	0.356607	0.735333	no	-1.02328	0.0363878	Merged-chr2-64172554-2	chr2	64172440	64172669	chr2-144	chr2-252	NA	yes	no
16792	Laptm5	0.106206	0.198894	no	-0.972984	0.386702	Merged-chr4-130887462-2	chr4	130887347	130887577	chr4-555	chr4-340	NA	no	no
19660	Rbp2	0.250405	0.518061	no	-0.96333	0.526195	Merged-chr9-98429848-2	chr9	98429769	98429927	chr9-180	NA	chr9-44	no	no
20274	Scn9a	0.259167	0.481473	no	-0.9461	3.26315e-05	Merged-chr2-66368147-2	chr2	66368059	66368236	chr2-328	chr2-1232	NA	no	no
227231	Cps1	0.0155357	0.0231593	no	-0.915699	0.760943	Merged-chr1-67795190-2	chr1	67795073	67795307	chr1-169	chr1-263	NA	yes	no
15561	Htr3a	0.0131001	0.0323124	no	-0.846331	0.91924	Merged-chr9-48860704-2	chr9	48860628	48860781	chr9-51	NA	chr9-55	no	no
75485	1700010B08Rik	0.0482197	0.068644	no	-0.846322	0.91924	Merged-chr2-173725623-2	chr2	173725506	173725741	chr2-907	chr2-1463	NA	no	no
14064	F2rl2	0.0175344	0.0249615	no	-0.846322	0.91924	Merged-chr13-95775102-2	chr13	95775005	95775199	chr13-104	chr13-464	NA	no	no
13842	Epha8	0.39612	0.598944	no	-0.623757	0.064609	Merged-chr4-137016084-2	chr4	137016008	137016161	chr4-39	chr4-721	NA	yes	no
100141474	4933428G20Rik	0.148405	0.202369	no	-0.563687	0.795991	Merged-chr11-97568832-2	chr11	97568736	97568928	chr11-54	NA	chr11-3	no	no
21828	Thbs4	0.284776	0.414969	no	-0.560772	0.359916	Merged-chr13-92703573-2	chr13	92703481	92703666	chr13-218	NA	chr13-32	no	no
69496	Dydc1	0.0868439	0.104383	no	-0.528677	1	Merged-chr14-41072867-2	chr14	41072770	41072965	NA	chr14-602	chr14-13	no	no
54156	Egfl6	0.16844	0.20652	no	-0.491873	0.689129	Merged-chrX-166773622-2	chrX	166773503	166773741	chrX-38	chrX-87	NA	no	no
64099	Parvg	0.0655013	0.0827428	no	-0.463769	0.921588	Merged-chr15-84302240-2	chr15	84302127	84302353	chr15-66	NA	chr15-12	no	no
75465	Dynlrb2	0.379728	0.545301	no	-0.398631	0.95466	Merged-chr8-116053605-2	chr8	116053481	116053729	chr8-9	NA	chr8-4	no	no
19419	Rasgrp1	0.0926508	0.123548	no	-0.334102	0.863663	Merged-chr2-117342201-2	chr2	117342096	117342307	chr2-178	NA	chr2-37	no	no
244667	Disc1	0.070924	0.0844533	no	-0.249649	1	Merged-chr8-125157355-2	chr8	125157266	125157445	chr8-296	chr8-1068	NA	no	no
333329	Cngb1	0.366634	0.408401	no	-0.225548	0.661677	Merged-chr8-95206094-2	chr8	95205974	95206215	chr8-68	chr8-383	NA	no	yes
229658	Vangl1	0.595198	0.684464	no	-0.211494	0.683843	Merged-chr3-102353658-2	chr3	102353533	102353784	chr3-148	chr3-399	NA	no	no
15229	Foxd1	0.313234	0.357899	no	-0.173131	1	Merged-chr13-98589163-2	chr13	98589033	98589293	chr13-23	chr13-465	NA	no	no
74426	4933402D24Rik	0.30561	0.300029	no	-0.0896858	1	Merged-chr1-64067053-2	chr1	64066975	64067132	chr1-10	NA	chr1-16	yes	yes
71088	4933412E24Rik	0	0	no	0	1	Merged-chr15-60334132-2	chr15	60333999	60334266	chr15-184	chr15-1046	NA	no	no
109959	Amy2a5	0	0	no	0	1	Merged-chr3-112325470-2	chr3	112325362	112325578	chr3-438	chr3-551	NA	no	no
11898	Ass1	0	0	no	0	1	Merged-chr2-31500539-3	chr2	31500446	31500627	chr2-6	chr2-19	chr2-13	no	no
434439	BC048562	0	0	no	0	1	Merged-chr9-108450076-2	chr9	108449994	108450158	chr9-32	NA	chr9-33	no	no
78081	Crisp4	0	0	no	0	1	Merged-chr1-18105655-2	chr1	18105570	18105741	chr1-23	chr1-1068	NA	no	no
14179	Fgf8	0	0	no	0	1	Merged-chr19-45737840-2	chr19	45737748	45737932	chr19-4	chr19-231	NA	no	no
14602	Ghrhr	0	0	no	0	1	Merged-chr6-55435955-2	chr6	55435878	55436033	chr6-39	chr6-485	NA	yes	yes
677884	Pakap	0	0	no	0	1	Merged-chr4-57781458-2	chr4	57781358	57781559	chr4-25	chr4-474	NA	yes	no
100042065	Gm3646	0	0	no	0	1	Merged-chr1-39838900-2	chr1	39838811	39838989	chr1-9	chr1-191	NA	yes	yes
353346	Gpr141	0	0	no	0	1	Merged-chr13-19859688-2	chr13	19859572	19859804	chr13-27	chr13-974	NA	no	no
18171	Nr1i2	0	0	no	0	1	Merged-chr16-38283406-2	chr16	38283305	38283507	chr16-56	chr16-780	NA	yes	no
68344	Tmem174	0	0	no	0	1	Merged-chr13-98589163-2	chr13	98589033	98589293	chr13-23	chr13-465	NA	no	no
218165	Ofcc1	0.0153426	0.0109206	no	0.00159765	1	Merged-chr13-39877884-3	chr13	39877704	39878081	chr13-28	chr13-268	chr13-19	no	no
432825	Gm5458	0.0702115	0.0728171	no	0.00175609	1	Merged-chr14-19701775-3	chr14	19701690	19701868	chr14-16	chr14-361	chr14-12	no	no
11641	Akap2	0.0102624	0.008954	no	0.00175776	1	Merged-chr4-57781458-2	chr4	57781358	57781559	chr4-25	chr4-474	NA	yes	no
14747	Cmklr1	0.034369	0.0344672	no	0.00182405	1	Merged-chr5-113504860-2	chr5	113504774	113504946	chr5-49	chr5-1400	NA	no	yes
243168	Hsd17b13	0.0512683	0.0659535	no	0.00185051	1	Merged-chr5-103938871-2	chr5	103938793	103938949	chr5-3	NA	chr5-11	yes	yes
74387	4932438H23Rik	0.0525278	0.0523156	no	0.00185981	1	Merged-chr16-91140619-2	chr16	91140524	91140715	chr16-1	NA	chr16-17	no	yes
76633	1700112E06Rik	0.297035	0.249035	no	0.00190791	1	Merged-chr14-22505761-2	chr14	22505636	22505886	chr14-99	chr14-264	NA	no	no
12562	Cdh5	0.585887	0.595806	no	0.00196912	1	Merged-chr8-103362116-2	chr8	103362018	103362215	chr8-262	chr8-556	NA	no	no
17260	Mef2c	0.157947	0.145566	no	0.0973793	1	Merged-chr13-83143521-2	chr13	83143428	83143615	chr13-169	chr13-458	NA	no	no
17260	Mef2c	0.157947	0.145566	no	0.0973793	1	Merged-chr13-83655326-2	chr13	83655232	83655421	chr13-11	NA	chr13-23	no	no
319880	Tmcc3	0.642529	0.558654	no	0.177881	0.706902	Merged-chr10-94414241-2	chr10	94414123	94414359	chr10-58	chr10-931	NA	no	no
239731	Rimbp3	0.862841	0.780652	no	0.180971	0.598715	Merged-chr16-17210094-2	chr16	17210006	17210183	chr16-14	NA	chr16-7	no	no
223332	Ranbp3l	0.176581	0.145644	no	0.210899	1	Merged-chr15-8781313-2	chr15	8781235	8781391	chr15-8	chr15-339	NA	no	no
12299	Cacng1	0.198474	0.167847	no	0.216027	1	Merged-chr11-107777773-2	chr11	107777688	107777858	chr11-96	chr11-1622	NA	no	no
83691	Crispld1	0.1368	0.105589	no	0.29639	0.934045	Merged-chr1-18105655-2	chr1	18105570	18105741	chr1-23	chr1-1068	NA	no	no
226265	Eno4	0.0593513	0.05244	no	0.306725	1	Merged-chr19-58889548-2	chr19	58889432	58889664	chr19-164	chr19-607	NA	no	yes
216749	Nmur2	0.124248	0.0933398	no	0.407186	0.882984	Merged-chr11-55791651-2	chr11	55791563	55791739	NA	chr11-230	chr11-93	yes	yes
230972	Arhgef16	0.122193	0.0969544	no	0.449383	0.856492	Merged-chr4-154569050-2	chr4	154568955	154569146	chr4-612	chr4-2023	NA	no	no
319480	Itga11	0.0833672	0.0557076	no	0.449383	0.856492	Merged-chr9-62554791-2	chr9	62554695	62554888	chr9-47	chr9-384	NA	yes	yes
20265	Scn1a	0.471693	0.341333	no	0.461787	0.118246	Merged-chr2-66368147-2	chr2	66368059	66368236	chr2-328	chr2-1232	NA	no	no
209776	Gpr139	0.234404	0.129685	no	0.558272	0.897537	Merged-chr7-119086196-2	chr7	119086115	119086277	chr7-252	chr7-671	NA	no	yes
13876	Erg	0.0846335	0.0582574	no	0.567507	0.792451	Merged-chr16-95346105-2	chr16	95346001	95346210	chr16-313	NA	chr16-10	no	no
75718	Vwa5b1	0.316596	0.207902	no	0.581955	0.375434	Merged-chr4-138537386-2	chr4	138537286	138537486	chr4-9	NA	chr4-22	no	yes
353155	Gjd3	0.880237	0.526158	no	0.613875	0.527096	Merged-chr11-98981892-2	chr11	98981769	98982016	chr11-714	chr11-2206	NA	no	no
71200	Dydc2	0.891144	0.548869	no	0.75291	0.488475	Merged-chr14-41072867-2	chr14	41072770	41072965	NA	chr14-602	chr14-13	no	no
11921	Atoh1	0.577736	0.360632	no	0.757421	0.179838	Merged-chr6-64688428-2	chr6	64688310	64688547	chr6-33	chr6-522	NA	no	no
56490	Zbtb20	0.994555	0.625024	no	0.759644	0.00667945	Merged-chr16-42396738-2	chr16	42396657	42396820	chr16-5	NA	chr16-13	no	no
14912	Nkx6-2	0.313607	0.192599	no	0.776875	0.424293	Merged-chr7-139528890-2	chr7	139528796	139528984	chr7-43	NA	chr7-3	no	no
15207	Hes3	0.757154	0.421611	no	0.86368	0.0926708	Merged-chr4-152288605-2	chr4	152288525	152288685	chr4-41	chr4-302	NA	no	no
80979	Slc26a5	0.0270943	0.0145812	no	0.919346	0.760943	Merged-chr5-22031787-2	chr5	22031704	22031870	chr5-112	chr5-1463	NA	no	no
89867	Sec16b	0.0792213	0.0368102	no	0.967139	0.523591	Merged-chr1-157684466-2	chr1	157684361	157684572	chr1-557	chr1-926	NA	no	yes
232217	4933427D06Rik	0.0373063	0.0117331	no	1.38021	0.62384	Merged-chr6-88942828-2	chr6	88942750	88942906	chr6-21	NA	chr6-14	yes	yes
72585	Lypd1	0.5073	0.17969	no	1.47588	0.0125166	Merged-chr1-126437034-2	chr1	126436911	126437158	chr1-254	chr1-1909	NA	no	no
241035	Pkhd1	0.0302537	0.00996378	no	1.52914	0.179838	Merged-chr1-20180326-2	chr1	20180225	20180428	chr1-301	chr1-1070	NA	no	no
19049	Ppp1r1b	0.159695	0.0404002	no	1.87631	0.205172	Merged-chr11-98342754-2	chr11	98342620	98342889	chr11-125	chr11-982	NA	no	no
66332	1700018B24Rik	0.00809718	0	no	2.32269	0.527096	Merged-chr3-48823313-2	chr3	48823229	48823397	chr3-366	chr3-849	NA	no	no
66813	Bcl2l14	0.0122917	0	no	2.32269	0.527096	Merged-chr6-134157682-2	chr6	134157590	134157775	chr6-162	NA	chr6-6	no	no
117586	A1bg	0.0236999	0	no	2.32277	0.527096	Merged-chr15-61158106-2	chr15	61158007	61158205	chr15-7	NA	chr15-10	no	yes
71325	Tchhl1	0.0209123	0	no	2.32277	0.527096	Merged-chr3-93446003-2	chr3	93445916	93446090	chr3-56	chr3-725	NA	yes	no
16872	Lhx4	0.261671	0.0529764	no	2.32381	0.0135117	Merged-chr1-155759235-2	chr1	155759111	155759360	chr1-121	chr1-208	NA	no	no
380924	Olfm4	0.848572	0.15355	no	2.42515	2.5087e-06	Merged-chr14-79881994-2	chr14	79881889	79882099	NA	chr14-350	chr14-10	no	no
78088	Sowahb	0.118362	0.0157705	no	2.66481	0.0114485	Merged-chr5-92843972-2	chr5	92843894	92844050	chr5-450	chr5-270	NA	no	no
70363	Fam135b	0.52385	0.0357703	no	3.80437	1.25469e-15	Merged-chr15-71580390-2	chr15	71580293	71580488	chr15-188	chr15-1421	NA	no	no

## Sheet: PRDM13 targets
GeneID	Symbol	Prdm13_Het_avg	Prdm13_Homo_avg	RPKM >=1	Fold Change	FDR	PeakID	Chr	St	End	Prdm13_Zinc_finger_peak_ID	Prdm13_full_length_peak_ID	Prdm13_GFP_peak_ID	Shared with Ascl1 binding site	Shared with Ptf1a binding site
50913	Olig2	0.0111972	19.1526	yes	-10.1218	1.36355e-226	Merged-chr16-91246514-2	chr16	91246423	91246605	chr16-19	chr16-194		no	yes
50914	Olig1	0.0377073	10.863	yes	-7.75983	9.79267e-200	Merged-chr16-91246514-2	chr16	91246423	91246605	chr16-19	chr16-194		no	yes
381359	Prdm12	0.595405	14.4154	yes	-4.58417	3.77506e-196	Merged-chr2-31610058-2	chr2	31609979	31610138	chr2-139	chr2-270		no	yes
27140	Tlx3	5.12678	90.1065	yes	-4.10563	0	Merged-chr11-33234249-3	chr11	33234161	33234343	chr11-21	chr11-899	chr11-106	yes	yes
16917	Lmx1b	1.86169	21.5656	yes	-3.52932	1.17823e-147	Merged-chr2-33597549-2	chr2	33597444	33597654	chr2-129		chr2-45	no	yes
29816	Hip1r	5.69109	43.0903	yes	-2.90885	0	Merged-chr5-123990504-2	chr5	123990424	123990584	chr5-13	chr5-646		no	no
23794	Adamts5	0.482064	3.27382	yes	-2.79666	4.44566e-118	Merged-chr16-85887922-2	chr16	85887797	85888048	chr16-111	chr16-125		yes	yes
11516	Adcyap1	1.86525	9.591	yes	-2.37872	6.03219e-76	Merged-chr17-93312269-2	chr17	93312180	93312359	chr17-35	chr17-559		no	no
13172	Dbx1	0.287939	1.50268	yes	-2.27428	8.53806e-12	Merged-chr7-49504306-2	chr7	49504220	49504393	chr7-304	chr7-901		no	no
20512	Slc1a3	2.69187	11.9262	yes	-2.13669	5.10007e-122	Merged-chr15-8781313-2	chr15	8781235	8781391	chr15-8	chr15-339		no	no
21908	Tlx1	0.925262	3.95872	yes	-2.09264	9.37936e-27	Merged-chr19-45143676-3	chr19	45143574	45143795	chr19-1	chr19-200	chr19-3	no	no
17305	Mfng	14.5513	61.7028	yes	-2.06295	1.38941e-131	Merged-chr15-78773489-2	chr15	78773408	78773571	chr15-5		chr15-4	yes	yes
13195	Ddc	0.37881	1.36878	yes	-1.95276	4.44023e-09	Merged-chr11-11855213-2	chr11	11855112	11855315	chr11-59		chr11-77	yes	yes
11923	Neurod4	6.29908	23.7733	yes	-1.91477	4.62721e-149	Merged-chr10-130282276-2	chr10	130282192	130282360	chr10-292	chr10-401		no	no
12903	Crabp1	297.105	1066.49	yes	-1.83563	0	Merged-chr9-54745993-2	chr9	54745867	54746120	chr9-66	chr9-456		yes	yes
19213	Ptf1a	16.0111	56.5021	yes	-1.80681	1.96982e-114	Merged-chr2-19432253-2	chr2	19432174	19432333		chr2-1324	chr2-16	no	no
11438	Chrna4	44.9178	137.53	yes	-1.613	0	Merged-chr2-181058458-2	chr2	181058334	181058583	chr2-659	chr2-1629		yes	yes
277432	Vstm2l	6.08277	18.6036	yes	-1.60189	7.79513e-54	Merged-chr2-157791854-2	chr2	157791774	157791935	chr2-13	chr2-710		no	no
12293	Cacna2d1	3.02718	9.09041	yes	-1.59767	4.128e-95	Merged-chr5-15985971-2	chr5	15985845	15986098	chr5-8		chr5-26	yes	no
11517	Adcyap1r1	8.53723	25.4765	yes	-1.57761	3.33905e-136	Merged-chr6-55435955-2	chr6	55435878	55436033	chr6-39	chr6-485		yes	yes
399603	Fam84b	1.05338	3.15941	yes	-1.56284	5.24722e-38	Merged-chr15-60334132-2	chr15	60333999	60334266	chr15-184	chr15-1046		no	no
230025	Prdm13	120.371	316.976	yes	-1.37662	0	Merged-chr4-21686151-2	chr4	21686014	21686288	chr4-7	chr4-123		no	no
54631	Nphs1	24.535	63.4864	yes	-1.36611	0	Merged-chr7-30457900-2	chr7	30457808	30457992		chr7-81	chr7-10	no	yes
243911	Kirrel2	97.2955	236.284	yes	-1.26751	0	Merged-chr7-30457900-2	chr7	30457808	30457992		chr7-81	chr7-10	no	yes
99681	Tchh	0.989556	2.30936	yes	-1.25519	3.64578e-21	Merged-chr3-93446003-2	chr3	93445916	93446090	chr3-56	chr3-725		yes	no
227960	Gca	0.518693	1.25328	yes	-1.24777	6.5773e-07	Merged-chr2-62807640-2	chr2	62807563	62807718	chr2-84		chr2-17	yes	yes
433868	3110082J24Rik	2.01898	4.91418	yes	-1.21615	4.6353e-06	Merged-chr5-30107266-2	chr5	30107187	30107346	chr5-24		chr5-21	yes	no
14432	Gap43	60.9929	139.906	yes	-1.19814	2.50466e-84	Merged-chr16-42396738-2	chr16	42396657	42396820	chr16-5		chr16-13	no	no
18858	Pmp22	4.26269	8.3344	yes	-0.977482	5.23408e-20	Merged-chr11-63180948-2	chr11	63180810	63181086	chr11-108	chr11-336		yes	yes
434198	B130024G19Rik	0.71908	1.34138	yes	-0.89817	0.00987914	Merged-chr7-70848253-3	chr7	70848143	70848366	chr7-28	chr7-657	chr7-19	yes	no
14362	Fzd1	6.13156	11.4041	yes	-0.875115	1.11034e-19	Merged-chr5-4835251-2	chr5	4835169	4835334	chr5-18		chr5-19	yes	yes
320916	Wscd2	2.07884	3.85364	yes	-0.868692	1.636e-12	Merged-chr5-113420768-2	chr5	113420665	113420872	chr5-64	chr5-928		yes	yes
320916	Wscd2	2.07884	3.85364	yes	-0.868692	1.636e-12	Merged-chr5-113504860-2	chr5	113504774	113504946	chr5-49	chr5-1400		no	yes
66011	Ranbp17	2.15137	3.72538	yes	-0.822327	2.94853e-14	Merged-chr11-33234249-3	chr11	33234161	33234343	chr11-21	chr11-899	chr11-106	yes	yes
17132	Maf	1.38797	2.47211	yes	-0.820588	2.08753e-07	Merged-chr8-116053605-2	chr8	116053481	116053729	chr8-9		chr8-4	no	no
73442	Hspa12a	13.1848	23.0936	yes	-0.80855	2.81473e-42	Merged-chr19-58889548-2	chr19	58889432	58889664	chr19-164	chr19-607		no	yes
240752	Pik3c2b	13.0354	22.4413	yes	-0.779048	5.69241e-27	Merged-chr1-133080497-2	chr1	133080415	133080579	chr1-54		chr1-8	no	yes
17829	Muc1	3.46516	5.83904	yes	-0.773467	1.82113e-09	Merged-chr3-89226094-2	chr3	89226014	89226174	chr3-7		chr3-10	no	yes
17537	Meis3	109	186	yes	-0.763973	3.99755e-210	Merged-chr7-16172401-2	chr7	16172320	16172482	chr7-277	chr7-288		no	yes
26564	Ror2	2.11815	3.59085	yes	-0.751216	2.4037e-09	Merged-chr13-53201929-2	chr13	53201844	53202014	chr13-128		chr13-42	no	no
230959	Ajap1	3.8947	6.59783	yes	-0.751026	3.86289e-13	Merged-chr4-152953417-2	chr4	152953338	152953497	chr4-11	chr4-924		no	yes
14049	Eya2	17.6713	29.6402	yes	-0.743768	5.79391e-31	Merged-chr2-165700654-2	chr2	165700524	165700785	chr2-486	chr2-1177		no	no
18074	Nid2	2.4099	3.83886	yes	-0.697612	1.16941e-10	Merged-chr14-19701775-3	chr14	19701690	19701868	chr14-16	chr14-361	chr14-12	no	no
110596	Arhgef28	0.826891	1.33308	yes	-0.668409	5.39593e-05	Merged-chr13-97998785-2	chr13	97998665	97998905	chr13-221	chr13-373		yes	no
12291	Cacna1g	14.3419	22.8136	yes	-0.666788	2.97626e-16	Merged-chr11-94468773-2	chr11	94468654	94468892	chr11-28		chr11-102	yes	yes
18530	Pcdh8	10.2279	16.2608	yes	-0.663382	2.5295e-18	Merged-chr14-79881994-2	chr14	79881889	79882099		chr14-350	chr14-10	no	no
12778	Ackr3	47.8353	75.6059	yes	-0.663214	9.01558e-25	Merged-chr1-90467785-2	chr1	90467693	90467877	chr1-46	chr1-405		yes	no
214058	Megf11	2.67792	4.20661	yes	-0.657507	7.16109e-13	Merged-chr9-64367509-2	chr9	64367433	64367585	chr9-29		chr9-39	no	no
19241	Tmsb4x	1179.7	1850.28	yes	-0.654984	0	Merged-chrX-166773622-2	chrX	166773503	166773741	chrX-38	chrX-87		no	no
52468	Ctdsp2	25.6236	40.0313	yes	-0.641163	4.6597e-24	Merged-chr10-126957969-2	chr10	126957882	126958057	chr10-3		chr10-7	no	yes
56177	Olfm1	46.8886	71.6502	yes	-0.617158	1.36152e-101	Merged-chr2-28418203-2	chr2	28418108	28418299	chr2-140		chr2-9	no	no
18053	Ngfr	20.2018	30.9388	yes	-0.60515	3.06384e-11	Merged-chr11-95587428-2	chr11	95587302	95587554	chr11-232	chr11-1138		yes	no
70617	5730508B09Rik	2.72931	4.0989	yes	-0.604042	0.00170813	Merged-chr3-127874493-2	chr3	127874368	127874619	chr3-18	chr3-203		no	yes
66993	Smarcd3	27.6776	42.1153	yes	-0.601989	4.83108e-18	Merged-chr5-24596931-2	chr5	24596831	24597031	chr5-9		chr5-7	no	yes
76467	Msrb2	2.80282	4.49667	yes	-0.590903	0.00767744	Merged-chr2-19432253-2	chr2	19432174	19432333		chr2-1324	chr2-16	no	no
68553	Col6a4	1.26826	0.0798706	yes	3.91153	1.65026e-58	Merged-chr9-106126934-2	chr9	106126848	106127020	chr9-26		chr9-53	yes	yes
433182	Eno1b	14.425	4.84325	yes	1.56782	2.32468e-79	Merged-chr18-47803274-2	chr18	47803185	47803363	chr18-38	chr18-236		yes	yes
544963	Iqgap2	17.5927	11.1541	yes	0.656438	1.87356e-25	Merged-chr13-95775102-2	chr13	95775005	95775199	chr13-104	chr13-464		no	no
17701	Msx1	3.19366	1.95193	yes	0.716919	0.000285406	Merged-chr5-37851700-2	chr5	37851580	37851820	chr5-46	chr5-582		no	no
17701	Msx1	3.19366	1.95193	yes	0.716919	0.000285406	Merged-chr5-37836059-2	chr5	37835935	37836184	chr5-60	chr5-626		yes	yes
78286	Nav2	16.9796	9.35621	yes	0.861549	2.44226e-40	Merged-chr7-49504306-2	chr7	49504220	49504393	chr7-304	chr7-901		no	no
70673	Prdm16	4.03559	2.54234	yes	0.668894	5.16589e-12	Merged-chr4-154569050-2	chr4	154568955	154569146	chr4-612	chr4-2023		no	no
